# Supplementary material for: Regulation of mRNA splicing by MeCP2 via epigenetic modifications in the brain
Source: Sci Rep. 2017 Feb 17;7:42790. doi: 10.1038/srep42790 (PMC5314398; doi:10.1038/srep42790)
Supplement: Supplementary Table 1 [file srep42790-s2.xls]

## Sheet: Sheet1
gene_name	groupID	featureID	pvalue	padj	control	knockout	log2fold_knockdown_control	genomicData.start	genomicData.end	genomicData.width	genomicData.strand	countData.untreated1	countData.untreated2	countData.untreated3	countData.treated1	countData.treated2	countData.treated3
Zcchc7	ENSRNOG00000013078	E002	4.7e-07	0.0825612	5.3592	1.60727	-1.73741	60255764	60255907	144	+	15	15	19	2	0	1
Igdcc3	ENSRNOG00000030800	E010	4.06e-06	0.356253	0.823391	4.4378	2.4302	70681628	70681819	192	+	0	1	0	8	10	7
Smc4	ENSRNOG00000010274	E004	8.85e-06	0.407204	3.8347	0.0792282	-5.59696	165604124	165604315	192	+	5	4	6	0	0	0
Faah	ENSRNOG00000045949	E015	9.66e-06	0.407204	5.22877	0.00133223	-11.9384	134871496	134871775	280	-	6	9	23	0	0	0
Notch3	ENSRNOG00000004346	E022	1.16e-05	0.407204	2.56189	6.25859	1.28863	14174242	14174393	152	-	2	6	0	23	19	30
Fam83f	ENSRNOG00000018330	E005	1.72e-05	0.414516	8.71969	7.30346	-0.255698	121917211	121918772	1562	+	17	38	106	6	45	46
Lca5l	ENSRNOG00000028248	E002	1.78e-05	0.414516	0.0323327	4.07117	6.9763	36513463	36513770	308	-	0	0	0	10	4	0
Tmed3	ENSRNOG00000013889	E001	1.89e-05	0.414516	11.4421	9.89933	-0.208954	97075160	97075967	808	-	112	118	133	70	76	107
RGD1560608	ENSRNOG00000043137	E004	2.34e-05	0.45606	3.53023	5.49421	0.63815	135860683	135861059	377	+	4	12	2	16	21	9
Nusap1	ENSRNOG00000004921	E013	3.36e-05	0.501466	2.5876	5.27797	1.02837	111451536	111452600	1065	+	2	2	5	8	22	13
Fam101a	ENSRNOG00000001011	E001	3.65e-05	0.501466	3.38239	3.80246	0.168892	37038733	37039936	1204	-	5	0	2	5	16	26
Tep1	ENSRNOG00000051706	E043	3.66e-05	0.501466	4.79419	1.58421	-1.59752	27780887	27781045	159	-	7	14	16	1	2	0
Rasgrp2	ENSRNOG00000021098	E006	3.71e-05	0.501466	2.91441	6.12266	1.07095	221777053	221777203	151	+	2	6	3	17	19	29
Cacna1d	ENSRNOG00000013147	E053	4.65e-05	0.532773	4.73759	1.53749	-1.62358	6233837	6233940	104	-	10	12	12	1	2	0
Ralgapa2	ENSRNOG00000036964	E034	4.74e-05	0.532773	3.82582	0.130682	-4.87163	140662110	140662153	44	-	6	6	11	0	0	0
Wdr90	ENSRNOG00000020006	E025	4.85e-05	0.532773	6.06658	2.71732	-1.1587	15221068	15221303	236	-	14	31	10	5	2	4
Ern1	ENSRNOG00000012864	E007	6.49e-05	0.670363	4.11468	0.0525197	-6.29178	94600672	94600871	200	-	7	3	14	0	0	0
Hira	ENSRNOG00000045770	E025	7.18e-05	0.700844	6.38729	5.65431	-0.175854	86275688	86276430	743	-	28	19	19	23	17	11
Tmem17	ENSRNOG00000009220	E005	8.7e-05	0.718193	7.49795	8.97093	0.258761	107307387	107308542	1156	+	40	33	34	53	59	58
Bod1l1	ENSRNOG00000050437	E012	9.31e-05	0.718193	5.2699	2.61699	-1.00987	73756168	73756306	139	+	14	11	14	3	4	3
Cnbd2	ENSRNOG00000019992	E002	9.91e-05	0.718193	4.31543	0.0446765	-6.59385	152402695	152402832	138	+	6	3	22	0	0	0
Jak3	ENSRNOG00000018669	E021	9.98e-05	0.718193	1.58584	4.55859	1.52334	20116067	20116218	152	+	2	2	0	8	5	12
Cacna1e	ENSRNOG00000002863	E010	0.000101154	0.718193	5.51126	2.45815	-1.16481	71912403	71912531	129	-	15	12	20	3	2	3
Wdpcp	ENSRNOG00000054331	E019	0.000110832	0.718193	1.77517	4.621	1.38024	106759304	106759505	202	+	1	2	1	5	15	13
Adamts19	ENSRNOG00000019577	E014	0.000112157	0.718193	4.1075	0.0403235	-6.6705	54032113	54032240	128	+	4	2	12	0	0	0
Cdhr2	ENSRNOG00000017917	E022	0.000113343	0.718193	2.70002	5.53577	1.03581	10433656	10433771	116	-	3	5	1	13	17	23
Olr35	ENSRNOG00000030788	E006	0.000114748	0.718193	4.49364	0.0316737	-7.14846	164706591	164707094	504	+	2	2	7	0	0	0
Zfyve1	ENSRNOG00000008614	E009	0.000116043	0.718193	7.00119	4.92265	-0.508165	107050630	107050844	215	-	22	36	29	6	20	11
Herc6	ENSRNOG00000023969	E007	0.000118581	0.718193	0.903361	4.04616	2.16318	88613971	88614114	144	-	1	0	0	3	5	17
Tagln	ENSRNOG00000017628	E006	0.000127717	0.720576	1.85724	4.98873	1.42551	50228330	50228369	40	-	4	0	0	15	16	11
Galnt15	ENSRNOG00000019718	E001	0.000131215	0.720576	4.95411	2.62417	-0.916765	8128689	8129236	548	+	5	13	7	1	8	5
Abhd14a	ENSRNOG00000011936	E011	0.000131282	0.720576	6.57302	3.70338	-0.827714	115147163	115147502	340	-	17	22	52	6	4	5
Hadh	ENSRNOG00000010697	E007	0.000140241	0.746426	5.69297	8.30262	0.544385	236373762	236373890	129	-	19	14	11	28	54	85
Nostrin	ENSRNOG00000006611	E008	0.000146908	0.755391	0.844444	4.23745	2.32712	55408985	55409110	126	+	0	1	0	6	15	3
Ccp110	ENSRNOG00000027405	E002	0.000150527	0.755391	0.0891151	3.80078	5.41448	188420548	188420628	81	+	0	0	0	6	14	3
Fank1	ENSRNOG00000018327	E011	0.000166332	0.811519	0.0389373	3.61083	6.53504	205949261	205949305	45	+	0	0	0	1	10	5
Il11ra1	ENSRNOG00000015068	E007	0.000170986	0.811678	9.24263	7.4876	-0.3038	58154949	58155115	167	+	17	149	25	12	34	66
Gadd45a	ENSRNOG00000005615	E002	0.000176742	0.816926	8.93985	11.0559	0.306493	97784088	97784325	238	-	67	45	51	61	216	97
RGD1560883	ENSRNOG00000045639	E015	0.000183907	0.82611	1.75596	4.82827	1.45924	4434944	4435349	406	+	2	2	0	12	17	6
RGD1564162	ENSRNOG00000028386	E003	0.000192839	0.82611	3.93106	0.0951912	-5.36795	13663438	13663557	120	+	0	6	10	0	0	0
Pds5a	ENSRNOG00000002541	E001	0.000205439	0.85913	5.04548	1.93046	-1.38605	44185446	44185619	174	+	18	8	11	3	1	1
AABR07050646.1	ENSRNOG00000053592	E001	0.00021878	0.875048	4.55729	5.00128	0.13412	172043518	172043631	114	-	5	4	14	8	14	28
Lyplal1	ENSRNOG00000023130	E002	0.00022444	0.875048	5.81519	3.34064	-0.799702	104050868	104050983	116	-	17	17	25	4	6	4
Tph2	ENSRNOG00000003880	E007	0.000230546	0.875048	3.40805	0.0552085	-5.94791	58139387	58139454	68	-	1	8	6	0	0	0
Spice1	ENSRNOG00000039024	E013	0.000231407	0.875048	4.58547	2.08524	-1.13686	61269611	61269750	140	-	13	6	10	3	2	1
Rem1	ENSRNOG00000007567	E001	0.000236595	0.875048	0.12693	3.53862	4.80108	148108539	148108693	155	+	0	0	0	3	9	4
Fam189a2	ENSRNOG00000061147	E009	0.000247385	0.875048	4.39923	1.62427	-1.43746	241838825	241838935	111	-	6	8	10	1	1	2
AABR07051787.1	ENSRNOG00000059243	E001	0.000263246	0.875048	7.61251	6.10255	-0.31896	21373213	21375994	2782	-	22	25	34	26	41	14
Fbxw17	ENSRNOG00000030027	E010	0.000263253	0.875048	0.116088	3.35129	4.85143	15094465	15094805	341	-	0	0	0	2	5	10
AC118794.1	ENSRNOG00000059865	E031	0.000272877	0.875048	0.0371297	3.33139	6.48741	2441560	2441669	110	+	0	0	0	5	4	7
Wash1	ENSRNOG00000053306	E006	0.000274288	0.875048	5.73811	3.19977	-0.842606	113919941	113920010	70	+	6	11	26	1	4	12
AABR07048228.1	ENSRNOG00000054196	E003	0.000275713	0.875048	2.05326	1.31818	-0.639374	68209083	68212424	3342	-	1	2	9	0	1	0
Ccdc91	ENSRNOG00000001847	E001	0.000276844	0.875048	3.94703	0.89087	-2.14748	181874861	181875015	155	+	4	9	9	1	0	0
Dlx6	ENSRNOG00000010822	E003	0.000288928	0.875048	0.917221	3.65093	1.99292	32377002	32377253	252	+	1	0	0	6	9	5
Tbxa2r	ENSRNOG00000020585	E001	0.000291056	0.875048	1.30981	3.0953	1.24072	11253180	11253912	733	-	2	0	0	7	4	3
Smg1	ENSRNOG00000047386	E050	0.000316223	0.875048	2.41076	5.29442	1.13499	187836336	187836423	88	-	5	3	0	13	21	8
Galnt7	ENSRNOG00000012037	E013	0.000318501	0.875048	5.84166	2.56886	-1.18525	36055221	36055349	129	+	13	11	23	4	4	2
Card11	ENSRNOG00000024277	E007	0.000321694	0.875048	3.31283	0.027127	-6.93219	15817765	15817962	198	+	3	6	4	0	0	0
Fggy	ENSRNOG00000008907	E008	0.000323764	0.875048	1.51225	4.49329	1.57108	114756588	114756691	104	+	2	1	0	4	12	14
Cdc25c	ENSRNOG00000024008	E005	0.000324076	0.875048	3.08002	0.0511329	-5.91254	27534677	27534739	63	-	3	7	3	0	0	0
RGD1311595	ENSRNOG00000026942	E008	0.000324316	0.875048	2.25485	4.90408	1.12095	247960353	247960553	201	-	3	3	0	10	14	17
Rsg1	ENSRNOG00000023346	E003	0.000340671	0.875048	4.47324	1.42783	-1.6475	159735106	159735364	259	+	5	6	14	1	0	2
Cox6b2	ENSRNOG00000038616	E001	0.000342266	0.875048	1.71928	4.35594	1.34118	72661211	72661276	66	+	2	2	0	5	13	9
Med24	ENSRNOG00000008711	E015	0.000343964	0.875048	6.45286	9.48219	0.555282	86629472	86629558	87	-	38	18	22	55	72	59
Atg2b	ENSRNOG00000004519	E020	0.000346734	0.875048	6.32364	3.77617	-0.74383	129476152	129476232	81	-	17	29	25	4	6	9
Rn60_7_1407.5	ENSRNOG00000060019	E003	0.000349671	0.875048	2.25026	4.70678	1.06465	142861271	142861366	96	-	2	4	1	7	16	9
Cd47	ENSRNOG00000001964	E012	0.000353478	0.875048	2.70775	5.63628	1.05765	53562259	53562372	114	-	4	4	2	12	13	25
P4ha2	ENSRNOG00000033663	E003	0.000359059	0.875048	3.41695	0.0510678	-6.06415	39435797	39435799	3	+	11	2	3	0	0	0
Aff3	ENSRNOG00000018830	E004	0.000361308	0.875048	4.87075	2.22934	-1.12753	44842280	44842329	50	-	14	12	7	5	1	1
Zfp759	ENSRNOG00000051606	E003	0.000362673	0.875048	0.888926	3.88227	2.12676	86891688	86891783	96	+	0	1	0	4	9	9
AABR07073181.1	ENSRNOG00000021437	E048	0.000367571	0.875048	0.107518	3.39043	4.97882	155881567	155881709	143	+	0	0	0	8	2	8
AABR07069227.1	ENSRNOG00000051989	E001	0.000372105	0.875048	7.61647	6.61362	-0.203683	13523606	13524587	982	-	51	13	28	36	39	11
Hook3	ENSRNOG00000014275	E012	0.000375412	0.875048	2.04237	4.72247	1.2093	70814625	70814729	105	+	4	1	0	6	15	16
Myo1b	ENSRNOG00000048152	E004	0.000386755	0.875048	7.01813	4.64176	-0.596413	54637741	54637835	95	+	25	25	30	6	9	20
Mprip	ENSRNOG00000003226	E008	0.000393661	0.875048	11.7029	13.449	0.200629	46093975	46094131	157	+	137	163	99	206	284	278
Heatr6	ENSRNOG00000002542	E004	0.000394683	0.875048	3.96929	0.941848	-2.07531	71059122	71059237	116	+	4	9	12	1	0	0
Nav3	ENSRNOG00000052157	E005	0.000399884	0.875048	3.55371	6.20408	0.80389	52174652	52174723	72	-	4	10	2	20	30	21
Rnf213	ENSRNOG00000029658	E048	0.000402588	0.875048	1.20198	4.19162	1.80209	108602556	108602725	170	+	0	2	0	5	5	14
Tbck	ENSRNOG00000011454	E018	0.000403268	0.875048	4.96839	2.37471	-1.06502	237807666	237807728	63	+	12	17	17	3	3	0
Maats1	ENSRNOG00000002976	E004	0.000406191	0.875048	4.78132	0.842567	-2.50455	64982725	64982808	84	+	2	8	20	0	0	1
Vtn	ENSRNOG00000010031	E002	0.000408538	0.875048	0.0522276	3.28109	5.97322	65767930	65768031	102	+	0	0	0	4	6	8
Bms1	ENSRNOG00000006576	E010	0.000420094	0.875048	5.75886	2.36442	-1.2843	150451187	150451268	82	-	7	14	27	2	3	3
Scfd1	ENSRNOG00000031203	E005	0.000420832	0.875048	7.40281	4.42615	-0.742021	72141355	72141477	123	+	23	24	39	10	15	8
Rxfp1	ENSRNOG00000024120	E001	0.00042503	0.875048	8.34387	6.64252	-0.328985	178399274	178403297	4024	-	43	22	56	22	29	36
Qsox2	ENSRNOG00000018574	E008	0.000428454	0.875048	4.6012	1.97231	-1.22213	3677661	3677751	91	-	7	16	9	2	1	2
Ddr1	ENSRNOG00000057125	E007	0.000436854	0.881948	4.65247	1.70865	-1.44514	3558827	3559149	323	+	6	16	9	0	2	2
Rrp1b	ENSRNOG00000001194	E005	0.00044575	0.889681	2.42421	5.01856	1.04976	10856642	10856703	62	+	5	1	0	13	19	18
Bzw2	ENSRNOG00000005096	E003	0.000459399	0.906621	10.5589	8.82744	-0.258395	55598366	55598504	139	-	76	113	80	34	83	69
Wdr81	ENSRNOG00000003243	E003	0.000468238	0.9091	4.56618	1.22835	-1.89427	62277397	62277542	146	-	17	5	7	2	0	0
Nbeal2	ENSRNOG00000027880	E053	0.000471433	0.9091	3.19601	0.0781812	-5.3533	118913682	118913810	129	-	6	3	4	0	0	0
Dync2h1	ENSRNOG00000032070	E090	0.000476183	0.9091	3.23192	0.0231043	-7.12809	5420454	5420567	114	-	7	2	4	0	0	0
Cep164	ENSRNOG00000029826	E001	0.000484231	0.914526	4.01353	1.21091	-1.72877	50070579	50070675	97	-	5	13	4	1	1	0
Aldh7a1	ENSRNOG00000014645	E003	0.000491806	0.91895	6.48008	8.65132	0.41691	51623122	51623195	74	-	19	18	29	52	52	63
AABR07037465.1	ENSRNOG00000050333	E015	0.000511169	0.921445	8.20096	5.54802	-0.56382	21526461	21526567	107	+	28	57	50	7	22	20
Kcp	ENSRNOG00000021855	E022	0.000512043	0.921445	4.08903	0.957313	-2.0947	56775285	56775458	174	-	14	5	8	1	0	0
Dock8	ENSRNOG00000015894	E048	0.000515594	0.921445	1.7079	4.45933	1.3846	243152333	243153469	1137	+	2	1	0	10	14	13
RGD1560034	ENSRNOG00000038943	E006	0.000517738	0.921445	3.70698	1.14875	-1.69018	27781852	27782211	360	+	4	5	2	1	0	2
Spef2	ENSRNOG00000058275	E029	0.000519372	0.921445	4.01563	0.00916089	-8.77592	59034984	59035152	169	-	6	3	12	0	0	0
Mvb12a	ENSRNOG00000017949	E001	0.000533793	0.926801	4.60226	1.6797	-1.45414	19973636	19973781	146	+	14	11	4	1	2	1
Cbs	ENSRNOG00000029528	E017	0.000541192	0.926801	8.06855	10.7505	0.41402	10383121	10383444	324	-	53	41	31	74	98	154
Atf6	ENSRNOG00000024632	E013	0.000553448	0.926801	6.4012	3.68865	-0.795252	89225473	89225573	101	-	14	32	20	7	4	9
AABR07008066.3	ENSRNOG00000056624	E003	0.000555166	0.926801	2.02787	2.60842	0.363209	41528876	41529176	301	+	2	1	0	1	9	7
Myrip	ENSRNOG00000018797	E017	0.000567382	0.926801	14.0905	12.4398	-0.179764	129137252	129139251	2000	+	206	296	300	161	200	210
Ttc38	ENSRNOG00000015916	E006	0.000570415	0.926801	0.0760091	3.0825	5.34179	126720746	126720821	76	+	0	0	0	5	5	3
Sema3e	ENSRNOG00000006631	E017	0.000571195	0.926801	1.59536	4.30595	1.43245	17421824	17421883	60	-	3	0	0	13	8	8
Ints6	ENSRNOG00000009873	E013	0.000572502	0.926801	5.2398	2.87723	-0.864834	45880154	45880279	126	-	15	15	13	3	5	3
RGD1304624	ENSRNOG00000006986	E007	0.000575798	0.926801	0.0552258	3.09791	5.80981	75965560	75965681	122	-	0	0	0	1	3	2
Pxmp4	ENSRNOG00000016975	E001	0.000581637	0.926801	12.8532	13.5479	0.0759376	150091630	150092582	953	-	199	204	138	218	330	282
Ripk3	ENSRNOG00000020465	E006	0.000601917	0.926801	1.43204	4.24194	1.56665	34472786	34472832	47	-	0	2	0	1	14	21
Ankrd32	ENSRNOG00000040279	E004	0.000605493	0.926801	0.13823	3.18211	4.52484	4101182	4101315	134	-	0	0	0	5	8	4
Ubap2l	ENSRNOG00000017990	E003	0.000616045	0.926801	3.14225	0.143256	-4.45513	189336576	189336626	51	-	4	2	7	0	0	0
Plch2	ENSRNOG00000014226	E001	0.000622443	0.926801	7.98	5.08613	-0.649819	172388598	172388622	25	-	25	44	62	9	18	10
Rpp30	ENSRNOG00000018718	E001	0.000627222	0.926801	4.88029	2.22101	-1.13575	254697247	254697336	90	+	14	8	11	2	1	4
Acan	ENSRNOG00000028992	E005	0.000627877	0.926801	1.39826	4.17849	1.57935	140796193	140796367	175	+	2	0	0	14	7	10
Cables1	ENSRNOG00000012795	E001	0.000633017	0.926801	4.68168	7.14843	0.6106	3317724	3318304	581	+	14	12	11	28	24	28
Usp18	ENSRNOG00000037198	E002	0.000634183	0.926801	3.8519	0.0201253	-7.58042	153812312	153812562	251	+	0	0	8	0	0	0
Strip2	ENSRNOG00000057729	E008	0.000646482	0.926801	3.44492	6.72272	0.964573	57215487	57215555	69	+	11	3	1	11	44	34
2015-09-05	ENSRNOG00000029912	E016	0.00065254	0.926801	9.59572	6.39825	-0.584714	86521067	86521297	231	+	42	61	105	24	19	26
AABR07043564.1	ENSRNOG00000059734	E004	0.00066065	0.926801	0.0594385	3.25411	5.77472	29370841	29371075	235	-	0	0	0	4	3	8
Cntnap5b	ENSRNOG00000032206	E001	0.000667697	0.926801	3.01556	0.0689892	-5.44991	21678512	21678605	94	+	3	6	2	0	0	0
Brsk2	ENSRNOG00000020021	E023	0.000673283	0.926801	4.12255	0.072837	-5.82272	214945930	214945982	53	+	13	10	0	0	0	0
Cyp4f1	ENSRNOG00000004786	E008	0.000691792	0.926801	0.093903	3.11319	5.05108	15185129	15185250	122	-	0	0	0	4	4	2
Kdelr3	ENSRNOG00000013577	E007	0.000703303	0.926801	1.85839	4.30512	1.212	120759578	120759618	41	+	1	2	1	4	15	12
Grem1	ENSRNOG00000026053	E001	0.000705392	0.926801	9.47766	8.71446	-0.121119	105203309	105206979	3671	-	47	67	59	42	88	65
LOC497899	ENSRNOG00000022555	E001	0.000707388	0.926801	0.125729	3.47604	4.78905	36709018	36709422	405	-	0	0	0	2	9	2
Slc25a37	ENSRNOG00000015495	E001	0.000733732	0.926801	5.72415	3.87274	-0.563708	51128268	51129206	939	-	19	13	10	12	10	4
Gtf3a	ENSRNOG00000050016	E002	0.000739426	0.926801	8.19404	4.96501	-0.722777	9857278	9857337	60	-	18	40	46	10	8	30
Daam2	ENSRNOG00000053945	E023	0.000742402	0.926801	6.85058	4.57749	-0.58167	13476126	13476269	144	+	25	29	23	10	14	9
Dennd3	ENSRNOG00000010794	E007	0.000742584	0.926801	1.58355	4.20773	1.40988	114772888	114773106	219	+	2	1	0	6	10	12
Nup210	ENSRNOG00000005390	E007	0.000745	0.926801	2.58149	6.26699	1.27957	122654210	122654333	124	-	3	7	0	16	15	29
Ctage5	ENSRNOG00000005101	E007	0.000755576	0.926801	0.100414	3.09621	4.94648	80237036	80237062	27	+	0	0	0	6	3	4
Akr1c14	ENSRNOG00000017672	E006	0.000755679	0.926801	0.165901	3.20457	4.27174	69817683	69817760	78	-	0	0	0	2	6	10
Nphp3	ENSRNOG00000048978	E026	0.000764133	0.926801	0.0347064	3.15682	6.50713	112574430	112574545	116	+	0	0	0	2	6	7
Rrm2b	ENSRNOG00000025454	E002	0.000769916	0.926801	4.3165	1.27188	-1.76289	76751083	76751196	114	-	4	4	19	1	1	0
Nln	ENSRNOG00000011561	E001	0.000770723	0.926801	5.90598	2.70924	-1.12429	34087880	34088341	462	-	12	9	38	3	5	1
Ints7	ENSRNOG00000004263	E001	0.000781181	0.926801	5.61366	2.92863	-0.938715	110257571	110257727	157	+	26	10	11	8	3	1
RGD1309995	ENSRNOG00000008331	E005	0.000789815	0.926801	5.98122	3.28518	-0.864469	26316903	26317050	148	-	14	28	16	5	8	2
Zc3h10	ENSRNOG00000040281	E003	0.000790043	0.926801	0.149883	3.12263	4.38086	2972478	2972521	44	-	0	0	0	1	8	10
Tmem132a	ENSRNOG00000021338	E011	0.00079123	0.926801	8.44538	11.8759	0.491806	226924013	226924244	232	-	68	49	18	134	180	178
Rgs16	ENSRNOG00000027024	E001	0.000792997	0.926801	4.50423	1.33549	-1.75391	71179910	71180121	212	+	4	23	8	1	1	0
Dlg5	ENSRNOG00000005783	E022	0.000796605	0.926801	8.93823	5.94182	-0.589084	213356	213489	134	+	27	83	61	19	25	14
C3	ENSRNOG00000046834	E017	0.000796915	0.926801	3.34286	0.040054	-6.38299	9727776	9727847	72	+	6	1	12	0	0	0
Card9	ENSRNOG00000051470	E012	0.00080221	0.926801	1.51964	4.40662	1.53594	3805344	3805539	196	-	0	3	1	2	13	7
Ppm1g	ENSRNOG00000026905	E002	0.000807973	0.926801	4.13576	6.30919	0.609304	26530784	26530853	70	+	10	5	8	18	30	23
Tnfrsf8	ENSRNOG00000016782	E001	0.000810013	0.926801	1.80464	1.31114	-0.460886	163186349	163188169	1821	-	2	2	5	1	0	0
Map2k2	ENSRNOG00000020005	E002	0.000814257	0.926801	8.5867	10.9742	0.353942	11460423	11460468	46	-	55	54	25	77	169	152
Shd	ENSRNOG00000049983	E004	0.000818215	0.926801	9.24632	11.4444	0.307689	11094202	11094378	177	-	51	59	47	73	208	210
Pdhx	ENSRNOG00000006947	E004	0.000819949	0.926801	7.69156	9.88931	0.362593	92912495	92912559	65	-	43	40	20	74	79	108
Alk	ENSRNOG00000008683	E005	0.00082136	0.926801	1.69637	4.49872	1.40707	23077989	23078120	132	+	3	1	0	14	6	7
Slc25a38	ENSRNOG00000018552	E002	0.000824322	0.926801	3.07174	0.0912958	-5.07237	128792707	128792970	264	+	1	5	6	0	0	0
Sft2d1	ENSRNOG00000024140	E008	0.000829121	0.926801	7.87351	5.61281	-0.488285	53014317	53014466	150	-	25	44	80	13	17	9
Med8	ENSRNOG00000028477	E002	0.000839318	0.926801	8.27179	9.97932	0.270742	137243596	137243978	383	+	77	101	49	28	51	76
Prdm15	ENSRNOG00000001620	E021	0.000839393	0.926801	4.15005	1.5115	-1.45714	38339038	38339191	154	-	10	8	6	3	0	0
Prps2	ENSRNOG00000004160	E007	0.000843409	0.926801	11.0334	12.0696	0.129502	28470283	28472880	2598	+	111	119	125	109	192	155
Rpp21	ENSRNOG00000000786	E009	0.000851151	0.926801	5.77678	3.30351	-0.806267	2515782	2515786	5	+	15	17	21	5	5	5
Ints10	ENSRNOG00000055331	E005	0.000854822	0.926801	7.83108	10.0609	0.361477	22623989	22624151	163	-	63	35	20	65	117	72
Cactin	ENSRNOG00000039852	E003	0.000875458	0.943352	3.27876	5.77392	0.8164	11262509	11262628	120	-	1	6	7	15	14	27
Ccna1	ENSRNOG00000014052	E008	0.000896034	0.957568	3.78196	0.931424	-2.02162	144466901	144467086	186	-	9	14	0	1	0	0
Cenpe	ENSRNOG00000009339	E033	0.000901931	0.957568	2.65226	0.0142561	-7.5395	240430591	240430872	282	+	2	1	3	0	0	0
Rab11fip1	ENSRNOG00000058940	E006	0.000906899	0.957568	1.78709	2.81606	0.656069	69074883	69079332	4450	+	2	2	1	2	4	3
Ptpn21	ENSRNOG00000060568	E004	0.000910458	0.957568	0.0598945	3.12145	5.70365	122660150	122660278	129	-	0	0	0	2	4	11
Slc16a9	ENSRNOG00000049063	E002	0.000944525	0.968003	4.12657	5.59309	0.438701	19637046	19637958	913	-	4	13	6	3	37	16
Atp11b	ENSRNOG00000052116	E023	0.0009556	0.968003	1.81407	4.50197	1.31133	122421114	122421173	60	+	2	2	0	10	10	12
Acaca	ENSRNOG00000034013	E039	0.000955868	0.968003	6.94945	4.74006	-0.551991	71616515	71616538	24	+	23	45	22	11	11	10
Pom121	ENSRNOG00000001449	E006	0.000956206	0.968003	8.95102	7.22909	-0.308239	24332892	24332983	92	+	29	84	58	14	35	50
Ado	ENSRNOG00000000639	E013	0.000958788	0.968003	7.97624	7.89357	-0.0150315	22448246	22449176	931	+	61	36	12	76	35	20
Pou2f1	ENSRNOG00000003581	E008	0.000959449	0.968003	4.08286	1.23991	-1.71935	84102017	84102196	180	-	4	7	12	1	0	1
Ptprr	ENSRNOG00000004483	E014	0.000965984	0.968003	3.22222	5.5104	0.774104	59307317	59307430	114	+	5	7	1	13	20	20
Stag1	ENSRNOG00000015389	E005	0.000975273	0.968003	8.10693	5.43713	-0.57631	109084955	109085119	165	+	25	32	71	10	23	13
Adgrl3	ENSRNOG00000030149	E001	0.000980731	0.968003	5.13428	1.83528	-1.48416	28393394	28393562	169	-	11	5	18	2	1	2
AC097183.2	ENSRNOG00000058885	E005	0.000981005	0.968003	6.58501	3.49867	-0.912378	173655777	173655850	74	-	15	16	40	6	10	1
Numbl	ENSRNOG00000020867	E002	0.000993312	0.969416	5.90613	3.1877	-0.889696	84070983	84071284	302	+	18	20	16	10	1	3
Szt2	ENSRNOG00000028659	E053	0.000996733	0.969416	5.91232	2.89139	-1.03196	137218236	137218350	115	-	14	18	25	4	5	2
Tpr	ENSRNOG00000002394	E011	0.000998994	0.969416	5.92054	3.31453	-0.836925	67627262	67627402	141	+	26	10	17	5	3	8
Abcc8	ENSRNOG00000021130	E005	0.00100849	0.97325	3.03842	6.17264	1.02257	102113001	102113109	109	-	8	3	1	10	34	24
Cdkal1	ENSRNOG00000018381	E009	0.00102308	0.97439	4.88506	2.46264	-0.988171	36956385	36956530	146	+	7	12	17	1	2	5
Sox6	ENSRNOG00000020514	E003	0.00102508	0.97439	3.64311	0.881698	-2.04681	185863043	185863318	276	+	6	4	8	1	0	0
Bag6	ENSRNOG00000000851	E005	0.0010372	0.97439	12.0612	10.2638	-0.23282	5128472	5128589	118	+	140	142	158	97	82	102
Csnk1e	ENSRNOG00000013076	E006	0.00104693	0.97439	8.3222	9.8071	0.236861	120654899	120655091	193	-	41	62	26	82	93	78
Eif3b	ENSRNOG00000001253	E007	0.00105348	0.97439	6.06548	8.41259	0.471927	16289869	16289947	79	-	18	22	17	34	49	72
Myof	ENSRNOG00000016117	E054	0.0010703	0.97439	0.0264035	2.98861	6.8226	256712121	256712176	56	-	0	0	0	2	7	3
Kif9	ENSRNOG00000020891	E017	0.00107415	0.97439	3.34687	0.871238	-1.94167	118789145	118789321	177	+	6	6	3	1	0	0
Filip1	ENSRNOG00000011521	E008	0.00107497	0.97439	2.61554	5.28969	1.01608	87315784	87315955	172	-	2	6	0	16	20	14
Orc4	ENSRNOG00000005021	E014	0.00108793	0.97439	3.57966	5.87569	0.714935	33075584	33075685	102	-	7	1	8	14	22	26
Ankrd6	ENSRNOG00000007110	E020	0.00109149	0.97439	0.0616406	2.84318	5.52748	48165107	48165317	211	-	0	0	0	2	3	6
Cog6	ENSRNOG00000013660	E017	0.00110396	0.97439	6.14091	4.29119	-0.517076	142231658	142231729	72	-	20	22	22	5	11	10
Dmtn	ENSRNOG00000012273	E016	0.00110554	0.97439	4.49129	0.916088	-2.29357	52317048	52317219	172	-	18	5	8	1	0	0
Dscam	ENSRNOG00000027992	E005	0.00110661	0.97439	4.63754	7.02278	0.598683	37035033	37035148	116	-	10	12	5	25	44	36
Rab7a	ENSRNOG00000012247	E007	0.00111326	0.97439	10.2809	6.49236	-0.663158	119927706	119927707	2	-	80	54	127	27	18	25
Azin2	ENSRNOG00000051507	E016	0.00111507	0.97439	1.27588	4.10956	1.6875	147134661	147134728	68	-	0	1	1	3	9	14
Polr1a	ENSRNOG00000009545	E025	0.00112644	0.979454	6.71251	4.05636	-0.726664	99874517	99874684	168	+	25	24	28	13	4	6
Gxylt2	ENSRNOG00000005621	E006	0.00113689	0.983663	2.81949	0.0767955	-5.19827	133256419	133256591	173	+	2	2	3	0	0	0
Saal1	ENSRNOG00000011895	E006	0.00115479	0.994195	0.872256	3.5092	2.00832	102723063	102723084	22	-	1	0	0	2	7	8
Eprs	ENSRNOG00000002393	E002	0.00116038	0.994195	2.23512	4.94834	1.14659	103301074	103301119	46	+	5	2	0	10	10	15
Gga2	ENSRNOG00000018599	E003	0.00118258	0.99654	6.16005	3.96942	-0.634017	191954368	191954537	170	-	21	23	14	12	5	7
Sh3yl1	ENSRNOG00000005522	E007	0.00118481	0.99654	2.71067	5.07936	0.905997	49876591	49876753	163	+	3	5	2	11	15	13
Psmb7	ENSRNOG00000011732	E013	0.00119031	0.99654	0.891791	3.54905	1.99265	22951719	22952063	345	-	1	0	0	4	4	10
Gins4	ENSRNOG00000018040	E006	0.00119188	0.99654	4.17291	1.82397	-1.19397	73592973	73593061	89	+	8	9	10	1	0	3
Tmed5	ENSRNOG00000000073	E002	0.00119229	0.99654	5.42145	3.12923	-0.792872	2615789	2615886	98	+	11	20	13	4	3	7
Rps15a	ENSRNOG00000018320	E001	0.00119779	0.99654	9.56989	12.162	0.345802	187759901	187759994	94	-	56	43	120	40	196	243
Dnah9	ENSRNOG00000004171	E017	0.00120419	0.99654	4.50064	1.9926	-1.17548	52416924	52417159	236	-	18	14	7	1	3	0
AABR07050156.1	ENSRNOG00000036470	E002	0.0012085	0.99654	1.09876	3.71921	1.75913	153773995	153774038	44	-	0	1	0	5	19	7
AABR07035273.1	ENSRNOG00000055687	E002	0.00122161	0.998756	5.18635	6.18084	0.253083	9332589	9337473	4885	+	13	8	20	18	17	27
Mybpc1	ENSRNOG00000056493	E011	0.00122256	0.998756	3.43798	0.021629	-7.31245	29102420	29102587	168	-	2	1	9	0	0	0
Map3k2	ENSRNOG00000014089	E001	0.00125131	1	3.24364	0.107372	-4.91692	24961245	24961691	447	+	0	5	7	0	0	0
Klhl1	ENSRNOG00000031100	E004	0.00125339	1	2.75556	0.0526366	-5.71014	80407772	80407958	187	-	2	5	0	0	0	0
Ada	ENSRNOG00000010265	E003	0.00125657	1	0.0571605	3.51279	5.94145	160117154	160117283	130	-	0	0	0	1	12	2
Sass6	ENSRNOG00000015211	E004	0.00125985	1	2.99839	0.0406135	-6.20609	219639849	219639953	105	+	2	7	0	0	0	0
Kat2a	ENSRNOG00000018364	E002	0.00126012	1	12.1419	9.50031	-0.353947	88612427	88612511	85	-	132	108	190	55	104	72
Tll1	ENSRNOG00000033528	E021	0.00126686	1	2.01343	4.59195	1.18945	27594435	27594685	251	+	3	0	2	8	10	15
AABR07030897.1	ENSRNOG00000059401	E009	0.00126972	1	0.836966	3.34977	2.00082	108356304	108356426	123	+	1	0	0	3	6	5
Slc27a3	ENSRNOG00000015421	E001	0.0013029	1	4.9155	2.28336	-1.10618	189760747	189761044	298	-	10	11	14	4	0	3
AABR07006263.1	ENSRNOG00000056620	E003	0.00130852	1	2.94883	0.0680085	-5.43828	227290235	227290294	60	+	2	3	0	0	0	0
Ly86	ENSRNOG00000000137	E004	0.00131197	1	3.22667	0.843472	-1.93563	28146971	28147057	87	-	4	6	3	1	0	0
Pdzd3	ENSRNOG00000008526	E005	0.00133499	1	2.97132	5.6255	0.920879	48579734	48579938	205	-	0	10	3	3	18	28
Gimap6	ENSRNOG00000033338	E001	0.00133799	1	5.90309	7.64423	0.372902	78336423	78338427	2005	-	18	41	15	12	48	29
Mir702	ENSRNOG00000036338	E013	0.00133886	1	5.20273	3.08947	-0.751907	22723053	22723178	126	-	16	15	8	3	4	7
Smarcal1	ENSRNOG00000016503	E009	0.0013495	1	2.05912	4.63784	1.17143	79959225	79959375	151	+	4	1	0	7	15	14
Txnip	ENSRNOG00000021201	E006	0.001362	1	8.29655	10.4259	0.329583	198685019	198685175	157	+	49	42	41	62	120	119
Stt3a	ENSRNOG00000031896	E024	0.00136317	1	5.15752	2.5897	-0.993895	39225767	39225922	156	-	13	13	14	4	1	4
Kcnn2	ENSRNOG00000016675	E010	0.00137226	1	8.57473	10.2039	0.250953	39478970	39479257	288	+	76	59	40	85	67	75
Zfx	ENSRNOG00000005624	E016	0.00139113	1	3.77174	0.869963	-2.1162	63182296	63182385	90	-	6	11	3	0	1	0
Kif2c	ENSRNOG00000019100	E011	0.00140127	1	3.21667	0.0244698	-7.03842	136037836	136037926	91	-	1	9	0	0	0	0
Abca7	ENSRNOG00000012939	E011	0.00140256	1	4.49628	1.71878	-1.38735	12746423	12746546	124	-	8	9	11	2	0	2
Bcor	ENSRNOG00000034240	E010	0.00140401	1	4.47013	6.62216	0.566985	11681024	11681281	258	+	8	11	8	22	35	25
Cd109	ENSRNOG00000025332	E021	0.00140704	1	0.0288001	3.16479	6.77989	86033973	86034191	219	+	0	0	0	2	5	4
Pygm	ENSRNOG00000021090	E006	0.00140755	1	8.11819	6.29507	-0.366935	221760027	221760138	112	+	44	40	50	19	23	22
Anks6	ENSRNOG00000023309	E011	0.00141113	1	3.65656	0.852698	-2.10038	62668249	62668400	152	-	8	3	6	1	0	0
Thbs1	ENSRNOG00000045829	E067	0.00142227	1	4.33312	1.1932	-1.86058	109868860	109868967	108	+	5	5	14	1	0	1
Pik3ip1	ENSRNOG00000018859	E001	0.00142805	1	3.15034	5.49613	0.802909	83560541	83560662	122	+	5	6	0	24	19	15
Zfp677	ENSRNOG00000052406	E003	0.00143164	1	5.75581	4.59581	-0.324701	61275005	61276755	1751	+	15	12	17	11	18	8
Wdr3	ENSRNOG00000019670	E022	0.0014368	1	2.08912	4.54578	1.12163	202463670	202463765	96	-	1	4	0	12	13	10
AABR07027137.1	ENSRNOG00000058611	E001	0.00144158	1	4.37458	3.39673	-0.364995	15108456	15109084	629	+	32	12	11	3	0	5
Fam150b	ENSRNOG00000005154	E002	0.00144207	1	2.31135	4.61469	0.9975	49828201	49828254	54	+	4	2	2	6	9	13
Atat1	ENSRNOG00000000809	E027	0.00144707	1	3.14626	0.0397747	-6.30564	3360990	3361384	395	+	1	9	4	0	0	0
Ift140	ENSRNOG00000016545	E018	0.00144839	1	7.64323	5.30986	-0.52551	14415397	14415596	200	+	45	33	43	15	10	14
Spdl1	ENSRNOG00000007292	E009	0.00146179	1	0.0663048	3.1029	5.54836	19644476	19644673	198	-	0	0	0	7	6	3
Pqbp1	ENSRNOG00000007766	E004	0.00147566	1	10.0728	8.56695	-0.233604	15451594	15451705	112	+	49	80	68	25	80	95
Pde2a	ENSRNOG00000019560	E012	0.00148217	1	12.399	10.4935	-0.240727	166615713	166615787	75	+	121	218	180	30	136	136
Dnai1	ENSRNOG00000013734	E015	0.00148239	1	0.906794	3.37619	1.89655	58009753	58009840	88	+	0	1	0	2	8	7
Ivns1abp	ENSRNOG00000002618	E025	0.00149873	1	11.7141	9.89339	-0.243713	68719150	68719281	132	+	114	144	145	64	90	95
Lef1	ENSRNOG00000010121	E009	0.00150361	1	2.83368	5.25725	0.891633	236323210	236323317	108	+	1	4	4	9	15	28
Fam117b	ENSRNOG00000022066	E007	0.00150465	1	10.206	7.37214	-0.469268	66774416	66774536	121	+	74	91	71	41	44	25
Atp13a2	ENSRNOG00000008052	E029	0.00151804	1	13.6556	11.9686	-0.190234	159530383	159530606	224	+	184	290	283	120	187	155
Dmd	ENSRNOG00000046366	E035	0.00152601	1	1.33353	3.90082	1.54852	52194728	52194907	180	+	2	0	0	5	7	13
Manba	ENSRNOG00000052247	E003	0.00153014	1	3.55613	1.15144	-1.62687	240688506	240688611	106	+	3	7	5	1	0	1
Dis3	ENSRNOG00000009125	E010	0.00153586	1	1.62109	4.01926	1.30997	83477074	83477138	65	-	3	0	0	9	8	9
Golim4	ENSRNOG00000024213	E011	0.001549	1	2.16837	4.51281	1.05741	174339259	174339267	9	-	0	2	3	10	14	13
Agrn	ENSRNOG00000020205	E036	0.0015558	1	9.19295	7.14108	-0.364386	173604366	173604590	225	-	74	53	47	32	40	27
Dock6	ENSRNOG00000010652	E008	0.00155706	1	2.15017	4.87222	1.18013	22825454	22825456	3	-	2	4	0	8	11	18
Smagp	ENSRNOG00000048932	E001	0.00156182	1	5.71975	4.80136	-0.252508	142244295	142245618	1324	-	6	11	13	14	19	27
Rfwd2	ENSRNOG00000042492	E026	0.00156288	1	5.37526	7.87718	0.551343	77073169	77073213	45	+	16	22	4	31	56	45
Tmem106c	ENSRNOG00000053269	E008	0.00157308	1	4.89598	8.80263	0.846336	139449926	139450589	664	+	19	15	2	36	76	61
AABR07048342.1	ENSRNOG00000051572	E002	0.00157587	1	2.14107	0.0957133	-4.48347	73805000	73805951	952	-	2	6	0	0	0	0
Megf6	ENSRNOG00000000156	E068	0.001576	1	0.0266579	3.16839	6.89304	171617801	171617929	129	+	0	0	0	2	10	4
Adamtsl1	ENSRNOG00000006956	E005	0.00159667	1	1.29007	3.66412	1.50601	104508003	104508129	127	+	1	1	0	8	5	7
Col19a1	ENSRNOG00000012759	E036	0.00161885	1	5.96872	3.46567	-0.784286	30597730	30597783	54	-	13	17	21	2	5	12
Esco2	ENSRNOG00000015921	E003	0.00162119	1	2.62431	0.0284485	-6.52744	42504027	42504187	161	-	1	1	6	0	0	0
Ptprm	ENSRNOG00000011700	E015	0.0016391	1	5.25064	7.48755	0.512	114923344	114923420	77	-	15	16	6	28	51	43
Fam175b	ENSRNOG00000017222	E003	0.00164459	1	5.89846	2.2284	-1.40433	204870749	204870785	37	+	7	14	37	3	3	0
Hip1	ENSRNOG00000001448	E018	0.00164612	1	10.6188	8.51416	-0.31868	24292865	24293008	144	+	83	114	94	47	36	71
Als2	ENSRNOG00000023280	E004	0.0016518	1	7.91237	5.81526	-0.444266	65965881	65966030	150	-	27	53	42	8	25	22
LOC685953	ENSRNOG00000005906	E042	0.00166084	1	4.02704	0.0200018	-7.65344	14184195	14184382	188	+	2	2	1	0	0	0
Svep1	ENSRNOG00000033110	E009	0.00166686	1	1.45267	4.01052	1.46508	75156114	75156290	177	-	3	0	0	5	9	7
Tanc2	ENSRNOG00000052840	E010	0.00168416	1	9.88993	7.94255	-0.316357	93996322	93996585	264	+	64	82	66	44	48	45
RGD1560146	ENSRNOG00000026169	E001	0.00168673	1	0.838948	2.18325	1.37982	115320134	115320488	355	-	0	1	0	0	6	0
Pik3c2a	ENSRNOG00000020479	E003	0.00169066	1	6.91014	9.1113	0.398942	185233419	185234547	1129	+	21	30	31	41	72	77
Tns2	ENSRNOG00000010588	E026	0.00169636	1	3.59987	6.47687	0.847353	143719080	143719248	169	+	3	11	3	11	43	25
Ercc1	ENSRNOG00000017839	E001	0.00169842	1	6.34738	8.7745	0.467155	80256973	80257085	113	+	22	31	15	40	65	61
Strn	ENSRNOG00000004806	E010	0.00171167	1	8.70704	6.65603	-0.387521	1252423	1252566	144	-	56	66	37	27	19	31
RGD735065	ENSRNOG00000000524	E005	0.00171733	1	11.9334	13.5722	0.18565	6884298	6884511	214	+	87	232	138	113	295	362
Camsap1	ENSRNOG00000017883	E020	0.00173686	1	0.0941084	2.86292	4.92702	3433002	3433148	147	-	0	0	0	3	4	5
Myo9a	ENSRNOG00000011619	E011	0.00174177	1	3.63964	1.19584	-1.60576	64644238	64644354	117	+	5	5	7	0	0	2
LOC100911774	ENSRNOG00000045655	E006	0.0017439	1	2.53298	0.0747508	-5.0826	88686433	88686615	183	-	1	11	3	0	0	0
Scfd2	ENSRNOG00000026828	E007	0.00175354	1	7.15894	5.15011	-0.475143	36516090	36516224	135	+	22	27	31	9	14	24
Sh3pxd2a	ENSRNOG00000020353	E007	0.00176177	1	0.976949	3.44545	1.81834	267063007	267063090	84	-	1	0	0	7	7	6
LOC691920	ENSRNOG00000010050	E037	0.00177657	1	1.55946	3.96459	1.34613	112659039	112659140	102	+	1	2	0	4	12	8
Dnah8	ENSRNOG00000000542	E106	0.00178017	1	4.47313	1.43422	-1.64101	9480305	9480410	106	+	3	21	15	1	1	0
Lrrc55	ENSRNOG00000028266	E004	0.00178604	1	5.44003	4.13732	-0.394918	72594007	72594075	69	-	11	13	17	3	15	10
Zfyve28	ENSRNOG00000014874	E002	0.00178794	1	8.86832	6.80681	-0.381683	81767211	81767351	141	+	49	44	61	24	33	31
Cbx8	ENSRNOG00000048113	E004	0.00179279	1	2.07459	4.04856	0.964582	108149998	108150041	44	-	3	2	0	5	14	8
Ntn1	ENSRNOG00000003947	E003	0.0017981	1	2.38588	4.57854	0.940365	54806572	54806625	54	-	2	4	0	13	10	16
Tap1	ENSRNOG00000000457	E002	0.00179882	1	2.87705	0.0367836	-6.28938	3979282	3979889	608	+	2	2	6	0	0	0
Mov10	ENSRNOG00000012946	E016	0.00180569	1	3.74115	1.37562	-1.4434	207286011	207286145	135	-	8	9	7	1	1	0
Pacsin1	ENSRNOG00000054603	E010	0.00180631	1	13.5745	12.3184	-0.140086	7286477	7286586	110	+	214	300	204	119	208	213
Aqp9	ENSRNOG00000061883	E006	0.00181537	1	1.19377	3.73715	1.64642	77594182	77594355	174	-	2	0	0	5	3	10
RGD1310166	ENSRNOG00000003143	E005	0.00182506	1	1.88589	0.137618	-3.7765	72493346	72493538	193	+	3	2	11	0	0	0
Pcf11	ENSRNOG00000009891	E015	0.001827	1	3.39319	0.838988	-2.01592	157489881	157490006	126	-	3	5	6	1	0	0
Csmd2	ENSRNOG00000007057	E032	0.00183043	1	3.90692	6.31461	0.692662	146649272	146649475	204	+	9	12	1	30	22	13
Nfrkb	ENSRNOG00000008278	E008	0.00183668	1	2.3966	5.09778	1.08888	32540471	32540572	102	+	3	4	0	23	11	8
Trim11	ENSRNOG00000002915	E004	0.00184104	1	3.36336	0.840421	-2.00072	45332212	45332234	23	+	4	8	2	1	0	0
Cstf2	ENSRNOG00000048025	E011	0.00185386	1	10.3657	8.24592	-0.330066	104885533	104885652	120	+	78	108	121	22	43	59
Cyb5r2	ENSRNOG00000019751	E003	0.00187248	1	4.03888	1.85748	-1.12061	171972892	171972991	100	-	8	9	9	2	1	1
Itpr3	ENSRNOG00000052795	E025	0.00187388	1	4.0748	1.54424	-1.39983	5692520	5692685	166	+	5	5	8	2	2	0
Ppp2r5e	ENSRNOG00000005045	E005	0.0018741	1	6.86605	4.2665	-0.686426	98433910	98434029	120	-	33	22	27	11	10	5
Plrg1	ENSRNOG00000006655	E003	0.00187598	1	5.94109	7.81211	0.394983	182042978	182043120	143	+	23	16	14	47	42	36
Mid2	ENSRNOG00000060542	E010	0.0018823	1	11.2597	9.80281	-0.199903	112118035	112121943	3909	+	109	97	117	80	98	80
C1d	ENSRNOG00000005982	E002	0.00188759	1	6.11614	2.42969	-1.33185	100420484	100421240	757	+	11	5	35	2	2	5
Cdc20	ENSRNOG00000028415	E002	0.00189647	1	4.27592	1.67339	-1.35346	137261366	137261483	118	-	2	10	11	4	0	0
Isy1	ENSRNOG00000010021	E006	0.00190669	1	4.75263	6.68714	0.492663	119729657	119729769	113	-	6	10	15	12	46	27
Nat10	ENSRNOG00000008663	E017	0.00190786	1	4.18197	1.81095	-1.20743	93670579	93670675	97	-	9	12	6	2	1	1
Cryzl1	ENSRNOG00000028014	E003	0.00191181	1	6.85232	9.03084	0.398267	31850939	31851044	106	-	14	21	45	25	87	73
Mtor	ENSRNOG00000009615	E037	0.00193064	1	5.43736	7.64394	0.49141	165344699	165344830	132	+	13	19	11	29	44	47
Rbm27	ENSRNOG00000027250	E013	0.00194334	1	5.72872	7.94259	0.471398	36641752	36642048	297	+	11	33	7	32	51	47
Gphn	ENSRNOG00000028366	E007	0.00194826	1	2.75299	5.30191	0.945512	101614685	101614792	108	+	4	2	4	6	22	17
Pdgfrb	ENSRNOG00000018461	E005	0.00196007	1	8.12622	6.0514	-0.425317	56380955	56381275	321	+	41	61	24	14	24	26
Btaf1	ENSRNOG00000017938	E003	0.00197302	1	2.95885	0.0668662	-5.46762	255582132	255582255	124	+	2	3	6	0	0	0
Ptger2	ENSRNOG00000050968	E002	0.00198062	1	2.81547	2.28586	-0.300639	19349292	19350210	919	+	5	6	1	5	0	1
Asph	ENSRNOG00000007445	E028	0.00198421	1	2.88863	0.0326267	-6.46819	22748985	22749230	246	-	1	4	5	0	0	0
Fgfrl1	ENSRNOG00000024207	E004	0.00198783	1	4.57138	2.41517	-0.920505	2022324	2022404	81	-	8	10	12	0	4	4
Dalrd3	ENSRNOG00000020159	E008	0.00199904	1	9.44505	7.45151	-0.342026	117357803	117357885	83	+	51	63	79	19	35	56
Trpc6	ENSRNOG00000006324	E008	0.00200629	1	6.69575	3.93293	-0.767641	6904214	6904478	265	+	32	21	20	9	11	3
Stk38	ENSRNOG00000000519	E012	0.00201218	1	5.66266	3.42234	-0.726494	6245560	6245611	52	-	14	30	16	2	6	6
Fgd6	ENSRNOG00000054515	E015	0.00201228	1	4.28522	2.01503	-1.08856	35054682	35054784	103	+	13	8	7	3	1	1
Sesn3	ENSRNOG00000008173	E009	0.00201681	1	10.7731	9.22172	-0.224322	12869630	12869774	145	+	61	116	117	39	72	95
Ep400	ENSRNOG00000037483	E014	0.00202415	1	7.11285	4.68929	-0.601058	51991817	51991906	90	+	17	42	29	8	10	16
Ginm1	ENSRNOG00000015239	E008	0.00202629	1	0.117473	3.08298	4.71393	1885809	1885981	173	-	0	0	0	3	9	2
Avl9	ENSRNOG00000013314	E001	0.00202704	1	2.41898	5.08097	1.07071	87026530	87026856	327	+	4	3	0	19	15	9
Pld2	ENSRNOG00000019604	E011	0.00203006	1	5.63743	8.09388	0.521795	57172268	57172346	79	+	6	27	11	23	64	68
Ly75	ENSRNOG00000007012	E024	0.00205963	1	1.02496	3.35055	1.70884	46420158	46420300	143	-	1	0	0	5	6	10
Fat2	ENSRNOG00000012575	E015	0.00206008	1	0.042393	2.62279	5.95113	40613695	40617753	4059	-	0	0	0	4	0	2
Iqca1	ENSRNOG00000019592	E030	0.00206596	1	0.01769	3.53754	7.64367	97285741	97285932	192	-	0	0	0	1	10	1
Map4k3	ENSRNOG00000007172	E010	0.00206663	1	7.6594	5.06548	-0.596534	3293719	3293777	59	-	42	26	48	16	9	11
Dram2	ENSRNOG00000017744	E009	0.00206727	1	3.16932	5.61769	0.825801	209187661	209187753	93	+	4	7	5	12	13	18
Klf11	ENSRNOG00000054259	E002	0.002068	1	1.40555	3.7352	1.41005	43831562	43831813	252	+	0	2	0	9	8	8
Sesn2	ENSRNOG00000042785	E008	0.0020718	1	2.2149	4.82312	1.12273	150692658	150692855	198	-	5	1	0	9	17	12
Slc25a40	ENSRNOG00000022837	E010	0.00207391	1	0.0555346	2.97924	5.74542	22655948	22656007	60	-	0	0	0	2	8	4
Lmln	ENSRNOG00000001781	E008	0.0020803	1	2.9157	5.06911	0.79789	70938424	70938531	108	-	6	5	0	14	13	14
Plcd1	ENSRNOG00000032238	E013	0.00208091	1	7.51263	5.56852	-0.432025	127763572	127763800	229	-	26	30	28	19	19	23
Fras1	ENSRNOG00000002053	E040	0.00208207	1	4.39584	1.54113	-1.51215	14540142	14540267	126	-	11	6	11	2	0	1
Fhod1	ENSRNOG00000054625	E019	0.00208894	1	2.96216	0.0839882	-5.14032	37293443	37293548	106	-	2	3	6	0	0	0
Stat1	ENSRNOG00000014079	E003	0.00209698	1	4.26423	1.95774	-1.12309	54292324	54292423	100	-	7	9	10	3	0	2
Trpc4ap	ENSRNOG00000019152	E018	0.00210241	1	9.48352	7.73066	-0.294832	151202213	151202341	129	-	72	73	57	44	35	37
Ccnt1	ENSRNOG00000053054	E008	0.0021166	1	2.30765	4.4763	0.955885	140245563	140245723	161	-	1	2	3	5	21	9
Pla2g6	ENSRNOG00000012295	E022	0.00213737	1	0.0554617	2.74905	5.6313	120559176	120559234	59	-	0	0	0	4	3	4
AC117058.1	ENSRNOG00000045729	E030	0.00214489	1	6.07679	7.93386	0.384713	82036019	82036122	104	-	18	28	13	42	44	40
Cpz	ENSRNOG00000008947	E004	0.00214644	1	2.69362	0.121538	-4.47007	80413212	80413424	213	+	2	1	3	0	0	0
Dip2c	ENSRNOG00000015288	E015	0.00215817	1	7.33618	5.10922	-0.521926	63715094	63715187	94	+	25	33	39	13	11	16
Itgb5	ENSRNOG00000001795	E010	0.00217849	1	6.21882	3.80795	-0.707624	70104879	70104974	96	-	24	17	28	2	9	8
Rnf149	ENSRNOG00000013946	E005	0.00218161	1	6.72301	4.20585	-0.676709	46298044	46298112	69	-	15	25	32	3	17	8
Phactr4	ENSRNOG00000046922	E004	0.00219118	1	6.93724	5.03294	-0.462961	150557971	150558565	595	-	16	25	30	10	16	20
Htt	ENSRNOG00000011073	E044	0.00219205	1	6.72347	4.45845	-0.592664	81187849	81187925	77	-	30	25	25	13	10	5
Agmo	ENSRNOG00000023116	E012	0.00220159	1	0.050988	2.92887	5.84404	57048213	57048318	106	+	0	0	0	2	9	1
Zfp202	ENSRNOG00000058932	E006	0.00220269	1	1.69558	3.8695	1.19037	44064401	44064530	130	+	0	3	0	6	13	8
Scamp5	ENSRNOG00000054008	E003	0.00220436	1	10.1647	11.6878	0.201429	62224648	62224765	118	-	67	113	67	114	147	186
Alox12	ENSRNOG00000027037	E011	0.00220785	1	2.64175	0.0401244	-6.04087	56861491	56861594	104	-	2	6	0	0	0	0
Tnip1	ENSRNOG00000010370	E005	0.00222124	1	8.84115	7.11057	-0.314269	40259166	40259231	66	-	26	54	82	13	40	41
Mybbp1a	ENSRNOG00000015236	E011	0.00222499	1	8.23427	5.91463	-0.477354	59004806	59004931	126	+	27	49	59	20	15	21
Izumo4	ENSRNOG00000031950	E001	0.00223571	1	2.10396	4.39124	1.06152	11875846	11875933	88	-	5	1	0	10	7	10
Nup153	ENSRNOG00000001456	E015	0.00224076	1	2.05714	5.11222	1.31331	18395164	18395292	129	+	4	0	1	8	28	9
Derl2	ENSRNOG00000055466	E001	0.00225893	1	7.76954	9.08317	0.225366	57644207	57644703	497	-	40	33	64	21	48	85
Srgap1	ENSRNOG00000004603	E006	0.00226958	1	6.74217	4.41432	-0.611023	63993231	63993455	225	-	15	36	26	11	14	4
Ap3d1	ENSRNOG00000018977	E018	0.00227381	1	11.3044	12.9348	0.194377	11865614	11865689	76	+	114	156	92	162	261	220
Pum2	ENSRNOG00000006180	E017	0.00228771	1	8.05208	5.18335	-0.635475	33857832	33857960	129	+	19	44	53	11	13	21
RGD1310553	ENSRNOG00000016447	E001	0.00229017	1	2.27374	4.13519	0.862884	49903085	49903195	111	+	1	3	2	8	8	12
Med28	ENSRNOG00000003592	E001	0.00230252	1	14.4653	13.0713	-0.146198	70089225	70090932	1708	-	155	412	265	134	308	337
Cep78	ENSRNOG00000014041	E007	0.00230467	1	4.7606	2.38577	-0.996684	233198739	233198874	136	-	9	15	12	4	0	3
Wdr75	ENSRNOG00000003825	E023	0.00231433	1	6.46598	4.10738	-0.654652	52717484	52717688	205	+	25	15	21	6	11	11
AC107527.2	ENSRNOG00000061335	E001	0.00232805	1	3.53349	4.73966	0.423692	123493312	123494664	1353	-	6	11	2	10	14	7
Atad2	ENSRNOG00000025604	E011	0.00233621	1	4.18349	0.0374214	-6.8047	98001701	98001816	116	+	6	0	12	0	0	0
Ddx23	ENSRNOG00000060154	E013	0.00234503	1	8.33483	5.71453	-0.544518	140332759	140332824	66	-	22	56	62	14	14	24
RGD1563482	ENSRNOG00000001073	E008	0.00235537	1	4.54095	2.89949	-0.647195	37699545	37699616	72	-	15	14	14	2	3	3
Gm17296	ENSRNOG00000053574	E041	0.00235654	1	2.86846	0.024985	-6.84307	59380321	59380418	98	-	3	3	5	0	0	0
Unc13c	ENSRNOG00000056612	E020	0.00236059	1	2.82711	0.12721	-4.47405	80378789	80378857	69	-	1	4	5	0	0	0
Mpdz	ENSRNOG00000007894	E017	0.00236727	1	7.08143	3.67498	-0.946306	99444573	99444653	81	-	26	36	38	11	1	4
Sec24d	ENSRNOG00000014872	E012	0.00237281	1	4.60898	6.89933	0.582009	227528584	227528775	192	+	13	11	6	20	39	30
AABR07033318.1	ENSRNOG00000059691	E006	0.00237426	1	0.143624	1.473	3.35839	17286493	17286778	286	-	0	0	0	2	4	1
Bace2	ENSRNOG00000001953	E004	0.0023765	1	3.13446	0.14977	-4.38739	37856047	37856175	129	+	1	8	6	0	0	0
AC118147.2	ENSRNOG00000060693	E027	0.00240735	1	0.0428933	2.66288	5.95609	88156694	88156747	54	-	0	0	0	2	4	4
Epha10	ENSRNOG00000037340	E018	0.00241453	1	2.32008	4.58702	0.983383	142907944	142908099	156	+	7	0	0	13	6	12
Mrpl16	ENSRNOG00000021005	E003	0.00241545	1	7.07926	5.67855	-0.318077	228145534	228145682	149	+	28	36	50	10	17	13
Ap4b1	ENSRNOG00000019455	E003	0.00242021	1	3.15848	6.048	0.937227	206296878	206297008	131	+	8	6	0	9	28	24
Ralgds	ENSRNOG00000010219	E018	0.00243597	1	10.6248	8.56296	-0.311253	7126099	7126299	201	+	90	92	97	58	63	40
Dnah1	ENSRNOG00000026914	E006	0.00243632	1	1.52086	4.60152	1.59722	7348066	7348236	171	-	1	2	0	1	22	10
Fmr1	ENSRNOG00000057464	E005	0.00243772	1	3.33366	5.58989	0.745715	154691990	154692025	36	-	1	6	7	7	25	23
Cox7b	ENSRNOG00000054689	E001	0.00243845	1	13.0412	11.1163	-0.230398	77065397	77065528	132	+	205	187	164	118	109	172
Plec	ENSRNOG00000023781	E021	0.00245419	1	8.71032	6.73773	-0.370464	117248435	117248589	155	-	48	72	42	28	23	27
Man1c1	ENSRNOG00000017087	E004	0.00246355	1	6.26119	8.74956	0.482774	152782683	152782902	220	-	20	30	13	28	88	59
Wnt3	ENSRNOG00000003845	E004	0.00247363	1	1.39541	2.09581	0.586818	91869114	91869602	489	+	2	0	0	4	1	2
Arhgef10	ENSRNOG00000012561	E023	0.00248522	1	4.03824	1.6709	-1.2731	79788996	79789052	57	-	5	9	7	2	0	2
LOC100911537	ENSRNOG00000042951	E024	0.00248883	1	4.00827	1.75016	-1.1955	103824860	103824975	116	+	7	10	6	1	2	1
Ttc26	ENSRNOG00000027617	E016	0.00250144	1	3.70427	1.31562	-1.49344	66132906	66132975	70	+	3	8	10	2	0	0
Fam92a1	ENSRNOG00000016338	E007	0.0025046	1	6.08728	8.16394	0.423468	25748005	25748073	69	-	21	21	14	29	45	73
Ipmk	ENSRNOG00000000609	E002	0.00250994	1	4.43625	2.18941	-1.0188	18465901	18465982	82	-	14	7	5	2	2	3
Atp13a4	ENSRNOG00000001714	E012	0.0025285	1	3.95812	1.52807	-1.3731	74922875	74923063	189	+	6	5	11	1	0	2
Taf1c	ENSRNOG00000015632	E002	0.00253647	1	5.19453	3.00076	-0.791665	52247544	52247681	138	-	19	18	9	5	1	5
Layn	ENSRNOG00000011228	E002	0.00254488	1	2.27077	4.00068	0.817062	55450366	55450757	392	-	3	2	0	11	12	8
Ybx3	ENSRNOG00000005480	E001	0.0025452	1	3.59896	0.0359661	-6.6448	165606819	165606820	2	-	1	3	12	0	0	0
Ldhd	ENSRNOG00000019036	E005	0.00254581	1	3.03146	0.055591	-5.76902	43838741	43838831	91	-	5	1	6	0	0	0
Klhdc1	ENSRNOG00000004425	E011	0.00255607	1	1.22607	3.71363	1.59878	91560376	91560448	73	+	0	1	1	3	5	11
Abtb2	ENSRNOG00000008510	E001	0.00257684	1	5.18683	3.11171	-0.737145	93495106	93495988	883	+	13	14	18	4	5	3
Swap70	ENSRNOG00000009910	E001	0.00257716	1	0.132923	2.69212	4.34008	174862698	174862880	183	+	0	0	0	4	3	4
Trpv1	ENSRNOG00000019486	E009	0.00257785	1	3.27338	0.0332797	-6.61999	59806248	59806427	180	+	5	0	12	0	0	0
Abcc5	ENSRNOG00000029178	E022	0.00258352	1	5.32887	7.71373	0.533601	84441834	84441905	72	+	23	9	13	32	49	29
Ap3m2	ENSRNOG00000018650	E008	0.00260979	1	8.8888	10.7084	0.268677	74089430	74089637	208	+	69	40	40	108	142	100
Nadsyn1	ENSRNOG00000020736	E014	0.00262681	1	4.04107	1.79635	-1.16967	217001398	217001515	118	-	8	11	6	0	4	0
Myo1f	ENSRNOG00000008409	E006	0.00263468	1	0.852533	4.2448	2.31587	18461546	18461635	90	+	1	0	0	3	19	3
Adprhl1	ENSRNOG00000019504	E024	0.00263843	1	0.0213781	2.91646	7.09194	81665940	81666091	152	+	0	0	0	5	6	2
Wrn	ENSRNOG00000015440	E006	0.0026399	1	4.17495	1.64541	-1.34331	62524385	62524534	150	+	8	11	3	3	0	1
Stac	ENSRNOG00000008865	E010	0.00266928	1	5.94736	3.54058	-0.748265	119889379	119889661	283	-	23	13	6	7	7	10
Seh1l	ENSRNOG00000042879	E016	0.00266928	1	8.99771	6.19562	-0.53831	63561098	63561238	141	+	35	41	93	14	28	23
Ccdc138	ENSRNOG00000028581	E001	0.00267733	1	0.0989706	2.67244	4.75502	28078500	28078592	93	+	0	0	0	2	3	3
Ptrh1	ENSRNOG00000049034	E006	0.00267913	1	1.95301	4.32331	1.14643	11813284	11813466	183	+	3	0	4	5	9	5
Relb	ENSRNOG00000033235	E016	0.00268082	1	6.15116	4.09389	-0.587385	80533387	80533658	272	-	8	37	20	11	6	6
Kcnab2	ENSRNOG00000011550	E015	0.00268088	1	15.17	12.9693	-0.226121	169593008	169593051	44	-	174	363	800	109	213	224
Bbs7	ENSRNOG00000015816	E004	0.00271295	1	4.45716	2.04512	-1.12394	123286669	123286772	104	-	9	8	9	4	1	1
Igf1r	ENSRNOG00000014187	E007	0.00272006	1	2.18292	4.9323	1.176	129161168	129161294	127	+	3	1	1	8	25	14
Atp6v0a1	ENSRNOG00000036814	E020	0.00272984	1	15.694	13.3665	-0.23159	88953711	88953728	18	+	227	785	451	190	256	239
Bcl6b	ENSRNOG00000059956	E007	0.00274289	1	0.0819526	2.99228	5.19031	56838735	56838956	222	-	0	0	0	2	4	8
Nek3	ENSRNOG00000012757	E026	0.00274367	1	5.00322	1.78845	-1.48415	74802997	74803131	135	+	4	8	26	1	2	1
Ap3b1	ENSRNOG00000010624	E009	0.00275455	1	4.0968	1.55219	-1.40019	24105473	24105522	50	+	14	6	5	1	1	1
Ak4	ENSRNOG00000045738	E003	0.00277215	1	7.39226	8.94696	0.275383	120301643	120301815	173	+	34	38	33	64	40	60
Top3a	ENSRNOG00000005099	E029	0.00277862	1	2.97872	0.0300111	-6.63305	47003031	47003104	74	-	2	7	0	0	0	0
Fmnl1	ENSRNOG00000003207	E023	0.00277931	1	11.3736	13.0166	0.194671	91279069	91279198	130	+	90	166	87	114	299	316
Ikbkb	ENSRNOG00000019073	E005	0.0027865	1	5.63396	3.17088	-0.829267	74193092	74193161	70	+	14	24	11	8	4	2
Lama1	ENSRNOG00000017237	E004	0.00280175	1	4.37493	1.17847	-1.89235	115959942	115960184	243	+	8	1	15	0	1	1
Lrba	ENSRNOG00000023453	E072	0.00280505	1	1.9225	4.54134	1.24013	186057924	186058013	90	+	3	2	0	12	7	10
LOC102551660	ENSRNOG00000019873	E001	0.00280724	1	4.59014	2.00915	-1.19196	225129097	225129300	204	+	8	8	11	2	2	2
Dtna	ENSRNOG00000016671	E009	0.00280848	1	9.98285	7.55272	-0.402454	14610854	14610978	125	+	55	69	84	36	53	35
Spata17	ENSRNOG00000002504	E005	0.00281352	1	3.31934	0.997486	-1.73453	105552937	105553143	207	-	8	11	1	0	0	1
Aif1l	ENSRNOG00000009951	E005	0.0028247	1	3.46981	5.56762	0.682206	9262261	9262322	62	-	2	7	3	4	46	21
Aim1	ENSRNOG00000025998	E015	0.00283061	1	0.0275607	2.88102	6.70782	48962448	48962587	140	-	0	0	0	4	8	1
Clock	ENSRNOG00000002175	E022	0.00283876	1	8.3045	6.18659	-0.424749	34491765	34492083	319	+	51	30	43	24	22	24
Rnf19b	ENSRNOG00000000123	E004	0.00283999	1	5.92886	7.78167	0.392325	147261370	147261532	163	+	24	19	8	41	44	45
Myo10	ENSRNOG00000010161	E011	0.00284853	1	1.54512	3.85888	1.32047	77989856	77989959	104	+	0	1	2	3	9	10
Rbl1	ENSRNOG00000006921	E016	0.00285228	1	2.96026	0.0422547	-6.13047	153310358	153310524	167	-	1	4	8	0	0	0
Cinp	ENSRNOG00000008035	E001	0.00285263	1	12.2438	11.0434	-0.148866	135290530	135291529	1000	-	156	131	199	108	109	126
Baiap3	ENSRNOG00000017893	E002	0.00285291	1	4.49618	1.69189	-1.41006	14601470	14601675	206	-	12	7	16	3	0	0
Sema3b	ENSRNOG00000016512	E010	0.00285844	1	3.95896	1.35409	-1.54779	116357310	116357421	112	-	2	3	12	1	0	2
LOC500034	ENSRNOG00000007224	E005	0.00287399	1	6.10442	3.88797	-0.650838	40135921	40136061	141	-	17	8	42	3	5	11
Ino80	ENSRNOG00000014483	E030	0.00287696	1	4.86981	1.70386	-1.51506	111257259	111257312	54	-	6	6	20	2	0	2
Tmem230	ENSRNOG00000021263	E003	0.00287757	1	8.61427	7.46333	-0.206909	124877119	124877237	119	-	42	52	57	20	38	49
Ksr2	ENSRNOG00000028630	E021	0.00288715	1	6.71824	4.25017	-0.660562	44825769	44825909	141	-	23	39	22	2	10	13
Parm1	ENSRNOG00000002579	E002	0.0029018	1	4.67673	2.46372	-0.924661	17982933	17983011	79	-	11	15	10	6	0	1
Mmrn2	ENSRNOG00000051977	E002	0.00290281	1	1.27615	3.59318	1.49347	10742302	10742430	129	+	0	2	0	6	5	8
Col6a3	ENSRNOG00000019648	E012	0.00291651	1	0.960275	3.31531	1.78763	97938181	97938283	103	-	0	1	0	5	4	9
Tmem67	ENSRNOG00000016187	E016	0.00291749	1	4.41074	2.18035	-1.01646	25696434	25696557	124	-	14	15	7	1	1	3
Ccdc81	ENSRNOG00000033733	E016	0.0029233	1	2.87224	0.0304489	-6.55964	154076861	154077007	147	-	4	3	4	0	0	0
Ago4	ENSRNOG00000025596	E003	0.00294474	1	3.55182	0.783485	-2.18058	144508534	144508635	102	-	7	7	0	1	0	0
Ttc37	ENSRNOG00000040297	E009	0.00295607	1	5.04967	2.33953	-1.10997	2936632	2936772	141	+	11	9	19	3	3	1
Tbc1d8b	ENSRNOG00000054011	E006	0.00296067	1	2.99963	0.10168	-4.88268	110928401	110928608	208	+	1	4	9	0	0	0
Ap4m1	ENSRNOG00000001353	E002	0.00296535	1	3.89792	6.23128	0.676825	19314409	19314497	89	+	4	10	9	13	31	17
Nhs	ENSRNOG00000030759	E006	0.0029701	1	0.046274	2.73955	5.88759	34664908	34665039	132	+	0	0	0	5	2	2
Zfp26	ENSRNOG00000025937	E010	0.00297059	1	2.67828	0.109418	-4.61338	21458355	21458379	25	-	2	3	4	0	0	0
Pla2g7	ENSRNOG00000025691	E001	0.00297779	1	2.9679	4.897	0.722458	19935768	19936116	349	-	3	6	1	8	12	24
Tpmt	ENSRNOG00000016468	E004	0.00298004	1	4.82476	6.9023	0.516621	18031734	18031851	118	+	10	10	7	15	38	58
Slit3	ENSRNOG00000007377	E027	0.00298011	1	8.34661	10.519	0.33374	20498409	20498649	241	+	58	55	26	74	123	105
Tnfrsf11b	ENSRNOG00000008336	E001	0.00298306	1	7.08426	8.42542	0.250132	93798545	93800444	1900	-	33	32	10	48	58	71
Cep44	ENSRNOG00000010566	E003	0.00298824	1	4.51724	2.02423	-1.15807	37182389	37182536	148	+	7	7	9	1	2	4
RGD1559575	ENSRNOG00000032396	E002	0.00299123	1	0.137511	1.79924	3.70976	34241757	34242985	1229	-	0	0	0	3	2	1
Aldh1a2	ENSRNOG00000055049	E011	0.00301617	1	2.79858	5.08518	0.861602	77708870	77709027	158	+	2	6	1	5	29	14
Klc4	ENSRNOG00000018168	E002	0.00303273	1	3.63503	1.24184	-1.54949	16647922	16648155	234	+	6	4	8	1	1	0
AABR07028795.2	ENSRNOG00000061547	E001	0.00303956	1	5.6943	5.44799	-0.0637939	86636188	86637749	1562	-	4	32	36	9	22	2
Rbms3	ENSRNOG00000025881	E007	0.00305196	1	4.2849	1.69026	-1.34202	124936100	124936196	97	-	7	8	5	1	4	0
Aatf	ENSRNOG00000002778	E013	0.00305393	1	5.35348	3.10669	-0.785098	71837629	71837851	223	-	10	15	14	4	4	7
Neb	ENSRNOG00000006783	E041	0.00309278	1	3.53551	0.0122287	-8.1755	37704702	37704806	105	-	3	1	12	0	0	0
Enpep	ENSRNOG00000051854	E015	0.00309643	1	4.41232	1.20832	-1.86854	233709987	233710100	114	-	2	7	17	0	0	2
Dhx37	ENSRNOG00000022171	E008	0.00310454	1	5.81872	3.4249	-0.764639	36601994	36602107	114	+	10	19	29	4	5	6
Cep135	ENSRNOG00000002153	E006	0.00312062	1	2.00559	4.62036	1.20398	34070883	34071068	186	-	1	3	0	12	8	22
P2rx2	ENSRNOG00000037456	E024	0.00313671	1	2.73914	0.0253203	-6.75729	52400628	52400751	124	+	1	4	4	0	0	0
Trak2	ENSRNOG00000010881	E021	0.00315382	1	5.47536	3.20388	-0.773134	65737514	65737538	25	-	16	17	14	5	6	3
Adck5	ENSRNOG00000030334	E018	0.00315581	1	4.27527	1.1885	-1.84688	117661614	117661845	232	+	7	3	13	1	0	1
Itgb4	ENSRNOG00000005580	E004	0.00316743	1	3.58236	1.22672	-1.5461	104528105	104528187	83	+	5	7	5	2	0	0
Parp2	ENSRNOG00000008892	E012	0.00317254	1	8.49223	6.15324	-0.464798	27747893	27748020	128	+	27	79	43	12	19	33
Pdzrn4	ENSRNOG00000022844	E002	0.00317301	1	4.821	2.74538	-0.812326	133932121	133932377	257	+	5	9	15	3	5	4
Bclaf1	ENSRNOG00000058050	E037	0.00317571	1	4.09052	1.63477	-1.3232	15847334	15847517	184	+	5	10	6	1	3	0
Sp110	ENSRNOG00000033747	E006	0.0031773	1	3.14488	0.0780141	-5.33313	92603247	92603327	81	-	1	3	13	0	0	0
Dpysl3	ENSRNOG00000018992	E001	0.00318739	1	12.469	10.7593	-0.21276	37716143	37716558	416	-	101	190	160	104	125	142
Cpt1c	ENSRNOG00000026163	E005	0.00320454	1	9.59711	11.3451	0.241392	100957119	100957253	135	-	85	80	41	108	140	152
Cfap53	ENSRNOG00000014585	E001	0.00320786	1	5.93131	5.72241	-0.0517282	70263359	70263710	352	+	16	16	10	17	32	23
Lamc2	ENSRNOG00000002667	E015	0.00320961	1	2.54234	0.0329226	-6.27094	70588970	70589188	219	-	1	2	3	0	0	0
Cfap57	ENSRNOG00000007037	E008	0.00321081	1	0.0310151	2.97943	6.58592	137411505	137411678	174	-	0	0	0	2	7	6
Vrk2	ENSRNOG00000007864	E009	0.0032184	1	4.482	1.35255	-1.72846	110790839	110790931	93	-	3	5	14	2	0	1
Fam178a	ENSRNOG00000014482	E016	0.00321885	1	5.93892	3.44194	-0.786977	264715488	264715664	177	+	25	12	21	4	5	7
Gli1	ENSRNOG00000025120	E002	0.00322736	1	0.089105	2.76826	4.95733	70623430	70623694	265	-	0	0	0	1	2	6
Prelp	ENSRNOG00000003120	E005	0.00322736	1	5.61718	3.0929	-0.860883	50755047	50755049	3	-	4	25	21	4	3	6
Vps18	ENSRNOG00000013689	E002	0.00323222	1	4.59941	6.51493	0.502299	111098756	111098897	142	+	10	6	12	38	13	26
Pdgfd	ENSRNOG00000029148	E009	0.00325786	1	0.896241	3.60062	2.00629	4651628	4651842	215	+	1	0	0	9	4	5
Otud4	ENSRNOG00000018477	E002	0.00326771	1	4.06405	1.58399	-1.35936	31901157	31901197	41	-	5	13	8	0	0	3
Thoc3	ENSRNOG00000000104	E004	0.0032696	1	9.40392	7.6365	-0.30035	10681669	10681830	162	+	50	61	69	46	40	35
Arrb2	ENSRNOG00000019308	E001	0.00327098	1	6.00227	3.81364	-0.654339	57040267	57040352	86	+	15	18	24	5	4	12
Pm20d2	ENSRNOG00000007755	E007	0.00327302	1	3.1591	0.128958	-4.61454	48436082	48436531	450	-	1	2	8	0	0	0
Rfc1	ENSRNOG00000002855	E004	0.00327601	1	5.5108	3.40202	-0.69587	44657434	44657556	123	+	10	15	25	4	8	3
Ifrd2	ENSRNOG00000016150	E008	0.00328658	1	3.79448	1.15068	-1.72142	116346654	116346759	106	+	10	5	2	2	0	0
Apc2	ENSRNOG00000033791	E017	0.00328947	1	4.49708	6.53047	0.538198	12274804	12274821	18	-	12	7	7	36	22	23
Pcnx	ENSRNOG00000007459	E003	0.00329459	1	9.60181	7.71748	-0.315177	105652750	105652855	106	+	47	111	47	27	39	57
Anxa11	ENSRNOG00000010984	E008	0.00329708	1	11.6971	10.0762	-0.215193	3876161	3876251	91	-	116	157	145	67	122	65
AABR07067267.1	ENSRNOG00000011124	E003	0.00331575	1	1.93349	3.68555	0.930674	37058400	37058813	414	+	0	2	2	1	14	9
Tcaim	ENSRNOG00000004085	E004	0.00331738	1	4.67155	7.11253	0.606463	131855074	131855230	157	+	9	17	12	20	39	19
Ryr2	ENSRNOG00000017060	E044	0.00332504	1	8.01123	5.75001	-0.47846	65646429	65646559	131	-	38	42	47	15	18	19
Sp8	ENSRNOG00000005943	E002	0.00332505	1	4.08958	4.5581	0.156481	146785975	146787518	1544	+	6	4	16	9	7	11
Man1b1	ENSRNOG00000012559	E006	0.00337528	1	8.42376	6.32664	-0.413024	2557550	2557735	186	+	42	81	26	19	24	24
Pfkm	ENSRNOG00000057988	E003	0.00339225	1	11.6881	9.65259	-0.276057	139698148	139698168	21	+	144	137	148	65	62	85
Lpp	ENSRNOG00000031669	E007	0.0033934	1	5.68899	2.08356	-1.44912	79445543	79446214	672	-	3	7	25	2	2	4
Epg5	ENSRNOG00000052894	E010	0.00341954	1	7.02255	4.59134	-0.613078	74325035	74325190	156	+	24	29	34	10	14	7
Fopnl	ENSRNOG00000053230	E003	0.00343431	1	8.49531	10.9096	0.360856	735313	735397	85	+	26	37	38	20	345	148
Dpysl2	ENSRNOG00000009625	E011	0.00343739	1	14.2381	12.7473	-0.159567	43506446	43506610	165	-	266	339	263	178	212	220
Has2	ENSRNOG00000004854	E004	0.00345264	1	3.50627	0.123197	-4.8309	96463543	96464049	507	-	2	0	10	0	0	0
Tmem209	ENSRNOG00000028219	E016	0.00346551	1	5.08473	2.82089	-0.850021	57822271	57822407	137	-	11	11	16	3	2	6
Ccdc88b	ENSRNOG00000024931	E017	0.00347899	1	0.0291549	2.54396	6.4472	222115023	222115169	147	-	0	0	0	2	4	1
Uty	ENSRNOG00000060617	E005	0.0034884	1	1.32511	3.48307	1.39424	1066447	1066634	188	-	2	0	0	6	5	8
Cenpf	ENSRNOG00000003388	E006	0.00349138	1	3.09433	0.891602	-1.79515	108142278	108142814	537	-	5	1	7	0	0	1
AABR07044049.1	ENSRNOG00000056656	E001	0.00349459	1	5.09215	6.0952	0.259401	53800188	53801419	1232	+	21	15	8	17	18	20
Zdhhc15	ENSRNOG00000002751	E002	0.00352129	1	3.20106	0.85196	-1.90969	75444735	75444809	75	-	5	5	3	1	0	0
Med12l	ENSRNOG00000010680	E005	0.00353052	1	1.56786	3.92049	1.32223	149214265	149214396	132	+	3	0	0	8	8	7
Pcbp3	ENSRNOG00000001245	E011	0.00353657	1	6.55105	2.58933	-1.33915	12610908	12610949	42	+	6	13	38	3	4	4
Glb1	ENSRNOG00000010196	E014	0.00354356	1	6.61657	4.0291	-0.715626	122496049	122496180	132	+	22	15	33	9	9	6
Rbm10	ENSRNOG00000008472	E022	0.0035451	1	6.25693	4.03262	-0.633739	1768090	1768323	234	-	27	21	15	8	9	7
Speg	ENSRNOG00000019850	E042	0.00355144	1	7.60904	5.40689	-0.492915	82627058	82627207	150	+	46	30	32	11	18	17
Ubtf	ENSRNOG00000020937	E014	0.00355164	1	9.06551	7.08546	-0.355526	90256997	90257107	111	-	55	58	55	24	40	33
Vwf	ENSRNOG00000019689	E021	0.00356833	1	4.44795	2.11933	-1.06953	158164386	158164520	135	+	11	5	12	2	1	3
Fbn2	ENSRNOG00000043219	E048	0.00357003	1	0.0269987	2.90117	6.7476	53152739	53152864	126	-	0	0	0	2	3	6
AABR07062513.1	ENSRNOG00000001804	E048	0.00357704	1	4.34476	2.09124	-1.05492	180721313	180721399	87	-	8	9	9	3	3	0
Hsf1	ENSRNOG00000021732	E007	0.00363671	1	6.24306	4.23507	-0.559869	117562189	117562285	97	+	35	18	17	6	11	7
Ipo11	ENSRNOG00000039717	E031	0.00363746	1	4.97667	2.5317	-0.975075	38062361	38062451	91	-	6	14	15	4	1	4
Rpa1	ENSRNOG00000003123	E013	0.00364871	1	6.15229	3.88415	-0.663527	62155342	62155444	103	-	13	28	17	9	11	3
Nfkbiz	ENSRNOG00000031163	E020	0.00365241	1	0.0165025	2.86918	7.44182	47265836	47265943	108	+	0	0	0	5	5	0
Trpv2	ENSRNOG00000003104	E009	0.00365346	1	0.913329	3.19408	1.8062	48917390	48917460	71	+	1	0	0	3	5	7
Nat9	ENSRNOG00000003264	E001	0.00366457	1	7.95695	6.36725	-0.321545	103732187	103732596	410	-	53	29	42	21	27	19
Dtnb	ENSRNOG00000011914	E008	0.00366629	1	6.67619	4.77144	-0.484602	28048712	28048817	106	+	22	21	22	12	15	13
Art3	ENSRNOG00000002256	E008	0.00367587	1	5.87544	3.97828	-0.562553	17164977	17165685	709	-	6	18	14	10	10	13
Gpaa1	ENSRNOG00000029280	E001	0.00368588	1	3.71107	1.21668	-1.60888	117394372	117394518	147	+	3	10	5	2	0	0
Espl1	ENSRNOG00000012835	E019	0.00370089	1	1.70946	3.72103	1.12216	143916766	143917114	349	+	1	3	0	4	12	3
Fxn	ENSRNOG00000015213	E004	0.00370248	1	2.70892	0.0959247	-4.81967	242125003	242125034	32	-	5	1	4	0	0	0
Gps1	ENSRNOG00000046698	E010	0.00370527	1	10.699	9.15751	-0.224443	109970514	109970608	95	+	114	121	87	60	44	73
Zbtb20	ENSRNOG00000056716	E002	0.00371816	1	12.8739	14.4578	0.1674	62026221	62027825	1605	-	241	76	173	287	382	513
Acss3	ENSRNOG00000004448	E011	0.00372533	1	3.08769	0.0403313	-6.25849	49154921	49155016	96	-	1	5	10	0	0	0
Tmem81	ENSRNOG00000028752	E002	0.0037446	1	3.51154	4.02403	0.196537	49278652	49280151	1500	+	10	6	5	12	1	5
Sars2	ENSRNOG00000019962	E011	0.0037453	1	6.53844	4.77262	-0.454165	86931733	86931820	88	+	24	18	28	10	9	16
Ankrd35	ENSRNOG00000025108	E006	0.00375115	1	2.80785	0.0482936	-5.86149	198806988	198807045	58	+	2	2	6	0	0	0
Rem2	ENSRNOG00000011646	E001	0.00375737	1	3.07962	5.98051	0.957516	33121273	33121459	187	+	8	5	1	17	25	12
Pigb	ENSRNOG00000059622	E007	0.0037825	1	0.109472	2.91623	4.73548	79705649	79705789	141	-	0	0	0	4	1	4
Prr22	ENSRNOG00000047295	E002	0.00378686	1	3.22089	0.854214	-1.91479	10288618	10288683	66	-	5	3	5	1	0	0
Rif1	ENSRNOG00000054901	E008	0.00379421	1	0.0361151	2.745	6.24806	37609324	37609462	139	+	0	0	0	3	6	4
Kcns1	ENSRNOG00000013681	E001	0.00380949	1	8.95059	6.7952	-0.397467	160554425	160555868	1444	-	22	73	43	29	41	33
Ahsa2	ENSRNOG00000052142	E002	0.00381188	1	6.61431	4.67202	-0.501543	108265674	108265725	52	-	16	35	22	4	17	13
Tox	ENSRNOG00000010777	E009	0.00382364	1	3.44075	1.24601	-1.46541	20188549	20188684	136	-	6	4	6	2	0	0
C1qtnf3	ENSRNOG00000018570	E003	0.00385076	1	0.0504673	3.00133	5.89411	60929393	60929547	155	+	0	0	0	1	7	3
Gtf2h2	ENSRNOG00000018230	E012	0.00386184	1	2.31827	4.68498	1.015	30514097	30514183	87	-	2	3	1	10	22	7
Golga1	ENSRNOG00000014493	E008	0.0038736	1	4.57116	6.6261	0.535601	23316609	23316711	103	-	6	11	12	21	22	37
Akna	ENSRNOG00000008005	E013	0.00387457	1	3.91887	1.7601	-1.15478	79197308	79197468	161	-	7	8	7	1	2	1
Rims3	ENSRNOG00000011171	E005	0.0038752	1	4.32175	6.27111	0.537106	139811183	139811324	142	+	5	14	9	23	15	25
Ccdc155	ENSRNOG00000025378	E010	0.00391328	1	3.2474	0.906521	-1.84087	101185727	101185791	65	-	2	6	7	1	0	0
Mx2	ENSRNOG00000001963	E010	0.00391352	1	2.42142	5.28352	1.12565	38051164	38051242	79	+	2	3	2	8	9	32
Tbcd	ENSRNOG00000036658	E039	0.00391449	1	8.39428	6.36892	-0.398358	110800245	110800493	249	+	40	53	43	14	26	33
Fam126b	ENSRNOG00000025079	E005	0.00392065	1	7.59361	5.04387	-0.590253	65423126	65423213	88	-	25	35	52	8	9	20
Aadat	ENSRNOG00000011861	E001	0.00392442	1	0.0512958	2.97902	5.85985	32832061	32832519	459	-	0	0	0	5	7	2
Tnnt2	ENSRNOG00000033734	E013	0.00394958	1	0.876761	3.62907	2.04934	52677274	52677351	78	+	0	1	0	0	11	8
Atm	ENSRNOG00000029773	E056	0.00395782	1	1.25711	3.58248	1.51085	58098125	58098496	372	-	2	0	0	7	5	6
Naa15	ENSRNOG00000012385	E018	0.00396008	1	6.02095	3.92734	-0.616438	140528275	140528418	144	+	10	18	24	3	8	14
Shc4	ENSRNOG00000037134	E011	0.00396563	1	0.14087	2.63378	4.2247	117960200	117960270	71	-	0	0	0	4	2	3
LOC690288	ENSRNOG00000048741	E003	0.00398125	1	0.0284066	2.964	6.70518	100049447	100049572	126	+	0	0	0	1	5	2
Ireb2	ENSRNOG00000013271	E014	0.00399017	1	6.68836	4.31035	-0.633848	59488475	59488610	136	+	14	25	40	6	8	12
Wdr73	ENSRNOG00000010664	E006	0.00400829	1	5.0128	3.04732	-0.718078	142719404	142719492	89	-	13	12	12	3	2	8
Wdr11	ENSRNOG00000020430	E002	0.00401562	1	7.52862	5.68723	-0.40466	202772134	202772245	112	+	32	47	30	18	20	12
RGD1308139	ENSRNOG00000018550	E006	0.00402363	1	6.42768	3.95098	-0.702089	59630101	59630177	77	+	15	18	31	4	10	10
Nek2	ENSRNOG00000004487	E002	0.0040261	1	0.0871557	3.06674	5.13697	110512216	110512433	218	+	0	0	0	0	8	8
Abtb1	ENSRNOG00000015762	E010	0.00402847	1	1.88919	4.0426	1.09752	120783626	120783681	56	-	2	3	0	6	8	8
Zfp704	ENSRNOG00000054426	E011	0.00403738	1	2.72737	5.09342	0.901124	94550428	94550525	98	+	3	3	3	5	24	16
Susd3	ENSRNOG00000016525	E004	0.00403926	1	6.07098	4.30542	-0.495776	15824498	15824686	189	+	13	12	24	5	9	19
Trim46	ENSRNOG00000055433	E020	0.00407402	1	4.86815	2.71455	-0.842661	188561178	188561267	90	-	12	11	12	3	2	5
Nlrx1	ENSRNOG00000052386	E003	0.00409148	1	4.79571	2.78189	-0.785681	48587341	48587427	87	-	12	8	12	5	4	2
Lin54	ENSRNOG00000002203	E011	0.0041032	1	5.81638	3.85018	-0.595196	10822525	10822727	203	+	17	19	15	11	5	6
Sh3bp1	ENSRNOG00000009360	E015	0.004113	1	1.56435	4.02252	1.36253	120133746	120133843	98	+	1	2	0	5	13	7
Cyp4f4	ENSRNOG00000032895	E013	0.00412108	1	3.35778	0.842619	-1.99456	14906687	14907305	619	+	9	1	4	0	0	1
Stt3b	ENSRNOG00000011922	E009	0.00412541	1	7.16613	9.52317	0.410249	123313163	123313374	212	-	44	29	11	45	100	95
Sh3tc1	ENSRNOG00000007993	E003	0.00413049	1	0.125821	2.67463	4.4099	80202458	80202532	75	+	0	0	0	2	3	7
Jph4	ENSRNOG00000025589	E001	0.0041358	1	12.0011	10.8691	-0.142935	33768595	33768678	84	-	103	260	114	82	107	134
Jmjd7	ENSRNOG00000050072	E001	0.00417692	1	3.22036	0.970234	-1.73082	111818150	111818220	71	+	8	5	4	1	0	0
Kif27	ENSRNOG00000019257	E010	0.00417699	1	0.901285	3.24008	1.84598	6733830	6733985	156	+	0	1	0	5	3	7
Car4	ENSRNOG00000002916	E003	0.00417901	1	5.5382	7.19104	0.376785	72278309	72278464	156	+	13	14	5	20	71	56
Cecr5	ENSRNOG00000011338	E008	0.00418821	1	1.57019	3.87487	1.30321	153078465	153078604	140	-	2	1	0	4	9	10
Ccdc171	ENSRNOG00000033445	E033	0.00419431	1	0.0258695	3.04906	6.88097	101859073	101859127	55	+	0	0	0	3	11	1
Sptbn4	ENSRNOG00000055371	E005	0.00421377	1	9.66634	6.22117	-0.635783	84174567	84174639	73	-	59	48	94	27	12	28
RT1-CE5	ENSRNOG00000000723	E038	0.00421443	1	0.0280335	2.69237	6.58558	4789931	4790075	145	-	0	0	0	3	1	5
Ccdc61	ENSRNOG00000013767	E007	0.00423342	1	1.63912	3.7812	1.20592	79798867	79799027	161	-	0	3	1	2	6	10
Myh7b	ENSRNOG00000018997	E035	0.00425493	1	3.7634	1.56715	-1.26389	151148357	151148753	397	+	4	6	11	0	3	0
Xpo4	ENSRNOG00000010137	E021	0.00425532	1	3.10602	5.15876	0.731954	37899409	37899550	142	-	4	5	3	11	14	20
Fap	ENSRNOG00000005679	E016	0.00426206	1	2.80605	0.0244506	-6.84253	48503531	48503575	45	-	2	1	6	0	0	0
Pa2g4	ENSRNOG00000004904	E016	0.00426893	1	11.252	9.52745	-0.240017	2984522	2984554	33	-	64	135	159	26	98	95
Mpp7	ENSRNOG00000018760	E016	0.00428892	1	0.954292	3.85206	2.01313	60249880	60250352	473	+	1	0	0	10	13	1
Zfp799	ENSRNOG00000032552	E002	0.00431509	1	7.77811	9.59536	0.302918	15069470	15071228	1759	-	54	46	46	44	48	79
Arid5b	ENSRNOG00000000635	E012	0.00431988	1	2.51065	4.69151	0.901996	21849305	21849357	53	+	3	5	0	8	13	14
Cep57l1	ENSRNOG00000000303	E010	0.00432877	1	3.4336	5.83629	0.765332	46634245	46634395	151	-	5	8	0	10	32	30
Psmb6	ENSRNOG00000019551	E003	0.00433071	1	12.5192	11.188	-0.162192	57132283	57132414	132	+	175	148	98	164	125	169
Acta2	ENSRNOG00000058039	E004	0.00434147	1	8.51725	6.37697	-0.417516	252542054	252542215	162	-	25	25	72	38	17	24
Prkag2	ENSRNOG00000009085	E001	0.00434679	1	10.2697	8.67968	-0.242681	6559545	6560233	689	+	68	106	74	47	73	53
Sik3	ENSRNOG00000045931	E014	0.00435832	1	9.4531	7.59925	-0.31493	50497023	50497093	71	+	56	85	49	39	38	41
P3h1	ENSRNOG00000053991	E005	0.004382	1	6.92765	4.21467	-0.716945	138285075	138285214	140	+	13	28	49	2	11	11
Pikfyve	ENSRNOG00000015158	E032	0.00438292	1	6.01872	3.83723	-0.649393	71991271	71991366	96	+	20	13	23	2	12	8
Ppp2r3c	ENSRNOG00000023591	E001	0.00438912	1	3.94218	0.867539	-2.18399	76056499	76056590	92	-	5	1	14	1	0	0
Ubap2	ENSRNOG00000052087	E023	0.00439229	1	5.75271	3.60799	-0.673047	57560187	57560239	53	-	16	19	21	6	9	2
Ddx46	ENSRNOG00000021637	E016	0.00439289	1	7.22977	8.8575	0.292949	9503324	9503489	166	-	34	28	25	57	61	65
Lsp1	ENSRNOG00000020300	E004	0.00441517	1	3.67271	1.45096	-1.33984	215656191	215656287	97	+	2	5	10	0	3	0
RGD1559909	ENSRNOG00000042421	E002	0.00442075	1	8.156	6.65818	-0.292732	142844734	142844935	202	-	32	60	68	15	25	23
Lbhd1	ENSRNOG00000019701	E002	0.00443849	1	7.57688	5.46032	-0.47262	225085559	225085683	125	+	26	35	38	10	21	20
Cdhr4	ENSRNOG00000061650	E001	0.00444321	1	2.86922	4.9616	0.790146	116771982	116772137	156	+	8	3	0	10	8	20
Rhpn1	ENSRNOG00000007597	E003	0.00444799	1	4.88078	2.75368	-0.825751	116739091	116739155	65	+	15	17	20	1	3	3
Dclk1	ENSRNOG00000032922	E018	0.00445223	1	12.7709	14.6609	0.199114	144917359	144917472	114	+	211	218	113	294	488	357
Utrn	ENSRNOG00000011058	E073	0.0044551	1	1.37436	3.94651	1.52181	6842043	6842135	93	-	1	1	0	2	14	12
Traf3ip1	ENSRNOG00000024468	E009	0.00446612	1	2.70923	0.0815393	-5.05424	98637849	98637944	96	+	1	8	2	0	0	0
Mitd1	ENSRNOG00000018467	E002	0.0044786	1	5.07316	6.60988	0.381739	44472538	44472832	295	-	14	7	17	17	31	29
Wdr70	ENSRNOG00000013336	E008	0.00448871	1	4.82949	2.40302	-1.00702	56996325	56996424	100	-	8	13	9	2	0	7
Abca17	ENSRNOG00000039656	E023	0.00449904	1	3.19348	0.853674	-1.90337	13687611	13687784	174	-	4	4	5	0	0	1
Ppp2r1a	ENSRNOG00000011282	E001	0.00449984	1	11.8475	9.66955	-0.29306	60717386	60717464	79	+	177	101	145	63	91	73
Aox1	ENSRNOG00000015354	E009	0.00451032	1	0.94128	3.09955	1.71936	64960991	64961135	145	+	0	1	0	4	6	5
Xpr1	ENSRNOG00000000042	E011	0.00451539	1	7.41282	5.33738	-0.473891	72965791	72965874	84	-	36	23	31	17	22	10
Rps6ka6	ENSRNOG00000002592	E025	0.00452317	1	3.38198	0.973288	-1.79693	82705837	82705899	63	-	2	9	8	1	0	0
Ppl	ENSRNOG00000002930	E014	0.00453074	1	0.0512971	2.8296	5.78558	10677139	10677296	158	+	0	0	0	5	2	5
Tcirg1	ENSRNOG00000017220	E015	0.00453752	1	4.6157	2.33891	-0.980714	219135327	219135409	83	-	7	8	17	2	3	2
Dgkd	ENSRNOG00000023238	E009	0.00453754	1	8.71377	5.98658	-0.541564	95047323	95047485	163	+	46	36	67	20	22	19
Asgr1	ENSRNOG00000018693	E010	0.00453762	1	2.35506	0.0335551	-6.13309	56665667	56666082	416	+	2	1	1	0	0	0
ST7	ENSRNOG00000056243	E005	0.00453998	1	2.23159	4.59538	1.04211	45120580	45120662	83	+	4	3	0	5	15	10
Slc5a7	ENSRNOG00000010597	E007	0.00454489	1	0.0558499	2.66048	5.57399	5322404	5322559	156	-	0	0	0	4	1	3
Kat6a	ENSRNOG00000025174	E011	0.00458502	1	4.44754	2.17167	-1.0342	73961919	73962060	142	-	9	7	13	4	0	2
Zfp330	ENSRNOG00000003461	E009	0.00459474	1	5.09802	2.54131	-1.00436	23944336	23944802	467	-	20	12	5	7	2	0
Ak8	ENSRNOG00000012761	E001	0.0046187	1	2.7641	0.0545881	-5.66208	7279340	7279528	189	+	5	2	0	0	0	0
Impa2	ENSRNOG00000018516	E013	0.00462132	1	0.855363	3.15682	1.88386	63047692	63047781	90	+	1	0	0	2	9	2
Atad2b	ENSRNOG00000058973	E028	0.00466205	1	2.15401	4.47927	1.05624	29139357	29139479	123	+	4	1	1	8	14	8
Bsdc1	ENSRNOG00000008338	E008	0.00466429	1	8.98015	10.6532	0.246471	147674489	147674567	79	+	50	70	50	52	126	144
Itch	ENSRNOG00000059043	E011	0.00468871	1	5.71969	7.42225	0.375919	150720010	150720094	85	+	14	22	14	23	50	35
Eml4	ENSRNOG00000030294	E010	0.00469142	1	6.75066	4.55254	-0.568358	6638627	6638776	150	+	30	18	26	12	11	9
Lrrc71	ENSRNOG00000014937	E013	0.00469523	1	0.0539069	2.71145	5.65245	187110796	187110924	129	-	0	0	0	1	6	3
Tspan18	ENSRNOG00000008758	E006	0.00469702	1	2.28016	4.57306	1.00402	82114123	82114317	195	-	5	1	0	6	17	13
Eif4h	ENSRNOG00000001454	E005	0.00472891	1	14.4786	13.8436	-0.0647014	25104179	25104275	97	+	225	456	337	128	327	348
Socs4	ENSRNOG00000011377	E002	0.00473442	1	6.36329	6.60822	0.0544888	24068932	24070857	1926	+	14	31	34	18	28	18
Kif13b	ENSRNOG00000013089	E028	0.00474506	1	2.44657	4.95669	1.01862	48149671	48149770	100	+	2	6	0	9	20	9
Kdm1b	ENSRNOG00000016519	E015	0.00475029	1	5.84228	3.5117	-0.734361	18014012	18014050	39	-	18	14	22	7	5	5
Pot1	ENSRNOG00000019986	E020	0.00478179	1	2.74585	0.0513787	-5.73994	51943449	51943514	66	-	2	1	6	0	0	0
Lrrc34	ENSRNOG00000027935	E002	0.00479056	1	0.0876712	2.64008	4.91234	116375606	116375726	121	+	0	0	0	4	3	1
Polr3g	ENSRNOG00000016260	E005	0.00480318	1	3.46679	0.134805	-4.68465	9555122	9555181	60	-	0	3	15	0	0	0
Adgrv1	ENSRNOG00000016306	E026	0.00480974	1	3.49254	0.0361492	-6.59417	9316962	9317198	237	-	1	5	12	0	0	0
Tecta	ENSRNOG00000031126	E009	0.00481566	1	4.02681	2.0236	-0.992714	46617611	46617906	296	-	6	11	4	2	3	1
Hid1	ENSRNOG00000003464	E006	0.00481781	1	13.0346	15.3765	0.238384	103903991	103904155	165	-	117	373	96	190	662	647
Edc3	ENSRNOG00000019579	E001	0.00482293	1	0.973366	3.72601	1.93658	62482140	62482219	80	+	1	0	0	11	3	8
U4	ENSRNOG00000052434	E010	0.00482968	1	2.72086	0.0456779	-5.89642	75025590	75025749	160	+	1	2	5	0	0	0
Dnah5	ENSRNOG00000048363	E009	0.0048354	1	3.17568	0.0339454	-6.5477	80979741	80979848	108	+	2	1	9	0	0	0
Cntn2	ENSRNOG00000009033	E019	0.00484625	1	5.77821	3.58238	-0.689703	49299673	49299768	96	-	18	23	21	9	2	4
Cep250	ENSRNOG00000019340	E001	0.00484687	1	3.93441	0.14874	-4.72528	151508361	151508442	82	+	8	0	12	0	0	0
Wrap73	ENSRNOG00000014805	E008	0.00487216	1	6.76345	8.33042	0.30063	171451463	171451540	78	+	19	34	12	42	76	58
Nup160	ENSRNOG00000028215	E003	0.00487298	1	3.96495	1.2143	-1.70718	79504081	79504291	211	+	4	4	12	2	0	0
Sptb	ENSRNOG00000006911	E031	0.00488687	1	8.07653	5.59709	-0.529058	99704978	99705058	81	-	27	38	49	17	18	20
Cdc42bpa	ENSRNOG00000002841	E015	0.00489518	1	6.84126	8.79924	0.363116	98374930	98375040	111	+	24	26	25	47	55	79
Phkb	ENSRNOG00000024101	E019	0.00489692	1	3.03576	5.1789	0.770586	22080727	22080782	56	-	5	4	2	13	13	21
Mroh1	ENSRNOG00000030355	E009	0.00491439	1	4.93669	7.02583	0.509124	117470361	117470512	152	+	10	20	9	28	22	33
Rasal2	ENSRNOG00000004917	E008	0.00492991	1	5.74531	2.44296	-1.23376	74799224	74799306	83	-	13	29	5	5	0	4
Naip6	ENSRNOG00000033693	E011	0.00496229	1	0.044197	2.52449	5.8359	30453217	30453268	52	-	0	0	0	3	3	3
Ttc21a	ENSRNOG00000034089	E009	0.00497613	1	1.41227	3.5933	1.3473	128634658	128634850	193	+	0	3	0	2	8	6
U2surp	ENSRNOG00000008607	E028	0.00500749	1	2.60085	0.128792	-4.33587	103298883	103298927	45	-	3	5	1	0	0	0
Prkch	ENSRNOG00000004873	E006	0.00501048	1	1.13829	3.38232	1.57115	96590607	96590736	130	+	1	1	0	6	3	4
Col9a1	ENSRNOG00000012920	E024	0.00501293	1	2.88156	0.0185725	-7.27754	30467714	30467767	54	+	1	1	5	0	0	0
Col12a1	ENSRNOG00000058470	E019	0.0050328	1	3.75607	1.30325	-1.52711	87072743	87072781	39	-	4	6	11	2	0	0
Mob2	ENSRNOG00000020044	E005	0.00504442	1	2.69951	0.148249	-4.1866	214971630	214971929	300	-	5	1	5	0	0	0
Rfx4	ENSRNOG00000051536	E004	0.00504731	1	7.71943	5.72155	-0.432088	25834294	25834507	214	+	24	29	55	12	12	30
LOC499770	ENSRNOG00000025711	E008	0.00505435	1	6.91208	4.87722	-0.503062	8747795	8747884	90	-	25	28	29	6	16	15
Gpr84	ENSRNOG00000036834	E001	0.00505548	1	6.25227	6.02526	-0.0533566	144934610	144935995	1386	-	12	39	28	8	17	25
Ccdc125	ENSRNOG00000027410	E001	0.00505629	1	1.07958	3.15433	1.54686	30685840	30686142	303	+	1	0	0	1	13	7
Sema4c	ENSRNOG00000016254	E016	0.00505933	1	5.24268	3.3793	-0.633581	43134676	43134738	63	-	15	16	16	7	5	2
Greb1	ENSRNOG00000024651	E029	0.00506283	1	3.2108	0.0282163	-6.83026	41986518	41986700	183	-	6	0	5	0	0	0
Smek1	ENSRNOG00000027773	E008	0.00506633	1	6.56664	4.72613	-0.474496	125053370	125053501	132	-	19	25	26	8	11	16
Snupn	ENSRNOG00000005426	E001	0.00506915	1	2.5511	0.140186	-4.18571	61615650	61615663	14	+	3	5	1	0	0	0
Nek1	ENSRNOG00000010418	E015	0.00506979	1	4.86251	2.157	-1.17267	32369973	32370068	96	-	6	13	12	2	5	0
Cd34	ENSRNOG00000045558	E005	0.00509084	1	4.00492	6.04998	0.595157	113702718	113702798	81	+	1	17	5	10	28	24
Fam19a5	ENSRNOG00000049349	E001	0.00509276	1	6.26776	7.74732	0.305746	128500011	128500132	122	+	31	18	8	41	46	45
Mcf2l	ENSRNOG00000028426	E016	0.00509366	1	12.6669	10.6935	-0.244327	81849208	81849429	222	-	168	204	198	85	103	116
Bmpr1b	ENSRNOG00000016289	E001	0.00510273	1	3.31085	5.0923	0.621117	247403920	247404244	325	-	3	1	8	14	22	13
Cox4i2	ENSRNOG00000007827	E005	0.00512073	1	6.999	8.4523	0.272194	148245119	148245416	298	+	10	17	37	13	72	119
Abcc9	ENSRNOG00000036960	E014	0.00512281	1	3.11971	5.3614	0.781197	176841285	176841442	158	-	7	6	1	11	18	14
Tmem260	ENSRNOG00000013353	E010	0.00513428	1	4.50989	3.02718	-0.575121	25334966	25335135	170	+	6	17	14	4	4	2
LOC100360638	ENSRNOG00000018936	E006	0.0051439	1	1.60373	3.35012	1.06278	84894773	84894805	33	-	2	0	0	6	6	14
Otud6b	ENSRNOG00000006636	E002	0.00514803	1	6.79784	4.77148	-0.510639	28335173	28335223	51	-	21	25	35	14	8	11
Cep162	ENSRNOG00000010608	E011	0.00514961	1	3.33892	0.874438	-1.93296	94887877	94887982	106	-	2	6	7	0	0	1
Gcc2	ENSRNOG00000000823	E001	0.00515142	1	3.18782	0.0834123	-5.25617	27832932	27833065	134	+	9	4	0	0	0	0
Mtmr3	ENSRNOG00000007120	E001	0.00515323	1	14.1344	13.5757	-0.058188	84701559	84703262	1704	-	279	354	227	194	280	304
Rab3ip	ENSRNOG00000005362	E006	0.00517109	1	8.19719	5.68426	-0.528155	59935864	59935992	129	-	37	28	57	17	21	17
Nos3	ENSRNOG00000009348	E011	0.00517472	1	3.28687	6.45505	0.973714	7328790	7328964	175	-	1	14	0	23	26	25
Sos1	ENSRNOG00000007106	E021	0.00518161	1	5.59725	3.49481	-0.679505	3165426	3165551	126	-	10	13	21	3	9	7
Glod5	ENSRNOG00000039571	E004	0.00518461	1	0.122766	2.76214	4.4918	15240014	15240329	316	+	0	0	0	2	0	7
Cir1	ENSRNOG00000018719	E001	0.00520486	1	10.8075	12.3885	0.196976	59994181	59995225	1045	-	96	91	148	111	203	177
Gpr6	ENSRNOG00000049580	E001	0.00520757	1	5.06902	4.76698	-0.0886312	45813169	45815275	2107	-	10	17	11	10	1	24
Kif23	ENSRNOG00000014080	E015	0.00521201	1	2.39231	0.0290833	-6.36207	66876737	66876816	80	-	1	3	1	0	0	0
Krba1	ENSRNOG00000007405	E002	0.00521902	1	6.5456	8.12192	0.311295	78032301	78032440	140	+	26	28	20	42	50	37
Gpr157	ENSRNOG00000017528	E004	0.00522033	1	4.38618	5.74197	0.38858	167124076	167125380	1305	+	11	5	3	22	32	24
Kpna5	ENSRNOG00000030109	E013	0.00523989	1	2.57824	4.83364	0.906724	32568663	32568841	179	+	5	5	0	6	17	9
Cep63	ENSRNOG00000008410	E017	0.00526302	1	0.0708579	2.77351	5.29064	111101417	111101418	2	-	0	0	0	1	7	3
Pdk2	ENSRNOG00000004172	E006	0.00527241	1	2.58099	0.0802649	-5.00701	82841183	82841195	13	-	3	5	0	0	0	0
Reln	ENSRNOG00000021441	E030	0.00529826	1	8.06733	5.7824	-0.480421	9683143	9683300	158	+	65	27	29	29	11	15
mrpl9	ENSRNOG00000020869	E001	0.00530392	1	5.45974	7.14289	0.387676	195684210	195684910	701	+	14	18	9	24	37	45
AABR07051400.1	ENSRNOG00000047244	E008	0.00530946	1	1.58833	4.04346	1.34808	9236692	9236736	45	-	2	1	1	6	3	10
Pan2	ENSRNOG00000032441	E015	0.00532927	1	4.77515	2.54004	-0.910696	2730243	2730313	71	+	13	13	10	5	0	3
Ccnl2	ENSRNOG00000018691	E003	0.00533291	1	8.07403	5.88995	-0.455033	173257525	173257599	75	+	67	34	37	33	9	7
Zfp52	ENSRNOG00000042826	E004	0.00534957	1	0.94287	3.14359	1.73728	61420979	61421105	127	+	0	1	0	1	3	12
Rbm42	ENSRNOG00000024278	E007	0.00536721	1	4.47623	6.74989	0.59258	89105104	89105124	21	-	7	15	7	22	30	29
Cep170b	ENSRNOG00000033688	E007	0.0053855	1	15.3403	16.623	0.115856	137299818	137300291	474	+	338	492	315	439	717	943
Fuk	ENSRNOG00000059453	E002	0.00538785	1	0.076115	2.51547	5.0465	43338171	43338208	38	+	0	0	0	2	4	2
Sh3d19	ENSRNOG00000011752	E009	0.00539755	1	3.45629	5.43415	0.652829	185418401	185418531	131	+	4	6	7	11	23	11
Trpc7	ENSRNOG00000012727	E003	0.00541457	1	3.68624	0.0954376	-5.27145	8177378	8177560	183	+	10	0	11	0	0	0
Syne2	ENSRNOG00000005323	E020	0.0054225	1	1.58488	3.76832	1.24955	98950568	98950726	159	+	1	2	0	5	6	11
Zdhhc5	ENSRNOG00000006832	E004	0.00543003	1	7.6247	9.61991	0.335343	72094531	72094654	124	-	41	43	29	45	84	86
Mcm4	ENSRNOG00000001833	E003	0.00543338	1	4.77087	7.6313	0.677677	89512251	89512414	164	+	13	19	3	24	30	57
Snx13	ENSRNOG00000004186	E029	0.0054372	1	6.0159	3.89176	-0.628357	54588752	54588778	27	+	20	12	23	3	15	5
Vps26b	ENSRNOG00000047235	E006	0.00543738	1	12.9385	14.4957	0.163954	28074857	28075514	658	-	173	226	202	253	400	361
LOC688286	ENSRNOG00000045615	E004	0.00543934	1	3.64136	1.67781	-1.1179	106879920	106880105	186	-	11	10	2	1	2	0
Ttf2	ENSRNOG00000057761	E016	0.00545085	1	1.80347	3.61441	1.00298	203338380	203338507	128	-	1	3	0	2	10	8
Ccdc37	ENSRNOG00000017959	E008	0.00546291	1	1.64465	3.72944	1.18118	122322760	122322798	39	-	1	2	1	7	4	6
Dnajc13	ENSRNOG00000011491	E030	0.00547062	1	4.52313	2.02455	-1.15972	112743238	112743342	105	-	4	14	9	2	1	3
Gtf2i	ENSRNOG00000001479	E002	0.00548533	1	7.10769	4.75519	-0.579878	25411494	25411649	156	+	22	39	33	14	12	6
U2	ENSRNOG00000056256	E005	0.00548678	1	3.37115	0.835176	-2.01309	89541974	89542096	123	+	7	5	2	1	0	0
Lmf2	ENSRNOG00000030633	E001	0.0054913	1	9.32225	10.5448	0.17778	130322020	130322773	754	-	52	68	79	73	93	123
Bckdhb	ENSRNOG00000009928	E003	0.00549291	1	2.73971	4.69718	0.777772	91476079	91476147	69	+	4	5	1	12	9	12
Lman2l	ENSRNOG00000015699	E008	0.00550508	1	5.3487	3.4308	-0.640646	43021307	43021335	29	-	16	23	7	4	8	4
Ptprb	ENSRNOG00000055293	E010	0.00552678	1	3.31852	5.36035	0.691788	59369739	59369999	261	+	5	7	1	19	16	17
Alg5	ENSRNOG00000058694	E007	0.00554289	1	3.14211	5.76367	0.875254	143941732	143941791	60	+	5	6	1	9	25	28
Col5a3	ENSRNOG00000020525	E046	0.00554591	1	1.96723	4.37921	1.1545	21813758	21813802	45	-	2	3	0	5	9	15
Rpain	ENSRNOG00000006913	E004	0.00555123	1	5.7122	7.38881	0.371298	57610281	57610392	112	+	17	33	13	13	40	33
Rabep2	ENSRNOG00000018462	E013	0.00557607	1	7.3195	5.336	-0.455987	197855374	197856312	939	+	30	24	35	6	20	23
Ddx49	ENSRNOG00000022368	E004	0.00558576	1	8.86222	7.08753	-0.322386	20876990	20877111	122	+	56	54	59	28	35	26
Nfic	ENSRNOG00000004505	E009	0.005586	1	6.48957	4.61213	-0.49269	11175254	11175330	77	+	12	35	15	8	10	19
Kctd15	ENSRNOG00000021137	E002	0.00560509	1	13.8337	11.4005	-0.279093	90507419	90508133	715	-	108	412	232	111	112	197
Ift88	ENSRNOG00000009278	E021	0.00561567	1	5.39615	3.43591	-0.65124	37745654	37745732	79	+	13	21	10	5	5	7
Myo16	ENSRNOG00000016483	E027	0.00563582	1	8.6773	6.77659	-0.356687	84842171	84842321	151	-	32	63	49	27	27	34
Bmpr1a	ENSRNOG00000052469	E012	0.00566267	1	5.2071	3.12719	-0.735612	10802435	10802512	78	-	14	12	14	1	7	6
Ece1	ENSRNOG00000014241	E014	0.00566981	1	6.20748	7.94881	0.356731	156301995	156302093	99	+	22	21	10	40	51	59
Zw10	ENSRNOG00000054479	E002	0.00567721	1	3.9832	5.78066	0.537306	53368249	53368383	135	+	10	6	6	15	22	18
Pnma2	ENSRNOG00000009815	E003	0.00567757	1	15.0355	16.0473	0.0939569	43586570	43589680	3111	+	342	639	378	263	621	493
Dock11	ENSRNOG00000013321	E005	0.00570704	1	2.77472	0.04157	-6.06066	122555954	122556036	83	+	3	1	8	0	0	0
Slc19a2	ENSRNOG00000002839	E005	0.00573513	1	2.39912	0.0592989	-5.33836	82558761	82558820	60	+	3	4	2	0	0	0
Lrch2	ENSRNOG00000029582	E011	0.00574589	1	3.36177	5.45903	0.699423	118561672	118561776	105	-	2	7	5	15	18	19
Cdk5rap3	ENSRNOG00000048747	E001	0.00575424	1	10.8	9.78834	-0.141895	84780608	84780963	356	-	80	104	100	61	103	94
Col11a1	ENSRNOG00000023148	E029	0.00576177	1	3.8488	1.64315	-1.22794	216965440	216965493	54	+	9	12	4	0	1	2
Zcchc24	ENSRNOG00000040205	E004	0.0057768	1	6.92973	5.13033	-0.433747	2048032	2048292	261	-	31	34	29	13	9	14
RGD1566386	ENSRNOG00000028651	E004	0.00579292	1	1.41377	3.51834	1.31535	18119626	18119752	127	-	1	1	0	9	8	5
Lgr4	ENSRNOG00000005715	E006	0.00580303	1	1.77502	4.18419	1.23711	101136472	101136543	72	+	3	1	0	7	5	14
Blm	ENSRNOG00000011213	E019	0.00582422	1	0.0768622	2.93901	5.25691	142306186	142306345	160	-	0	0	0	1	3	11
Syt14	ENSRNOG00000046139	E009	0.00582506	1	0.130028	2.74821	4.40159	111765784	111765944	161	-	0	0	0	3	8	2
Gpc3	ENSRNOG00000060179	E006	0.00582587	1	1.49803	4.19007	1.48391	139702752	139702885	134	-	0	3	0	7	6	12
Spg21	ENSRNOG00000015019	E005	0.00583168	1	7.2144	4.90857	-0.555576	71006478	71006558	81	+	18	35	38	13	8	16
Specc1	ENSRNOG00000002903	E002	0.00583569	1	5.13611	2.9619	-0.794151	48240330	48240402	73	+	13	22	9	4	1	6
RGD1302996	ENSRNOG00000000812	E010	0.00583727	1	6.54591	8.15259	0.316663	3368484	3368553	70	+	30	23	8	46	56	58
Dtnbp1	ENSRNOG00000048719	E006	0.00584225	1	6.64253	8.98465	0.43573	20120114	20120246	133	+	14	15	41	18	97	78
Acot9	ENSRNOG00000003782	E011	0.00584257	1	7.43426	5.71272	-0.380012	43575307	43575344	38	-	33	27	38	13	17	24
Pramef8	ENSRNOG00000027278	E003	0.00584655	1	4.60675	2.67641	-0.783452	162195034	162195621	588	+	6	18	18	4	2	1
Ly6e	ENSRNOG00000007091	E006	0.00584976	1	1.92874	4.11478	1.09315	116356324	116356328	5	+	3	2	0	5	10	9
LOC102554393	ENSRNOG00000005780	E038	0.00585823	1	6.21744	4.48617	-0.470834	5565694	5565801	108	+	14	31	15	8	13	11
AABR07049038.1	ENSRNOG00000060051	E001	0.0058875	1	4.87952	3.7245	-0.389694	101300904	101301098	195	-	24	10	7	5	7	5
Ctsc	ENSRNOG00000016496	E007	0.00589121	1	6.71819	4.9064	-0.453408	151949072	151949983	912	+	16	20	15	14	15	27
Dhx35	ENSRNOG00000015928	E017	0.00596036	1	1.25407	4.025	1.68237	155339429	155339523	95	+	1	1	0	4	4	16
Dhrs7	ENSRNOG00000005589	E006	0.00596598	1	8.35618	6.44664	-0.374297	95536591	95536705	115	-	27	50	52	14	31	33
Thoc2	ENSRNOG00000007315	E014	0.00597463	1	5.37916	3.22303	-0.738963	128187863	128187991	129	-	11	10	21	4	8	3
Rasl10a	ENSRNOG00000008951	E002	0.00598056	1	2.24154	4.40445	0.974475	85311833	85312093	261	+	3	3	0	5	15	12
MGC94207	ENSRNOG00000045765	E012	0.00598428	1	9.08741	10.5035	0.208923	117786873	117787734	862	-	70	83	33	95	99	91
Nme6	ENSRNOG00000020721	E002	0.00602312	1	4.52096	2.4264	-0.897816	117921812	117921911	100	+	5	16	18	1	2	3
Zgpat	ENSRNOG00000014235	E003	0.00603489	1	6.14601	8.04996	0.389333	176879532	176879687	156	+	34	22	7	40	35	52
Mrps27	ENSRNOG00000017272	E006	0.00603991	1	3.85923	0.86223	-2.16217	29646022	29646356	335	+	2	4	13	1	0	0
Gosr2	ENSRNOG00000003506	E003	0.0060443	1	10.8624	11.9169	0.133672	91745485	91745617	133	-	78	146	87	119	170	188
Nqo2	ENSRNOG00000017820	E007	0.00606751	1	2.62285	0.119756	-4.45297	32158143	32158538	396	-	1	4	5	0	0	0
Atrnl1	ENSRNOG00000017406	E010	0.00606852	1	8.85061	6.84603	-0.37051	278620668	278620822	155	+	64	56	45	36	24	22
Sgol2	ENSRNOG00000027035	E001	0.00608851	1	0.0306353	2.63319	6.42547	64898405	64898695	291	+	0	0	0	1	7	2
Rgs6	ENSRNOG00000008082	E008	0.00610275	1	3.84212	6.16531	0.68227	106517919	106517993	75	+	4	11	2	8	42	31
Cep76	ENSRNOG00000021918	E011	0.00612009	1	2.24533	4.59474	1.03306	63390559	63390783	225	-	5	2	0	14	7	8
AABR07067737.1	ENSRNOG00000060984	E022	0.00620662	1	2.46835	0.00455482	-9.08194	60196837	60197183	347	-	3	4	1	0	0	0
Itfg2	ENSRNOG00000006264	E011	0.00621937	1	5.19014	3.31932	-0.644886	161736561	161736729	169	-	16	13	15	7	4	3
AABR07034833.1	ENSRNOG00000055204	E002	0.00621994	1	4.62204	5.66171	0.292707	54648	54885	238	-	9	32	15	2	17	11
Tnpo1	ENSRNOG00000014999	E024	0.00622097	1	5.03526	3.0156	-0.739618	29120985	29121104	120	-	20	9	10	6	3	3
Nsd1	ENSRNOG00000016680	E015	0.00622652	1	4.71254	6.80843	0.530817	9888310	9888385	76	-	14	9	8	19	34	34
Zfp276	ENSRNOG00000016631	E011	0.00622875	1	3.26089	5.14493	0.657886	56067120	56067581	462	+	10	3	0	18	18	9
Rps6kb2	ENSRNOG00000021689	E008	0.0062404	1	3.27264	0.93573	-1.80629	219408215	219408240	26	-	6	3	7	1	0	0
Cul7	ENSRNOG00000017857	E026	0.00624142	1	3.93745	1.71267	-1.20102	16643041	16643182	142	-	5	10	6	2	2	0
Ankrd44	ENSRNOG00000021384	E020	0.00625413	1	2.18608	5.10877	1.22463	61331864	61331978	115	-	2	4	0	20	6	15
Lrch4	ENSRNOG00000001402	E017	0.00626237	1	5.16562	2.64795	-0.964066	22133962	22134106	145	-	14	11	16	5	0	4
Hrc	ENSRNOG00000020719	E001	0.00626871	1	4.21318	4.74019	0.170037	101324652	101326854	2203	+	7	8	7	4	10	26
Clcn7	ENSRNOG00000016976	E016	0.00629058	1	3.66676	5.70021	0.636509	14510697	14510790	94	+	9	7	2	19	14	21
Gltp	ENSRNOG00000001192	E003	0.00632209	1	10.8168	9.39915	-0.20267	47682845	47682978	134	+	43	149	159	24	70	93
Dock9	ENSRNOG00000011969	E021	0.0063276	1	9.24101	6.76576	-0.4498	108008174	108008240	67	-	54	55	71	33	24	25
Cep104	ENSRNOG00000025000	E025	0.00639196	1	4.4859	7.4502	0.731882	171292564	171292644	81	+	18	8	3	28	42	36
Tm6sf1	ENSRNOG00000019662	E002	0.00643475	1	4.87274	2.71066	-0.846091	143675985	143676182	198	+	8	21	10	5	3	1
Lppr3	ENSRNOG00000027940	E003	0.00644615	1	5.79737	7.72723	0.414552	12661274	12661409	136	+	24	15	15	52	25	33
Ren	ENSRNOG00000002937	E002	0.00645059	1	2.33485	0.0695252	-5.06965	50503743	50503841	99	-	2	2	2	0	0	0
Gck	ENSRNOG00000061527	E002	0.0064514	1	1.46993	1.93044	0.393185	86149146	86150127	982	-	1	1	0	1	2	4
Aebp1	ENSRNOG00000013720	E009	0.006452	1	3.80144	1.35039	-1.49317	86106319	86106372	54	+	6	8	2	2	0	1
Lrrc29	ENSRNOG00000025231	E001	0.00645224	1	3.29292	0.0337186	-6.60968	37266783	37267431	649	-	1	13	6	0	0	0
Tbc1d32	ENSRNOG00000000802	E015	0.00646621	1	2.2784	4.30847	0.919153	37561232	37561340	109	-	3	3	0	9	9	13
Tgfbrap1	ENSRNOG00000024562	E005	0.00646833	1	3.91922	6.01566	0.618155	49859618	49859764	147	-	11	6	1	33	21	16
Ubr1	ENSRNOG00000037207	E029	0.00647721	1	4.0317	5.99332	0.571966	112846858	112846967	110	-	6	6	9	21	21	22
RGD1561648	ENSRNOG00000023824	E003	0.0064854	1	1.85466	2.41468	0.380681	63747686	63747937	252	+	4	1	0	2	1	4
Dnah11	ENSRNOG00000005451	E005	0.00649079	1	3.82134	0.87458	-2.12742	145790231	145790413	183	-	6	2	11	1	0	0
Ddx3x	ENSRNOG00000023383	E009	0.00653114	1	11.4445	9.95604	-0.201013	10405806	10405966	161	-	153	94	107	79	96	89
Pde5a	ENSRNOG00000014443	E015	0.00655617	1	1.2976	3.38274	1.38235	227012847	227012934	88	+	1	1	0	7	5	5
Pfkp	ENSRNOG00000017163	E012	0.00656533	1	11.9597	10.8102	-0.145795	68534929	68534998	70	-	171	141	110	130	110	99
Eogt	ENSRNOG00000024533	E002	0.00657292	1	4.70772	6.62117	0.492058	129479766	129479912	147	-	14	17	2	25	21	30
Pbrm1	ENSRNOG00000028227	E031	0.00657872	1	3.81703	1.6503	-1.20972	7195216	7195371	156	+	4	7	7	2	2	0
Gtf2h4	ENSRNOG00000000831	E010	0.00658141	1	2.44222	0.0800371	-4.93138	3585469	3585651	183	+	4	2	2	0	0	0
Pola1	ENSRNOG00000013322	E015	0.00660181	1	0.0224178	2.89776	7.01415	62640304	62640428	125	-	0	0	0	1	2	9
Dnaaf1	ENSRNOG00000015590	E008	0.00661094	1	1.76569	3.98635	1.17483	52239299	52239456	158	+	0	1	6	2	5	6
Grk4	ENSRNOG00000011847	E005	0.00661207	1	0.10007	2.49906	4.64231	81273436	81273644	209	-	0	0	0	3	3	3
Fes	ENSRNOG00000011683	E004	0.0066212	1	3.30476	0.813779	-2.02184	142176982	142177105	124	-	5	8	0	1	0	0
Tekt3	ENSRNOG00000027212	E002	0.00665215	1	3.57695	0.0695633	-5.68426	49479967	49480574	608	+	0	3	10	0	0	0
Dbx2	ENSRNOG00000006885	E002	0.00665396	1	5.09867	3.3274	-0.615727	136974532	136974719	188	-	7	15	16	2	7	7
LOC100361537	ENSRNOG00000026900	E001	0.00667922	1	6.47117	3.74998	-0.787142	88147377	88147452	76	+	29	15	24	8	7	5
Arel1	ENSRNOG00000004382	E013	0.00668832	1	12.3208	10.1464	-0.280134	108649725	108649802	78	-	94	233	226	41	91	110
Plekha6	ENSRNOG00000002907	E011	0.00669097	1	8.36975	10.1997	0.285264	50570377	50570483	107	-	41	57	43	56	125	89
Notch1	ENSRNOG00000019322	E024	0.00669484	1	3.77301	6.45598	0.774919	3925548	3925781	234	-	11	9	0	36	16	17
Spag8	ENSRNOG00000032539	E007	0.00669796	1	3.17159	4.518	0.510478	59148700	59149474	775	-	10	2	0	6	18	11
AABR07003304.2	ENSRNOG00000058637	E004	0.00675351	1	3.69343	2.6159	-0.497657	104286985	104287548	564	+	2	2	20	1	3	3
Zwilch	ENSRNOG00000009303	E008	0.0067583	1	1.69877	3.68605	1.11759	69105017	69105116	100	-	2	1	0	6	9	9
LOC502894	ENSRNOG00000051816	E002	0.00675978	1	7.38016	8.47109	0.198895	159638048	159638158	111	-	30	33	18	40	74	73
Tead4	ENSRNOG00000005608	E011	0.00676665	1	0.0448391	2.90114	6.01572	161586975	161587222	248	-	0	0	0	1	9	2
Nalcn	ENSRNOG00000004752	E030	0.00677594	1	6.16658	8.35303	0.437828	109802237	109802310	74	-	25	27	11	32	55	58
Mgea5	ENSRNOG00000017822	E013	0.00678716	1	2.86157	4.8496	0.76106	265534422	265534552	131	-	4	4	2	12	12	15
Tapbp	ENSRNOG00000029500	E003	0.00679209	1	2.41901	4.57123	0.918165	5470099	5470188	90	-	1	4	2	5	20	10
Slc30a4	ENSRNOG00000000170	E002	0.00680818	1	6.10169	3.84874	-0.664824	114810554	114810688	135	-	34	11	15	8	5	8
AC094643.1	ENSRNOG00000049731	E012	0.00681021	1	11.5221	8.30895	-0.471662	11318256	11318932	677	-	133	130	56	77	28	66
Steap2	ENSRNOG00000006076	E002	0.00684128	1	3.47611	1.18819	-1.54871	25516901	25517025	125	+	4	3	8	0	0	2
Rapgef6	ENSRNOG00000009995	E002	0.0068493	1	2.3777	0.086354	-4.78316	39896705	39896775	71	+	3	2	2	0	0	0
Plod2	ENSRNOG00000030183	E007	0.00686183	1	3.44084	0.832718	-2.04686	100008881	100009017	137	+	1	2	11	0	0	1
Lrfn5	ENSRNOG00000005550	E001	0.00686744	1	6.53175	8.09927	0.310323	83083740	83084031	292	+	26	24	19	51	39	45
Cep126	ENSRNOG00000021839	E002	0.00687634	1	5.46641	3.56089	-0.618356	6258658	6258722	65	-	11	20	13	4	8	7
Mdn1	ENSRNOG00000047513	E120	0.00689289	1	5.45239	2.95298	-0.88472	48023913	48024014	102	+	8	28	15	2	7	2
Osbpl3	ENSRNOG00000010011	E002	0.00689834	1	2.51762	4.60337	0.87063	80031721	80031843	123	-	4	3	1	11	15	7
Minpp1	ENSRNOG00000011287	E002	0.00693039	1	6.79271	4.34456	-0.644778	251049243	251049440	198	+	23	19	40	9	13	4
Mpp5	ENSRNOG00000008788	E009	0.00694714	1	3.98544	1.85495	-1.10336	101998748	101998825	78	+	8	4	8	2	2	1
Nid1	ENSRNOG00000002461	E018	0.006955	1	4.19836	6.09023	0.53667	90601969	90602195	227	-	9	5	9	25	21	20
Igf2	ENSRNOG00000020369	E008	0.00695576	1	4.38333	6.54724	0.57886	215832818	215832980	163	-	5	15	7	25	25	26
Pappa	ENSRNOG00000033527	E009	0.00695995	1	2.9833	1.20125	-1.31238	81000430	81000928	499	+	3	3	5	1	0	1
Phtf2	ENSRNOG00000013517	E018	0.0069661	1	7.29627	9.0821	0.315867	10935868	10938318	2451	+	29	39	38	33	96	40
Sgsm3	ENSRNOG00000018745	E009	0.00696788	1	6.10722	8.22129	0.428849	122228955	122229100	146	+	33	18	8	50	37	53
Sox5	ENSRNOG00000027869	E014	0.00697145	1	5.65668	3.4479	-0.714237	178256318	178256490	173	-	8	16	23	11	3	3
Cacnb4	ENSRNOG00000007666	E010	0.00699066	1	5.17369	6.8524	0.405417	37992459	37992589	131	-	15	11	5	28	42	40
Zbtb7c	ENSRNOG00000047924	E002	0.00699379	1	2.35629	0.0526515	-5.4839	72189808	72190020	213	+	2	4	1	0	0	0
Ltbp3	ENSRNOG00000020813	E020	0.00700078	1	4.62512	6.64067	0.52184	221113459	221113626	168	+	10	17	4	21	21	37
Hspa4	ENSRNOG00000016596	E014	0.00700533	1	10.4139	8.45755	-0.300197	38625387	38625520	134	-	86	80	107	27	61	64
Nek9	ENSRNOG00000058572	E013	0.00700642	1	5.83704	8.07539	0.468295	109139922	109140066	145	-	14	18	19	28	52	60
Glmn	ENSRNOG00000002054	E002	0.00700977	1	0.900219	3.3969	1.91587	3204806	3205115	310	+	1	0	0	2	11	4
Pygb	ENSRNOG00000007583	E021	0.00702129	1	4.81842	2.48976	-0.952554	146632857	146634535	1679	+	7	10	14	4	3	2
Skiv2l	ENSRNOG00000000421	E008	0.00702987	1	7.37649	9.31924	0.337279	4521693	4521797	105	-	23	38	31	38	90	91
Rimbp2	ENSRNOG00000022893	E001	0.00703041	1	10.1257	8.82078	-0.199049	31530699	31530800	102	+	93	89	63	55	68	51
Cwc27	ENSRNOG00000013252	E001	0.00703267	1	4.03105	5.88145	0.545018	34719344	34719853	510	-	4	8	7	13	20	36
RGD1306227	ENSRNOG00000017581	E006	0.00704609	1	0.983711	3.0635	1.63887	52343777	52343897	121	+	0	1	0	4	3	9
Adamts7	ENSRNOG00000028036	E012	0.00705828	1	0.0286515	2.40066	6.38868	97561908	97562000	93	+	0	0	0	3	5	2
Plcb3	ENSRNOG00000021150	E017	0.00708967	1	4.62106	2.52232	-0.873468	222215923	222216019	97	-	12	11	4	3	1	6
Ppp4r1	ENSRNOG00000013733	E015	0.00709761	1	5.98217	3.88287	-0.623547	113569354	113569474	121	+	16	14	26	4	8	10
Crtc3	ENSRNOG00000011975	E007	0.00711194	1	5.27042	7.21776	0.453634	142410486	142410703	218	-	10	18	8	36	44	33
Col25a1	ENSRNOG00000050706	E035	0.00712813	1	5.25745	2.24907	-1.22503	235711234	235711272	39	+	5	12	23	1	5	1
Dpp9	ENSRNOG00000050748	E002	0.00714263	1	3.8608	6.16466	0.675121	10848960	10849012	53	+	9	4	6	16	39	15
Fer	ENSRNOG00000015898	E012	0.00714402	1	4.00293	6.00678	0.585535	111690153	111690245	93	+	3	6	12	19	21	23
Sumo2	ENSRNOG00000003670	E004	0.00714523	1	5.16303	3.16232	-0.707237	104097795	104097812	18	-	13	11	11	3	3	10
Flot2	ENSRNOG00000009681	E005	0.00714782	1	10.4763	11.7672	0.167648	65307424	65307638	215	-	76	114	57	130	181	197
Serpine2	ENSRNOG00000015461	E003	0.00716195	1	13.4948	14.3004	0.0836421	85563505	85563588	84	-	224	227	224	285	340	372
Fbxl3	ENSRNOG00000059334	E005	0.00716254	1	3.16356	6.52636	1.04473	93667249	93667395	147	-	4	2	7	6	34	38
Fam13c	ENSRNOG00000000275	E009	0.00716611	1	6.38998	7.67974	0.265246	19375885	19375966	82	-	13	25	30	28	43	42
Acap2	ENSRNOG00000001730	E017	0.00718243	1	2.54473	4.63527	0.865144	73175610	73175679	70	+	6	1	1	12	12	10
Dot1l	ENSRNOG00000032546	E011	0.00718598	1	8.55279	10.5337	0.300552	11796723	11796848	126	-	48	55	45	63	133	109
Supt5h	ENSRNOG00000032034	E031	0.00720693	1	10.8976	12.8086	0.233102	85466315	85466410	96	+	134	97	85	138	278	206
Wdr46	ENSRNOG00000031171	E007	0.00720904	1	7.2693	5.16676	-0.492557	5452534	5452669	136	-	45	14	35	20	12	8
Smpd4	ENSRNOG00000001875	E006	0.0072155	1	4.95277	3.15698	-0.649693	87529719	87529827	109	+	12	14	10	5	6	3
Sorcs1	ENSRNOG00000011313	E007	0.00723431	1	6.44915	4.21055	-0.6151	270003418	270003551	134	-	16	25	32	11	9	4
Slc39a7	ENSRNOG00000000465	E001	0.00723502	1	2.58	0.0868713	-4.89235	3819414	3819422	9	-	2	1	5	0	0	0
Xpo7	ENSRNOG00000013288	E014	0.00724803	1	6.9206	4.93124	-0.488946	52375431	52375436	6	-	25	49	21	11	12	10
Camsap3	ENSRNOG00000000986	E013	0.0072601	1	12.2763	14.1942	0.209416	2151640	2153113	1474	+	129	268	164	148	304	384
Rasip1	ENSRNOG00000021004	E003	0.00727173	1	7.92064	6.06144	-0.385956	101614507	101615160	654	+	25	38	43	24	17	27
Taz	ENSRNOG00000053023	E004	0.00728382	1	4.96866	6.58874	0.407145	156422628	156422690	63	-	18	12	5	28	24	27
Mxd1	ENSRNOG00000017720	E004	0.00728692	1	3.87615	5.67396	0.549731	118466075	118466104	30	-	4	13	1	18	21	23
Tra2b	ENSRNOG00000001783	E005	0.00728808	1	9.97317	11.273	0.176741	82387626	82387741	116	+	55	71	112	72	156	150
Rnf144a	ENSRNOG00000007370	E002	0.00731085	1	4.92489	3.4573	-0.510447	45520739	45520828	90	-	13	16	9	5	5	6
Kalrn	ENSRNOG00000001706	E034	0.007338	1	13.0988	15.7264	0.263756	69856136	69856241	106	+	214	251	134	232	827	553
Trdn	ENSRNOG00000012609	E001	0.00736304	1	2.41979	1.39724	-0.792299	25403391	25405368	1978	-	1	0	8	1	1	0
Mettl20	ENSRNOG00000036918	E002	0.00736946	1	0.92535	2.98675	1.69051	183657227	183657336	110	+	1	0	0	1	5	7
Rassf9	ENSRNOG00000038574	E002	0.0074015	1	7.61203	5.86567	-0.375985	44176791	44181201	4411	+	13	29	31	15	18	51
Prrc2a	ENSRNOG00000000852	E024	0.00741344	1	9.72496	7.73793	-0.329745	5151232	5151311	80	-	48	85	80	35	39	46
Lins	ENSRNOG00000042776	E006	0.00742156	1	1.79955	3.95911	1.13754	127623584	127623755	172	+	3	1	0	11	4	8
Plxnc1	ENSRNOG00000007970	E005	0.00742705	1	5.83093	3.61091	-0.691366	35855206	35855369	164	-	6	24	25	5	9	4
Sp140	ENSRNOG00000022800	E019	0.00742865	1	0.0428012	3.01489	6.13831	92644773	92644838	66	+	0	0	0	0	5	12
Eif2ak2	ENSRNOG00000048315	E014	0.00743487	1	6.17886	3.02759	-1.02917	1450241	1450377	137	-	6	10	38	3	5	6
Slc22a8	ENSRNOG00000018086	E007	0.00744909	1	5.91204	3.36083	-0.81484	224815942	224816057	116	+	12	10	39	2	2	10
Zfp780b	ENSRNOG00000045741	E001	0.00746179	1	0.0319706	2.59526	6.34299	84639114	84639146	33	+	0	0	0	1	0	2
Dmkn	ENSRNOG00000055934	E012	0.00746377	1	3.60101	1.26748	-1.50644	89220083	89220158	76	+	0	2	10	1	0	2
Ncapg2	ENSRNOG00000004968	E002	0.00746951	1	0.0741821	2.48643	5.06686	144293321	144293485	165	+	0	0	0	1	3	4
Atrn	ENSRNOG00000021240	E014	0.0074755	1	12.0644	14.0999	0.224929	123506887	123507025	139	+	145	211	115	187	419	298
Adap2	ENSRNOG00000037148	E008	0.00753753	1	2.63636	0.0433473	-5.92646	67519286	67519369	84	+	5	2	0	0	0	0
Snap91	ENSRNOG00000023861	E031	0.00755257	1	15.4036	16.7798	0.123453	94563631	94563760	130	-	309	608	410	476	642	794
Col16a1	ENSRNOG00000031475	E052	0.00755896	1	2.28574	4.71641	1.04503	148295423	148295476	54	+	1	6	0	6	17	11
Pkn1	ENSRNOG00000004131	E002	0.00756521	1	5.49139	7.36442	0.4234	24804162	24804242	81	-	18	19	10	35	30	35
Abcc3	ENSRNOG00000002948	E034	0.00757226	1	0.0359336	2.62798	6.19248	82083268	82083415	148	-	0	0	0	0	7	3
Hdac4	ENSRNOG00000020372	E019	0.00758196	1	4.51671	2.33313	-0.953007	99112331	99112443	113	-	5	15	7	4	1	3
Dhx40	ENSRNOG00000004549	E011	0.00760179	1	7.21469	4.57098	-0.658433	74102833	74103015	183	-	23	18	53	7	14	9
Zbtb45	ENSRNOG00000027459	E001	0.00760555	1	5.84877	4.39553	-0.412096	65564173	65564370	198	+	14	18	29	8	7	10
Ap1b1	ENSRNOG00000008786	E003	0.00760879	1	7.90018	6.14812	-0.361742	85250044	85250106	63	+	39	35	39	23	18	25
Dst	ENSRNOG00000012207	E013	0.00762288	1	8.77496	6.93919	-0.338626	37920581	37920724	144	-	60	47	38	30	45	21
Dmxl1	ENSRNOG00000024671	E012	0.00763701	1	7.52849	5.35295	-0.492026	44516334	44517018	685	+	49	29	22	15	17	15
Col26a1	ENSRNOG00000001422	E020	0.00764233	1	0.02611	2.68366	6.68345	22970483	22970566	84	+	0	0	0	2	6	1
Mettl1	ENSRNOG00000047895	E002	0.00767417	1	6.43247	4.44016	-0.53476	70329853	70330016	164	+	12	25	25	4	18	11
Alkbh1	ENSRNOG00000012264	E004	0.0076753	1	3.98888	5.17982	0.37692	111469667	111469829	163	-	6	6	7	13	17	19
Medag	ENSRNOG00000000906	E002	0.00769793	1	1.51315	3.45698	1.19195	6715425	6715710	286	-	0	2	0	5	14	6
Ddx43	ENSRNOG00000050868	E007	0.00769936	1	3.95787	0.0144897	-8.09355	85767512	85767630	119	+	1	1	0	0	0	0
Atp6v1c2	ENSRNOG00000050553	E013	0.00770621	1	0.0310136	2.74036	6.46532	42616465	42616548	84	-	0	0	0	4	6	0
Sec31a	ENSRNOG00000002251	E027	0.00770676	1	5.39468	3.26377	-0.724997	10897168	10897212	45	+	17	11	16	3	5	7
Scn1a	ENSRNOG00000053122	E003	0.00771668	1	3.88123	6.25715	0.688992	52394997	52395267	271	-	13	6	3	21	30	12
Smc2	ENSRNOG00000022325	E007	0.00771966	1	3.77185	1.49789	-1.33234	68726255	68726299	45	+	2	4	13	0	1	2
Lsm10	ENSRNOG00000025716	E004	0.00773548	1	3.08923	0.177987	-4.1174	144108697	144108708	12	+	4	0	14	0	0	0
Plxna3	ENSRNOG00000060464	E028	0.00773736	1	6.52543	4.19203	-0.638425	156374409	156374509	101	-	20	34	20	15	3	6
Trpm3	ENSRNOG00000027770	E007	0.00775223	1	4.02035	6.29699	0.64734	240449267	240449390	124	+	7	10	2	20	24	38
RGD1306271	ENSRNOG00000013729	E015	0.00775887	1	8.8037	6.95682	-0.339681	65887580	65887763	184	-	55	58	52	16	31	40
Ube2g2	ENSRNOG00000001222	E005	0.00776709	1	5.51529	2.12677	-1.37477	11713701	11713736	36	-	14	4	35	2	3	0
Ehbp1	ENSRNOG00000008917	E003	0.00778442	1	5.67627	8.69903	0.615911	106878764	106878837	74	-	7	35	7	27	79	73
Klf3	ENSRNOG00000002163	E005	0.00780081	1	4.84561	2.27867	-1.08849	45160452	45160547	96	-	4	8	18	0	5	3
Phka1	ENSRNOG00000003063	E038	0.00780468	1	0.0458855	3.41162	6.21627	72515058	72515144	87	-	0	0	0	11	2	1
Arhgap10	ENSRNOG00000013152	E010	0.00782702	1	3.85611	1.47487	-1.38656	34253087	34253181	95	+	5	3	11	1	2	0
Parp14	ENSRNOG00000023334	E009	0.00783729	1	3.67318	0.0539635	-6.0889	68125727	68125802	76	+	1	1	14	0	0	0
Msantd3	ENSRNOG00000008159	E002	0.00784344	1	0.0654772	2.43769	5.21838	64294321	64294414	94	+	0	0	0	1	3	4
Ddx39a	ENSRNOG00000004373	E002	0.00788021	1	2.66765	0.16082	-4.05205	24849356	24849600	245	+	6	3	0	0	0	0
G0s2	ENSRNOG00000006019	E001	0.00788328	1	7.70402	8.31246	0.109664	112004140	112004801	662	-	35	43	32	26	58	63
Arid4a	ENSRNOG00000026239	E012	0.00788477	1	0.0408896	3.15341	6.26903	93492454	93492530	77	+	0	0	0	0	12	4
Naa35	ENSRNOG00000018417	E004	0.00789246	1	8.1613	6.25849	-0.382983	5414942	5415064	123	-	28	55	46	20	26	21
Fryl	ENSRNOG00000002248	E020	0.00791266	1	4.94027	3.00665	-0.716432	37679836	37680018	183	+	16	13	6	4	5	4
Numb	ENSRNOG00000009653	E006	0.00794343	1	2.42035	0.068744	-5.13784	107283881	107283958	78	-	3	4	2	0	0	0
Prrg1	ENSRNOG00000026044	E003	0.00794657	1	0.161013	2.39191	3.89291	45732453	45732525	73	-	0	0	0	1	3	4
Tmem199	ENSRNOG00000009896	E003	0.00794809	1	5.28301	7.02982	0.412128	65777256	65777298	43	-	22	9	8	47	20	27
Syne1	ENSRNOG00000018960	E048	0.00795336	1	8.26067	6.01762	-0.457065	41725120	41725329	210	-	36	43	54	13	32	16
Sgcg	ENSRNOG00000014603	E001	0.00795571	1	3.17069	1.16755	-1.44131	41549331	41550033	703	-	5	3	0	2	1	0
Ttyh2	ENSRNOG00000024578	E003	0.00795712	1	3.39109	5.40283	0.671964	103219598	103219709	112	+	4	7	2	10	28	19
LOC688708	ENSRNOG00000022305	E013	0.00796261	1	0.0512826	3.40884	6.05467	565664	565692	29	-	0	0	0	0	3	12
Pogk	ENSRNOG00000032058	E006	0.00797237	1	3.22184	5.16724	0.681511	84618268	84618600	333	-	8	2	3	10	16	19
Foxp4	ENSRNOG00000022804	E014	0.00798426	1	5.8729	3.93068	-0.579294	15117382	15117483	102	+	15	16	21	10	6	7
Mettl15	ENSRNOG00000004926	E003	0.00798965	1	0.882779	3.03317	1.7807	100222271	100222462	192	-	0	1	0	0	6	7
Hmcn1	ENSRNOG00000028627	E026	0.0079901	1	0.0230779	2.58614	6.80814	67956508	67956642	135	-	0	0	0	1	4	6
AC136661.1	ENSRNOG00000037380	E003	0.00800578	1	1.17342	2.55096	1.12032	91747037	91747085	49	+	0	0	3	1	3	1
Arhgap21	ENSRNOG00000008659	E025	0.00801835	1	2.49152	0.121241	-4.36108	87826140	87826421	282	-	1	5	2	0	0	0
Cops2	ENSRNOG00000008744	E015	0.00802983	1	5.53447	2.64271	-1.06643	118136922	118137125	204	-	15	2	26	3	4	3
Ak9	ENSRNOG00000037688	E017	0.00803469	1	0.0301355	2.42758	6.33191	46100199	46100355	157	+	0	0	0	1	6	2
Plcb4	ENSRNOG00000033119	E021	0.00805865	1	2.92343	0.0799868	-5.19176	128922549	128922584	36	+	0	3	6	0	0	0
Stk26	ENSRNOG00000007879	E010	0.00806802	1	0.0718048	2.59481	5.1754	138092932	138092994	63	+	0	0	0	4	2	2
Heph	ENSRNOG00000012294	E013	0.00806897	1	1.10578	4.02903	1.86537	65603469	65603681	213	+	2	0	0	1	12	6
Slc8a3	ENSRNOG00000029871	E001	0.00808786	1	9.23516	10.3515	0.164635	104891376	104892988	1613	-	64	34	68	86	102	124
Casp8ap2	ENSRNOG00000006487	E011	0.00808985	1	3.72378	1.74753	-1.09145	47886382	47886481	100	+	3	5	11	1	1	2
Kat6b	ENSRNOG00000012850	E001	0.00809185	1	1.33573	3.55072	1.41048	2813537	2813539	3	-	0	2	0	9	7	4
Palmd	ENSRNOG00000058609	E012	0.00809336	1	6.76956	5.1244	-0.40168	220515277	220515401	125	-	21	21	32	9	19	15
Spdya	ENSRNOG00000004534	E004	0.0080959	1	4.40004	6.15829	0.485015	23527177	23527348	172	-	10	11	5	15	30	24
Nphp4	ENSRNOG00000011967	E019	0.00809909	1	5.08054	3.08743	-0.718577	169733126	169733251	126	+	10	17	12	6	4	3
Tmem237	ENSRNOG00000024085	E004	0.00810105	1	4.48425	2.38233	-0.912492	65895471	65895561	91	-	17	9	6	1	3	3
Cul5	ENSRNOG00000008039	E005	0.00810506	1	2.15885	4.37036	1.01749	58214219	58214394	176	-	1	4	1	6	9	14
Ddx20	ENSRNOG00000015274	E004	0.00810641	1	5.04683	3.13944	-0.68487	208146746	208146828	83	-	10	14	15	8	2	3
Tcerg1	ENSRNOG00000018849	E018	0.00810762	1	6.38126	8.43016	0.401719	36878467	36878617	151	+	24	23	19	29	74	51
Knstrn	ENSRNOG00000009334	E009	0.00811608	1	4.76255	2.00509	-1.24807	110637369	110638046	678	+	4	7	9	1	3	5
Commd9	ENSRNOG00000004755	E009	0.0081266	1	11.6879	10.3513	-0.17521	91477713	91478095	383	+	118	119	111	74	126	135
Tmem109	ENSRNOG00000028017	E002	0.00812909	1	5.19122	3.73213	-0.476074	226927035	226927137	103	-	16	14	12	8	4	7
Birc6	ENSRNOG00000027191	E020	0.00813308	1	6.2549	4.20637	-0.57241	21974105	21974221	117	-	14	29	21	8	9	9
Slx1b	ENSRNOG00000019369	E004	0.00814412	1	0.913089	3.29189	1.85009	198116565	198116647	83	-	0	0	1	3	3	10
Catsper2	ENSRNOG00000023064	E001	0.00814997	1	2.86317	0.844288	-1.76181	113357365	113357495	131	-	2	3	5	0	1	0
Casq2	ENSRNOG00000016243	E011	0.00816305	1	3.68102	4.78236	0.377618	204567353	204568656	1304	+	8	4	16	2	8	13
Tek	ENSRNOG00000008587	E012	0.00816454	1	5.49317	8.27058	0.590349	113802863	113803150	288	+	17	15	5	26	107	52
Thsd7b	ENSRNOG00000003878	E005	0.00819922	1	6.40433	4.09666	-0.644599	46429723	46429878	156	+	23	16	20	15	4	8
Birc7	ENSRNOG00000043311	E001	0.00822254	1	1.98832	0.934705	-1.08897	176439199	176439565	367	+	2	1	0	0	0	2
Anapc1	ENSRNOG00000016965	E004	0.00823627	1	3.8398	5.84552	0.6063	121156244	121156339	96	-	9	8	3	14	19	25
Lrrc36	ENSRNOG00000016854	E010	0.00823675	1	3.34877	0.895232	-1.9033	37412688	37412853	166	+	6	3	6	1	0	0
Grhl3	ENSRNOG00000029427	E001	0.00825278	1	2.20956	2.76589	0.323985	153893039	153893907	869	-	3	2	1	4	4	3
Boc	ENSRNOG00000002041	E011	0.00825545	1	1.79912	3.8211	1.0867	61151667	61151873	207	+	2	2	0	5	7	10
Itgam	ENSRNOG00000019728	E017	0.00825621	1	3.22377	1.19651	-1.42992	199529463	199529626	164	+	4	4	5	1	0	1
P2ry14	ENSRNOG00000013872	E006	0.00826872	1	6.47101	5.19525	-0.316797	149332481	149333597	1117	-	19	13	21	8	24	24
Polg	ENSRNOG00000032293	E005	0.00827579	1	7.29927	9.17047	0.329244	141175019	141175141	123	-	22	51	19	37	88	81
Epsti1	ENSRNOG00000009471	E004	0.0082775	1	0.179571	2.7457	3.93455	60120217	60120290	74	+	0	0	0	2	11	3
Egfr	ENSRNOG00000004332	E005	0.00828001	1	1.77998	4.36439	1.29392	100050701	100050769	69	+	4	0	0	11	6	11
Hyou1	ENSRNOG00000010944	E005	0.00828993	1	10.9796	8.82197	-0.315647	48701620	48701774	155	+	99	86	155	59	45	54
Mta2	ENSRNOG00000019913	E017	0.00829752	1	7.95895	5.97644	-0.413292	225148467	225148615	149	+	51	35	26	27	13	23
Col4a6	ENSRNOG00000056772	E029	0.00829847	1	2.47767	0.0331399	-6.22427	112432749	112432856	108	-	1	5	3	0	0	0
L3hypdh	ENSRNOG00000004503	E005	0.00830179	1	3.66851	5.69282	0.633948	94834094	94834908	815	-	9	6	4	16	17	18
Nsmce2	ENSRNOG00000003964	E008	0.00833092	1	3.69186	1.47458	-1.32404	99892275	99892370	96	+	3	7	8	0	3	0
Uap1l1	ENSRNOG00000012960	E003	0.00835837	1	5.4466	3.4321	-0.666265	2581385	2581570	186	-	15	12	23	2	5	8
Ccdc162	ENSRNOG00000037668	E012	0.00841361	1	0.0524413	2.57251	5.61633	46305048	46305157	110	-	0	0	0	1	4	5
Dpp3	ENSRNOG00000031485	E006	0.00841599	1	7.41524	8.99184	0.278122	220175399	220175461	63	-	39	30	18	65	79	62
Ddx11	ENSRNOG00000051528	E007	0.00842823	1	2.98553	0.921282	-1.69627	114120261	114120340	80	+	3	5	5	1	0	0
Rpl19	ENSRNOG00000004741	E004	0.00843619	1	12.834	11.2549	-0.189425	85980879	85980896	18	+	154	156	189	104	154	179
Cubn	ENSRNOG00000029047	E014	0.00844051	1	0.029642	2.46674	6.37882	80631737	80631893	157	-	0	0	0	4	6	0
Dennd1c	ENSRNOG00000046050	E005	0.00844921	1	2.71142	0.0350932	-6.27171	9973118	9973237	120	+	6	1	0	0	0	0
Eml2	ENSRNOG00000030127	E006	0.00845288	1	5.62924	3.60831	-0.641617	80092917	80092945	29	+	17	12	15	12	5	3
Wfdc2	ENSRNOG00000014739	E007	0.00848884	1	0.0607219	2.69306	5.47089	161024139	161024209	71	+	0	0	0	0	5	4
Cxcr4	ENSRNOG00000003866	E007	0.00848919	1	1.23493	3.20875	1.37758	45316310	45316314	5	-	0	2	0	4	4	6
Fktn	ENSRNOG00000028129	E007	0.00849106	1	9.56078	11.2048	0.22892	70552374	70552503	130	+	38	94	58	62	168	191
Cnksr2	ENSRNOG00000007014	E015	0.00849108	1	8.95262	7.3137	-0.291709	39907522	39907570	49	+	46	67	61	26	38	34
RGD1564053	ENSRNOG00000005375	E003	0.00850339	1	2.0372	4.15869	1.02954	6979050	6979143	94	-	4	1	0	9	10	8
Vegfa	ENSRNOG00000019598	E002	0.00850407	1	5.96918	3.84207	-0.63565	17341344	17341420	77	+	29	14	17	6	8	6
Mrc1	ENSRNOG00000018251	E003	0.00852497	1	0.145099	3.4259	4.56137	81366307	81366480	174	+	0	0	0	12	0	5
Ppp1r37	ENSRNOG00000017692	E009	0.00853912	1	11.6547	13.0299	0.160911	80444029	80444148	120	-	105	200	132	121	263	233
Susd1	ENSRNOG00000056819	E005	0.00854557	1	3.57846	1.67878	-1.09193	76562980	76563172	193	-	1	5	7	1	3	1
Daxx	ENSRNOG00000000477	E005	0.00854574	1	4.82712	6.73832	0.481224	5482961	5483169	209	-	16	9	10	18	38	23
Gpr155	ENSRNOG00000018485	E012	0.00854792	1	7.01927	4.82464	-0.540898	60086657	60086740	84	-	39	18	32	8	11	15
Ascc3	ENSRNOG00000037604	E024	0.00854938	1	6.45256	3.41198	-0.91926	55415636	55415804	169	+	13	11	41	2	8	7
Acad10	ENSRNOG00000037815	E024	0.0085609	1	1.35798	3.36477	1.30904	40460076	40460097	22	+	1	1	0	3	9	7
Col27a1	ENSRNOG00000007657	E034	0.00856974	1	1.55178	3.63909	1.22965	79141508	79141561	54	+	0	3	0	2	13	5
Thoc5	ENSRNOG00000008456	E013	0.00857386	1	8.23275	6.92961	-0.2486	85162357	85162453	97	+	57	44	31	31	27	29
Chst15	ENSRNOG00000016267	E008	0.00858796	1	9.24248	7.81858	-0.241374	204274982	204275803	822	-	69	50	66	39	38	43
LOC501110	ENSRNOG00000033402	E005	0.00859753	1	5.9819	4.25226	-0.492374	27494715	27494766	52	-	14	11	22	8	9	15
Antxr1	ENSRNOG00000008678	E001	0.00862168	1	8.93242	7.60711	-0.231702	118946268	118947772	1505	-	42	48	56	37	34	57
Tlr4	ENSRNOG00000010522	E001	0.00862182	1	0.135916	2.62985	4.2742	82587420	82587750	331	+	0	0	0	0	3	6
Clcf1	ENSRNOG00000018752	E002	0.00862238	1	5.60935	4.85433	-0.208561	219471019	219472654	1636	+	15	5	16	6	15	28
Ctnnd1	ENSRNOG00000030790	E005	0.00862427	1	7.0963	5.27485	-0.427938	72009709	72009796	88	-	18	47	30	13	15	13
Jmjd1c	ENSRNOG00000000648	E016	0.00863997	1	6.96689	5.13151	-0.441132	22780281	22780482	202	-	34	24	21	10	16	18
Plagl2	ENSRNOG00000010086	E004	0.00867261	1	2.98228	0.983292	-1.60072	148714313	148714529	217	-	3	8	4	1	0	0
Lrp5	ENSRNOG00000015911	E001	0.00867405	1	6.83596	4.51362	-0.59886	218816841	218817297	457	-	17	38	25	7	9	15
Fmnl2	ENSRNOG00000055567	E019	0.00868146	1	6.63424	4.77442	-0.474605	38661882	38661962	81	+	25	26	28	14	9	9
Herc4	ENSRNOG00000061040	E025	0.0086884	1	4.44717	6.22406	0.484968	26830080	26830182	103	+	4	14	7	14	27	35
Tchh	ENSRNOG00000056746	E003	0.00869899	1	0.0604622	2.32457	5.26478	193782374	193782653	280	+	0	0	0	1	4	2
Sirt3	ENSRNOG00000013828	E007	0.00870198	1	4.46306	8.45862	0.922389	213635484	213635546	63	-	22	6	0	35	49	74
Ccdc109b	ENSRNOG00000009433	E001	0.00870709	1	3.48477	0.105372	-5.0475	230199288	230199561	274	-	4	0	11	0	0	0
Sec24a	ENSRNOG00000004563	E014	0.008717	1	4.86777	2.56517	-0.92421	37172654	37172772	119	-	7	12	15	4	2	3
Cdc16	ENSRNOG00000017536	E018	0.00872025	1	7.20486	9.30625	0.36923	81510948	81511009	62	+	26	38	20	29	97	103
Mrpl21	ENSRNOG00000013845	E003	0.00872832	1	5.42072	3.18031	-0.769318	218535200	218535285	86	+	19	9	9	12	1	3
Fbxo21	ENSRNOG00000001129	E010	0.00873111	1	3.90648	1.47608	-1.4041	44275739	44275833	95	-	7	10	3	3	0	0
Lrrc49	ENSRNOG00000012015	E012	0.00873117	1	8.19396	6.30855	-0.377252	65571359	65571425	67	-	28	34	64	15	34	21
RGD1311558	ENSRNOG00000018350	E016	0.00873795	1	4.74855	7.36379	0.632961	280199860	280199862	3	-	6	23	6	8	39	55
Isoc2b	ENSRNOG00000016829	E006	0.00874854	1	4.85757	2.73336	-0.829558	72544924	72545329	406	+	8	13	14	4	5	1
Zfp35	ENSRNOG00000049137	E006	0.00875528	1	2.30133	0.152309	-3.9174	15898797	15898821	25	+	3	2	2	0	0	0
Hmgcr	ENSRNOG00000016122	E006	0.00876566	1	8.32149	9.98013	0.262216	27485709	27485814	106	-	45	49	42	61	100	93
Ssh3	ENSRNOG00000018878	E002	0.00877893	1	9.58746	7.36669	-0.380131	219513729	219514004	276	-	64	74	87	18	46	32
Atp11c	ENSRNOG00000003472	E028	0.00878007	1	4.33438	1.17215	-1.88667	143443236	143443355	120	-	5	2	15	2	0	0
Mrps18b	ENSRNOG00000000804	E003	0.00878244	1	2.77593	0.0604993	-5.51991	3344888	3344914	27	+	8	2	0	0	0	0
Scap	ENSRNOG00000020853	E010	0.00879092	1	7.55263	9.19097	0.283238	118618781	118618907	127	+	31	47	21	63	75	67
Lrp1	ENSRNOG00000025053	E009	0.00880025	1	10.0317	8.45132	-0.247311	70849432	70849572	141	-	101	84	48	64	54	37
RGD1306091	ENSRNOG00000019931	E009	0.00881115	1	2.41223	0.0457029	-5.72194	58773412	58773947	536	+	3	1	5	0	0	0
Tnni2	ENSRNOG00000020276	E019	0.00882754	1	0.0602902	2.77382	5.5238	215611153	215611329	177	+	0	0	0	2	14	3
Kif20b	ENSRNOG00000018929	E028	0.00882997	1	0.0146494	2.80874	7.58294	253260222	253260377	156	+	0	0	0	3	8	4
Vwa8	ENSRNOG00000053145	E010	0.00885207	1	4.2502	6.02144	0.502577	61150004	61150135	132	+	9	15	2	13	26	22
Tonsl	ENSRNOG00000014703	E004	0.0088525	1	0.808082	2.83358	1.81005	117692164	117692339	176	-	1	0	0	3	1	5
Rap1gap2	ENSRNOG00000002652	E004	0.00887142	1	8.55631	6.27222	-0.448014	61183369	61183445	77	-	28	60	63	22	13	30
Sepsecs	ENSRNOG00000049244	E001	0.0088905	1	0.125373	2.29397	4.19355	60657686	60657848	163	+	0	0	0	2	3	3
Ncor1	ENSRNOG00000055246	E041	0.00889695	1	7.03923	8.81333	0.32427	48735695	48735877	183	-	31	27	22	50	67	67
Pou5f1	ENSRNOG00000046487	E004	0.00889999	1	2.23737	3.58182	0.678893	3748531	3748661	131	-	1	4	0	8	9	7
Tgm1	ENSRNOG00000020136	E001	0.00892573	1	0.020414	4.26855	7.70804	34378148	34378524	377	-	0	0	0	1	2	1
Snrnp70	ENSRNOG00000020763	E002	0.00893523	1	9.90628	12.4438	0.329017	101368373	101368460	88	-	86	112	52	104	257	164
Ranbp17	ENSRNOG00000005042	E022	0.00893581	1	0.0322443	2.65678	6.36449	18402539	18402658	120	-	0	0	0	0	3	6
Tmem243	ENSRNOG00000042758	E004	0.00893942	1	4.95865	3.63156	-0.449359	21919913	21920091	179	-	16	14	10	7	6	4
Obfc1	ENSRNOG00000020376	E007	0.00895328	1	6.19338	4.16906	-0.571005	267303713	267303781	69	-	18	14	30	8	7	10
Ikbip	ENSRNOG00000008247	E004	0.00895489	1	10.1132	8.97102	-0.17289	31795012	31796041	1030	+	51	61	78	67	92	73
Slc5a11	ENSRNOG00000013407	E013	0.0089624	1	2.32084	0.0207845	-6.803	193214301	193214436	136	+	2	2	0	0	0	0
Nr4a1	ENSRNOG00000007607	E005	0.00898059	1	8.10128	6.26816	-0.370106	142917165	142917294	130	+	66	47	26	36	13	10
Dclk3	ENSRNOG00000033026	E001	0.00898627	1	0.161994	3.56223	4.45877	119691388	119691654	267	+	0	0	0	16	2	3
Vps72	ENSRNOG00000021081	E001	0.00898728	1	8.60091	6.86096	-0.326078	196277978	196278165	188	+	31	57	73	23	21	34
Tpx2	ENSRNOG00000008165	E019	0.00900324	1	4.13186	5.72299	0.469977	148368135	148368322	188	+	1	12	5	12	24	37
Gon4l	ENSRNOG00000020297	E021	0.00900786	1	6.89395	4.69229	-0.555039	188188758	188188956	199	+	18	49	19	4	16	13
Cdk2ap2	ENSRNOG00000018391	E002	0.00902154	1	3.59065	1.63595	-1.13411	219346507	219346607	101	+	5	8	7	3	0	0
Mir6315	ENSRNOG00000046320	E015	0.00902967	1	12.0558	10.4062	-0.21228	221432027	221432245	219	-	102	142	177	90	93	125
Cltc	ENSRNOG00000004291	E027	0.00904252	1	12.4396	11.1377	-0.159492	74049126	74049239	114	-	182	179	162	103	118	135
Nfat5	ENSRNOG00000011879	E007	0.00904263	1	4.35026	2.15843	-1.01112	38459437	38459585	149	-	5	9	10	2	2	3
Ftsj2	ENSRNOG00000043267	E001	0.00905494	1	2.73951	0.961951	-1.50988	16398749	16398798	50	+	4	2	5	1	0	0
Fam91a1	ENSRNOG00000008271	E002	0.00906178	1	6.42529	8.61489	0.423071	98308253	98308337	85	+	29	17	23	27	67	65
Diexf	ENSRNOG00000004789	E011	0.00910692	1	4.61813	2.47792	-0.898178	111848889	111848928	40	-	5	13	14	2	1	5
Eif2b1	ENSRNOG00000001039	E001	0.00913373	1	2.21601	0.0683993	-5.01784	37444072	37444135	64	+	2	4	0	0	0	0
Ntrk3	ENSRNOG00000018674	E009	0.00913955	1	6.10872	3.50725	-0.800531	139992204	139992322	119	-	11	28	23	4	6	7
Atp9b	ENSRNOG00000032039	E031	0.00913996	1	5.00087	3.05472	-0.711141	77520606	77520779	174	-	14	18	8	6	1	5
Kansl1	ENSRNOG00000053680	E014	0.00916518	1	2.92595	0.822787	-1.83031	92424212	92424226	15	-	2	5	3	1	0	0
Il1rap	ENSRNOG00000001928	E011	0.00918441	1	1.59567	4.23439	1.40799	77551116	77551180	65	-	0	0	3	12	4	11
Clip1	ENSRNOG00000001247	E036	0.00919127	1	10.6095	9.11814	-0.218542	38451662	38452652	991	+	76	104	106	44	75	74
Rnf144b	ENSRNOG00000016123	E003	0.00919199	1	2.49531	4.01127	0.684843	17822222	17822311	90	-	2	4	0	10	11	11
Nckap5	ENSRNOG00000021553	E012	0.00920991	1	4.10638	1.96276	-1.06499	42582743	42582892	150	-	6	4	14	0	1	4
Mlh3	ENSRNOG00000006699	E011	0.00921076	1	1.50883	3.52244	1.22315	109087802	109087897	96	-	2	1	0	5	4	8
Oplah	ENSRNOG00000011781	E008	0.00921171	1	5.91367	3.79641	-0.639418	117355298	117355432	135	-	25	12	15	6	8	8
Erc2	ENSRNOG00000015148	E015	0.0092177	1	1.83697	3.95342	1.10577	3679116	3679160	45	+	2	2	0	4	12	9
Actr3b	ENSRNOG00000031855	E001	0.00922557	1	9.67892	11.5008	0.248818	5644260	5644382	123	+	56	98	51	81	184	179
RGD1311739	ENSRNOG00000021245	E008	0.00922644	1	1.21056	3.4464	1.50941	123697910	123698072	163	-	0	2	0	2	9	5
Il17rc	ENSRNOG00000027376	E003	0.00924348	1	0.0548705	2.67103	5.60522	145428150	145428302	153	+	0	0	0	3	6	0
Enkd1	ENSRNOG00000024364	E004	0.00924547	1	0.828207	2.65165	1.67883	37671580	37671705	126	-	1	0	0	5	2	1
Gabrr2	ENSRNOG00000007490	E003	0.00925316	1	3.385	0.0588636	-5.84564	48313599	48314600	1002	+	0	1	7	0	0	0
Ank3	ENSRNOG00000053288	E060	0.0092614	1	10.9788	12.4212	0.17808	20452021	20452111	91	+	114	124	91	168	193	175
Csrp2	ENSRNOG00000003772	E006	0.00926588	1	9.46422	11.1416	0.235405	53648397	53648490	94	+	21	85	106	33	189	132
Mthfr	ENSRNOG00000008553	E004	0.00927198	1	4.40027	2.36579	-0.895272	164849999	164850109	111	+	11	8	7	3	4	1
Mdm2	ENSRNOG00000006304	E013	0.00927797	1	5.06793	2.85393	-0.828447	60742661	60742664	4	-	6	13	23	3	1	6
Ipcef1	ENSRNOG00000018163	E007	0.00928171	1	0.940933	2.93443	1.64091	43617317	43617390	74	-	1	0	0	6	4	3
Ccnyl1	ENSRNOG00000023807	E008	0.00928352	1	6.62296	5.04866	-0.391575	71427166	71427332	167	+	16	26	37	5	16	16
Slc6a13	ENSRNOG00000012876	E001	0.00932037	1	0.878436	2.98391	1.76419	153874852	153875046	195	+	1	0	0	3	5	4
Vldlr	ENSRNOG00000027491	E009	0.0093229	1	5.53495	3.46181	-0.677043	245259504	245259629	126	+	14	18	18	4	10	2
Synrg	ENSRNOG00000053814	E018	0.00934828	1	7.66165	5.54057	-0.46762	71356046	71356156	111	+	41	46	22	21	14	14
Mrps36	ENSRNOG00000017757	E003	0.00936025	1	6.17618	6.32937	0.0353481	82071111	82071260	150	+	16	15	17	32	16	38
Arap2	ENSRNOG00000056826	E018	0.00938169	1	3.7284	5.61264	0.590125	48828681	48828880	200	+	11	4	3	16	17	21
Myo7a	ENSRNOG00000013641	E012	0.00938418	1	2.43315	0.0298871	-6.34716	163013160	163013317	158	-	2	1	4	0	0	0
Herc2	ENSRNOG00000013718	E016	0.00939349	1	8.46601	6.75472	-0.325785	114498302	114498553	252	+	36	64	46	27	30	23
Camk2b	ENSRNOG00000052080	E015	0.00939652	1	16.9263	17.4579	0.04461	86226842	86226884	43	-	502	668	629	689	990	981
Clcn6	ENSRNOG00000008345	E018	0.00939668	1	8.97295	7.13827	-0.330006	164831353	164831459	107	-	54	50	66	23	40	31
Cc2d1a	ENSRNOG00000006747	E024	0.00943046	1	6.83408	4.18585	-0.707224	25254953	25255071	119	-	15	20	52	13	3	6
Sycp2	ENSRNOG00000061690	E011	0.00943224	1	0.0270694	1.93042	6.15611	173890785	173890967	183	-	0	0	0	2	0	1
Ccdc93	ENSRNOG00000002514	E023	0.0094412	1	6.63329	4.19523	-0.660977	37466059	37466172	114	+	9	37	37	6	5	12
Zfp523	ENSRNOG00000000501	E011	0.00944306	1	9.74104	11.9762	0.298025	7779085	7779318	234	+	58	120	46	64	203	225
Tmem38b	ENSRNOG00000028063	E002	0.00945466	1	3.55492	5.15437	0.535979	70656547	70656703	157	+	6	6	2	11	27	14
Gkap1	ENSRNOG00000019272	E002	0.00947305	1	2.80767	0.074082	-5.24411	6786348	6786584	237	+	1	1	6	0	0	0
Herc1	ENSRNOG00000051671	E055	0.00947669	1	7.09717	5.30779	-0.419132	72165231	72165361	131	+	27	37	27	17	14	12
RGD1562608	ENSRNOG00000029466	E008	0.00948174	1	0.0706014	3.40784	5.59302	17556806	17556889	84	+	0	0	0	11	2	1
Ccdc148	ENSRNOG00000057740	E009	0.00948344	1	3.2026	1.30262	-1.29783	45110841	45111022	182	-	3	5	7	2	0	0
Alb	ENSRNOG00000002911	E002	0.00949063	1	0.0338001	2.61258	6.2723	19177476	19177537	62	-	0	0	0	2	6	4
Mical1	ENSRNOG00000000307	E013	0.0095082	1	7.22253	5.50636	-0.391404	46208210	46208400	191	+	49	34	18	12	16	17
Trappc13	ENSRNOG00000012124	E009	0.00952592	1	13.1796	12.1343	-0.119208	34238997	34239124	128	-	146	247	328	88	180	174
Tmeff2	ENSRNOG00000016623	E006	0.00952759	1	11.4689	9.7125	-0.239814	55441772	55441920	149	-	116	145	187	55	90	48
Anks3	ENSRNOG00000003186	E016	0.00952844	1	3.99905	2.01219	-0.990889	10828627	10828710	84	+	7	8	9	2	3	0
Gsto1	ENSRNOG00000028746	E018	0.00953083	1	2.75743	0.0223214	-6.94876	267625018	267625182	165	+	3	0	6	0	0	0
Endou	ENSRNOG00000056446	E001	0.00955367	1	2.12129	4.03808	0.928727	139201054	139202462	1409	-	3	1	3	2	12	6
Hcrtr1	ENSRNOG00000013838	E005	0.00956919	1	2.30363	4.11415	0.836684	148351741	148351984	244	-	5	2	0	11	7	6
Alpk1	ENSRNOG00000022636	E005	0.00958356	1	5.94561	7.39422	0.314574	232009556	232011647	2092	-	17	27	10	28	38	43
Cfap43	ENSRNOG00000036585	E006	0.0095961	1	2.97023	0.845553	-1.81261	267518528	267518640	113	-	3	6	2	1	0	0
Lcor	ENSRNOG00000042679	E014	0.00962829	1	7.18071	5.4378	-0.401104	260828387	260830854	2468	+	27	21	38	15	19	15
Gng10	ENSRNOG00000025040	E003	0.00963148	1	16.8933	15.3884	-0.134607	76188199	76189013	815	+	481	494	535	386	701	624
Kcnt1	ENSRNOG00000017283	E011	0.00963879	1	3.17265	5.23867	0.723511	3340957	3341051	95	+	9	3	2	16	17	8
Il12a	ENSRNOG00000009468	E002	0.00964172	1	3.53229	1.63924	-1.10758	165077457	165077590	134	+	8	7	5	2	1	0
Fdxr	ENSRNOG00000058497	E004	0.00964687	1	3.02566	5.62552	0.894739	103819407	103819606	200	-	7	5	1	12	23	14
RGD1560672	ENSRNOG00000025005	E001	0.00964994	1	2.15449	4.31099	1.00067	88265331	88265566	236	+	0	6	0	3	16	10
AABR07065353.1	ENSRNOG00000037891	E002	0.00968192	1	1.87943	1.26027	-0.57656	123362003	123362071	69	+	2	0	7	0	0	1
Tuft1	ENSRNOG00000020923	E002	0.00969077	1	5.979	3.93284	-0.604334	195861772	195863286	1515	-	21	17	4	15	7	8
Nup155	ENSRNOG00000013411	E013	0.00969594	1	2.43144	5.08607	1.06474	57215960	57216033	74	+	2	6	0	9	8	23
Rnf138	ENSRNOG00000015645	E012	0.00969943	1	2.49507	0.0343887	-6.181	15167202	15167311	110	-	5	1	1	0	0	0
Rnpc3	ENSRNOG00000017310	E014	0.00971278	1	3.8339	5.65706	0.561239	216501245	216501313	69	-	11	4	5	12	26	15
Ppp2r2c	ENSRNOG00000058202	E009	0.0097528	1	3.85479	1.96911	-0.969109	78685120	78685189	70	-	8	8	5	4	0	1
Ispd	ENSRNOG00000006199	E005	0.00975501	1	2.32598	0.0997727	-4.54305	55965567	55965671	105	+	2	3	3	0	0	0
Wipi2	ENSRNOG00000001114	E003	0.0097563	1	5.72855	8.10893	0.501342	13971444	13971551	108	-	23	23	2	55	46	42
Patl1	ENSRNOG00000021052	E008	0.00976105	1	5.70141	7.57656	0.410224	228349918	228350135	218	+	11	24	17	22	42	45
Dgkk	ENSRNOG00000039323	E010	0.00977218	1	2.21454	0.0666405	-5.05446	16457811	16457907	97	-	1	0	4	0	0	0
Caskin1	ENSRNOG00000003195	E010	0.00977431	1	9.87231	12.4819	0.338376	13865038	13865132	95	+	101	87	48	106	218	230
Rock2	ENSRNOG00000004496	E033	0.00978311	1	5.92437	3.54444	-0.741103	42278696	42278784	89	+	23	6	27	8	6	3
RGD1565059	ENSRNOG00000021324	E002	0.00982546	1	7.45333	6.1912	-0.267667	154486259	154486859	601	-	23	35	19	11	28	49
Kdm5a	ENSRNOG00000010591	E028	0.0098305	1	5.21264	7.17946	0.461861	152958049	152958269	221	+	16	8	16	16	38	44
Polr1e	ENSRNOG00000012664	E010	0.00983105	1	5.81181	4.09424	-0.505391	60586348	60586429	82	+	16	18	25	4	6	12
Ube2j1	ENSRNOG00000007434	E003	0.00984399	1	5.99018	8.16211	0.446343	48278403	48278476	74	+	23	23	15	35	36	57
Gabrr1	ENSRNOG00000007603	E009	0.0098618	1	2.53178	0.0307459	-6.36362	48406546	48406742	197	+	0	1	8	0	0	0
Usp36	ENSRNOG00000028255	E002	0.00987637	1	7.30007	5.10731	-0.515348	107295550	107295696	147	-	29	39	34	18	7	12
Pnkp	ENSRNOG00000020318	E008	0.00987896	1	5.35276	7.15021	0.417702	100857025	100857096	72	+	8	21	7	23	55	39
Hydin	ENSRNOG00000017178	E027	0.00988339	1	3.35022	1.28177	-1.38611	41078128	41078279	152	-	3	6	7	2	0	0
Lox	ENSRNOG00000014426	E009	0.00989022	1	0.0445507	2.71164	5.92757	47512418	47513030	613	-	0	0	0	6	0	4
Arpin	ENSRNOG00000014589	E006	0.00989401	1	1.27521	3.30986	1.37603	141670396	141670471	76	-	2	0	0	3	9	4
Srrm4	ENSRNOG00000001141	E004	0.0099258	1	1.81864	3.79005	1.05936	45848520	45848591	72	+	2	1	0	7	11	11
RGD1559786	ENSRNOG00000012724	E001	0.00993949	1	4.54202	6.2208	0.453766	127489418	127489458	41	+	6	15	9	13	27	26
Abcg4	ENSRNOG00000008862	E009	0.00994195	1	6.6849	8.56325	0.357252	48612296	48612419	124	-	22	28	28	23	60	71
Med13l	ENSRNOG00000001120	E015	0.00996161	1	6.62719	4.50952	-0.555424	43440620	43440799	180	-	19	34	18	18	9	4
Csmd3	ENSRNOG00000004937	E020	0.00996804	1	0.0531463	2.36729	5.47712	86749428	86749601	174	-	0	0	0	3	1	3
LOC100910454	ENSRNOG00000013340	E001	0.00998327	1	2.43349	0.102154	-4.57421	113699170	113699245	76	+	2	1	4	0	0	0
Prmt1	ENSRNOG00000026109	E001	0.00999689	1	7.99109	5.75408	-0.473807	100971273	100971356	84	-	21	52	41	11	23	25
