# Supplementary material for: Regulation of mRNA splicing by MeCP2 via epigenetic modifications in the brain
Source: Sci Rep. 2017 Feb 17;7:42790. doi: 10.1038/srep42790 (PMC5314398; doi:10.1038/srep42790)
Supplement: Supplementary Table 2 [file srep42790-s3.xls]

## Sheet: Sheet1
GeneSymbol	AccID	Description	KeggID	Location	shMP2_Skip::Others	GFP_Skip::Others	shMP2Exp	GFPExp	Adjusted_PValue	SplicingType
6820431F20Rik	NR_030708.1	cadherin 11 pseudogene	mmu:547150	8:19925340-19925371	123::22	1::5	17::120	52::82	1.47767e-14	alt3
Hps3	NM_080634.4	Hermansky-Pudlak syndrome 3 protein homolog	mmu:12807	3:19930559-19930805	15::45	14::62	32::105	44::40	2.38878e-09	cassette
Ptprk	NM_008983.2	Ptprk protein	mmu:19272	10:28283901-28283916	91::172	151::324	49::199	79::364	1.56641e-06	cassette
LOC100503659	LOC100503659			10:79601831-79602450	249::13	194::34	97::11	82::32	4.86594e-06	alt5
A330076H08Rik	NR_015599.2	RIKEN cDNA A330076H08 gene	mmu:320026	7:69183228-69183261	19::25	27::32	11::22	15::25	6.68668e-06	cassette
A230057D06Rik	NR_015533.2	RIKEN cDNA A230057D06 gene	mmu:319893	7:69183228-69183261	19::25	27::32	11::29	15::38	7.6149e-06	cassette
Arrdc1	NR_027876.1	Arrestin domain-containing protein 1	mmu:215705	2:24781714-24781792	41::71	57::40	43::73	24::102	2.58981e-05	retain_intron
1810012P15Rik	NM_001076681.2	LYR motif-containing protein 9	mmu:66274	11:78651684-78651795	106::42	162::13	71::190	25::215	2.59998e-05	alt5
Tmem14a	NM_029398.2	Transmembrane protein 14A, isoform CRA_b	mmu:75712	1:21219489-21219569	69::34	72::8	49::77	21::86	2.84137e-05	altend
Pcmtd1	NM_183028.3	Protein-L-isoaspartate O-methyltransferase domain-containing protein 1	mmu:319263	1:7145161-7145352	70::193	154::85	135::175	89::233	3.339e-05	cassette_multi
Fmnl1	NM_019679.2	Formin-like 1, isoform CRA_c	mmu:57778	11:103044330-103044347	17::60	13::63	31::57	29::64	5.12351e-05	cassette
Cnnm3	NM_053186.2	Cyclin-like protein 3	mmu:94218	1:36580879-36580977	84::46	111::124	25::74	88::100	5.46819e-05	cassette
C85492	NM_153540.4	Protein O-linked-mannose beta-1,4-N-acetylglucosaminyltransferase 2	mmu:215494	9:121893218-121893274	128::16	128::34	16::132	47::143	6.54161e-05	cassette
Camta2	NM_178116.4	Calmodulin-binding transcription activator 2	mmu:216874	11:70537406-70537427	341::36	269::34	30::148	21::140	7.00852e-05	cassette
Cep110	NM_030000.2	Centriolin	mmu:26920	2:34979714-34979747	55::90	44::24	31::81	12::79	0.000107593	cassette
Stxbp2	NM_011503.4	Syntaxin-binding protein 2	mmu:20911	8:3632500-3632581	182::99	190::229	39::121	91::139	0.000118073	cassette
Mpv17l	NM_033564.2	Mpv17-like protein	mmu:93734	16:13942213-13942266	80::9	129::28	8::141	28::161	0.000207979	cassette
Ptpdc1	NM_207232.1	NAA-1	mmu:218232	13:48688456-48688519	58::9	95::7	12::96	8::112	0.000324334	cassette
Tgs1	NM_054089.4	Putative uncharacterized protein	mmu:116940	4:3505855-3506061	143::17	156::3	18::139	7::161	0.000351344	cassette
Shisa7	NM_172737.4	Protein shisa-7	mmu:232813	7:4783275-4783325	219::44	253::148	19::147	57::185	0.000491795	cassette
Brf2	NM_025686.2	Transcription factor IIIB 50 kDa subunit	mmu:66653	8:28238697-28238777	145::8	157::21	12::92	27::107	0.00058173	altstart
Uckl1	NM_026765.3	Uridine-cytidine kinase-like 1	mmu:68556	2:181323330-181323360	53::254	28::330	83::273	41::368	0.000610042	alt3
Znf512b	NM_001164597.1	Protein Znf512b	mmu:269401	2:181323330-181323360	53::254	28::330	83::273	41::368	0.000610042	alt5
Rnf214	NM_178709.4	RING finger protein 214	mmu:235315	9:45675030-45675134	159::35	220::121	35::242	104::323	0.000627848	cassette
Ubn2	NM_177185.4	Ubinuclein-2	mmu:320538	6:38439254-38439304	100::40	94::21	35::70	24::86	0.000688361	cassette
Trerf1	NM_172622.2	Putative uncharacterized protein	mmu:224829	17:47456567-47456627	11::43	3::74	49::67	74::52	0.000741175	alt5
Mmaa	NM_133823.4	Methylmalonic aciduria type A homolog, mitochondrial	mmu:109136	8:81798772-81798875	67::41	106::17	27::53	15::76	0.000805155	cassette
Gm12758	XR_107888.1	predicted gene 12758		7:35097108-35097195	70::31	83::11	18::114	7::138	0.00102802	cassette_multi
Lrrtm4	NR_027323.1	Leucine-rich repeat transmembrane neuronal protein 4	mmu:243499	6:79969637-79969700	17::10	25::40	10::28	43::45	0.0010463	altstart
Zfp40	NM_009555.2	Protein Zfp40	mmu:22700	17:23328402-23328475	62::40	70::36	74::108	60::115	0.00106931	alt3
St3gal3	NM_009176.5	CMP-N-acetylneuraminate-beta-1,4-galactoside alpha-2,3-sialyltransferase	mmu:20441	4:117630040-117630123	189::41	219::9	24::162	7::180	0.00109055	cassette
Stxbp5	NM_030191.1	Syntaxin-binding protein 5	mmu:78808	10:9504139-9504198	199::84	200::44	36::120	19::124	0.00110321	cassette_multi
Tecpr2	NM_175336.2	Uncharacterized protein	mmu:104859	12:112129979-112130020	41::7	61::18	9::82	28::117	0.00110349	cassette_multi
Camta1	NM_001195565.1	Calmodulin-binding transcription activator 1	mmu:100072	4:151166528-151166611	49::156	88::155	116::160	120::405	0.00111162	cassette
Tbp	NM_013684.3	TATA-box binding protein N-terminal domain splice variant	mmu:21374	17:15638276-15638321	146::15	214::64	14::126	37::180	0.00123535	cassette
Stx8	NM_018768.2	Syntaxin-8	mmu:55943	11:67799827-67799907	153::27	294::8	26::31	11::41	0.00124378	altend
Mknk2	NM_021462.3	Mknk2 protein	mmu:17347	10:80138826-80138868	23::79	45::240	26::68	38::174	0.00126416	alt5
Rcan1	NM_019466	Down syndrome critical region homolog 1 (Human), isoform CRA_c	mmu:54720	16:92400141-92400322	267::154	355::90	121::317	52::325	0.00128302	altstart
LOC100503905	LOC100503905			7:112714460-112714465	246::507	290::736	122::891	166::1009	0.00133274	cassette
Zbtb20	NM_181058.1	Zinc finger and BTB domain-containing protein 20	mmu:56490	16:42911916-42911996	4::24	6::3	18::135	6::190	0.0013388	altend
Nkain2	NM_001025286.2	Sodium/potassium-transporting ATPase subunit beta-1-interacting protein 2	mmu:432450	10:31413440-31413528	134::36	219::118	17::124	59::222	0.00139696	cassette
Ccdc40	NM_175430.4	Putative uncharacterized protein	mmu:207607	11:119113761-119113984	25::25	37::3	21::29	4::31	0.00147628	cassette
Zcwpw2	Zcwpw2	Zcwpw2 protein	mmu:100039681	9:117970568-117970635	1::32	8::16	25::90	48::115	0.001527	mutually_exclusive
Ablim2	NM_177678.7	Actin-binding LIM protein 2	mmu:231148	5:36174335-36174391	81::21	81::73	12::90	29::93	0.00153601	cassette
Gria4	NM_019691.4	AMPA-selective glutamate receptor 4 flop type	mmu:14802	9:4432773-4432887	66::14	71::49	15::80	40::115	0.00157035	cassette
Cacna1c	NM_009781.3	Cacna1c protein	mmu:12288	6:118588445-118588528	25::84	53::76	25::108	45::120	0.00161017	mutually_exclusive
Islr	NM_012043.4	Immunoglobulin superfamily containing leucine-rich repeat protein	mmu:26968	9:58049397-58049759	92::216	86::318	93::123	100::274	0.00161126	alt5
Kcnh7	NM_133207.2	Potassium voltage-gated channel subfamily H member 7	mmu:170738	2:62683811-62683831	17::18	16::9	19::44	15::51	0.001677	mutually_exclusive
Cpne5	NM_153166.2	Copine-5	mmu:240058	17:29339800-29339850	141::31	122::51	10::101	23::90	0.00168087	cassette
A230006K03Rik	XR_404130.1	PolyQ-containing protein CAG-8	mmu:27493	7:68175171-68175211	80::50	92::97	51::33	94::43	0.00183615	cassette
Ntng1	NM_133488.1	Netrin-G1	mmu:80883	3:109642038-109642097	11::19	28::6	16::23	4::30	0.00184418	cassette
Celf6	NM_175235.3	CUGBP Elav-like family member 6	mmu:76183	9:59451255-59451404	56::90	22::176	51::106	113::120	0.00195473	cassette_multi
Ccdc40	NM_175430.4	Putative uncharacterized protein	mmu:207607	11:119113330-119113481	25::13	37::2	18::33	5::41	0.00198887	alt5
1300003B13Rik	NM_198003.2	Uncharacterized protein	mmu:74149	17:22582291-22582356	82::16	98::21	17::120	41::163	0.00209788	cassette
Lrrfip2	NM_027742.3	Leucine-rich repeat flightless-interacting protein 2	mmu:71268	9:111116317-111116418	124::120	117::196	75::115	122::136	0.00212363	cassette
Eya3	NM_211357.2	Eyes absent homolog 3	mmu:14050	4:132236671-132236808	93::48	149::42	32::79	26::131	0.00223292	cassette
Zfc3h1	NM_001033261.2	Protein Zfc3h1	mmu:216345	10:114827294-114827382	84::18	96::9	21::145	23::152	0.00225349	cassette_multi
Fat3	NM_001080814.1	Protocadherin Fat 3	mmu:270120	9:15721380-15721439	19::128	25::184	42::50	61::50	0.00228886	cassette
Madd	NM_145527.4	MAP kinase-activating death domain protein	mmu:228355	2:91056823-91056965	34::55	49::127	33::185	87::206	0.00234744	cassette
Ptprt	NM_021464.4	Receptor-type tyrosine-protein phosphatase T	mmu:19281	2:161386665-161386724	95::49	129::46	20::97	21::111	0.00240043	cassette
Fance	NR_028297.1	Protein Fance	mmu:72775	17:28460516-28460610	73::16	136::11	25::73	16::106	0.00242786	cassette
Phactr4	NM_175306.4	Phosphatase and actin regulator 4	mmu:100169	4:131939197-131939277	49::53	79::39	28::67	20::112	0.00258289	cassette
Dclk1	NM_019978.3	Dclk1 protein	mmu:13175	3:55270495-55275239	699::705	1241::723	628::762	527::1309	0.00272824	altend
Lass2	NM_029789.1	Ceramide synthase 2	mmu:76893	3:95115449-95115529	3::16	7::18	22::163	26::195	0.0027789	altstart
Zfc3h1	NM_001033261.2	Protein Zfc3h1	mmu:216345	10:114826229-114826322	84::26	96::10	26::145	12::152	0.00280075	cassette_multi
Grip1	NR_102387.1	Nuclear receptor coactivator 2	mmu:74053	10:119487288-119487332	102::27	145::15	26::113	13::135	0.00281519	cassette
Gapvd1	NM_025709.2	GTPase-activating protein and VPS9 domain-containing protein 1	mmu:66691	2:34578458-34578538	156::52	334::220	24::121	101::253	0.00283979	cassette
Kif1c	NM_153103.2	Kinesin-like protein KIF1C	mmu:16562	11:70537406-70537427	341::36	269::34	30::230	21::183	0.0028614	cassette
Gabrg2	NM_177408.6	Gamma-aminobutyric acid receptor subunit gamma-2	mmu:14406	11:41727472-41727495	372::73	482::7	31::232	9::250	0.00292264	cassette
Dync2h1	NM_029851.2	Cytoplasmic dynein 2 heavy chain 1	mmu:110350	9:7045349-7045369	52::57	63::159	18::66	46::80	0.00296457	cassette
Eprs	NM_029735.1	Glutamyl-prolyl-tRNA synthetase	mmu:107508	1:187211236-187211256	607::256	787::557	80::596	166::774	0.00297468	cassette
LOC100503319	LOC100503319			2:91056823-91056965	34::55	49::127	33::33	87::41	0.00299608	cassette
Eps15	NM_007943.3	Epidermal growth factor receptor substrate 15	mmu:13858	4:108993822-108993930	130::34	191::14	55::200	25::234	0.00301306	alt5
Slc25a25	NM_146118.3	Calcium-binding mitochondrial carrier protein SCaMC-2	mmu:227731	2:32276176-32276211	111::109	110::338	41::99	120::162	0.00305422	cassette
Grik2	NM_010349.2	Grik2 protein	mmu:14806	10:48824785-48824871	157::52	137::29	27::175	15::160	0.00308448	cassette
Snrpn	NM_013670.3	Small nuclear ribonucleoprotein-associated protein N	mmu:20646	7:67138591-67138671	84::20	139::25	30::81	26::139	0.00310174	alt3
Pcyox1l	NM_172832.4	Prenylcysteine oxidase-like	mmu:240334	18:61863007-61863048	82::18	86::20	21::116	29::141	0.00315173	cassette
Ddb2	NM_028119.5	DNA damage-binding protein 2	mmu:107986	2:91056823-91056965	34::55	49::125	33::137	87::179	0.00333625	cassette
Ccdc77	NR_045558.1	Coiled-coil domain-containing protein 77	mmu:67200	6:120300408-120300462	38::16	26::18	19::47	24::40	0.00333766	alt3
Mov10	NM_008619.2	Putative helicase MOV-10	mmu:17454	3:104621074-104621176	2::3	0::23	4::20	18::15	0.00347893	retain_intron
Bbx	NM_027444.3	HMG box transcription factor BBX	mmu:70508	16:50210558-50210647	71::26	75::17	12::48	5::54	0.00350123	cassette
Ube3a	NM_173010.3	Ubiquitin-protein ligase E3A	mmu:22215	7:66496337-66496403	125::144	199::98	64::73	42::89	0.00353083	cassette
Ank1	NR_102386.2	Ankyrin-1	mmu:11733	8:24241910-24242026	48::13	42::34	10::40	21::41	0.00391814	cassette
Fam155a	NM_173446.2	Putative uncharacterized protein	mmu:270028	8:9209501-9209546	141::62	186::41	17::117	16::154	0.00392718	cassette
Chrm1	NM_007698.3	Muscarinic acetylcholine receptor M1	mmu:12669	19:8739399-8739490	60::31	30::47	15::54	22::39	0.00393029	cassette
Edem2	NM_145537.2	Putative uncharacterized protein	mmu:108687	2:155538448-155538497	74::51	116::51	70::118	67::165	0.00424507	cassette
Celf3	NM_172434.2	CUGBP Elav-like family member 3	mmu:78784	3:94294322-94294382	360::12	475::73	34::532	103::606	0.00441864	cassette
Npr3	NM_008728.2	Atrial natriuretic peptide receptor 3	mmu:18162	15:11803175-11803227	40::20	62::22	9::33	14::47	0.00443627	cassette
Ccdc148	NM_177650.2	Coiled-coil domain-containing protein 148	mmu:227933	2:59052991-59053087	270::29	308::66	19::149	37::164	0.00445701	cassette
Ltbp4	NM_175641.2	Latent transforming growth factor beta binding protein 4	mmu:108075	7:28119856-28119965	17::54	13::120	25::90	64::116	0.00446979	cassette
Cluap1	NM_029738.2	Clusterin-associated protein 1	mmu:76779	16:3937854-3937910	327::54	523::31	34::129	24::168	0.00450094	cassette
Zbtb34	NM_001276332.1	Protein Zbtb34	mmu:241311	2:33283621-33283740	30::15	45::18	14::72	9::80	0.00453379	cassette
Plekha7	NM_172743.2	Pleckstrin homology domain-containing family A member 7	mmu:233765	7:123291767-123291847	83::53	53::15	41::94	13::68	0.00463317	cassette
1810029B16Rik	NM_025465.2	Putative uncharacterized protein	mmu:66282	8:69006442-69006498	142::8	97::27	21::87	38::77	0.00467075	alt3
Vps53	NM_026664.3	Vacuolar protein sorting-associated protein 53 homolog	mmu:68299	11:76027425-76027445	43::12	45::1	66::123	34::113	0.00470683	alt3
Htr3a	NM_013561.2	5-hydroxytryptamine (Serotonin) receptor 3A	mmu:15561	9:48715459-48715503	1::63	14::103	24::27	40::41	0.00472027	cassette
C2cd3	NM_001017985.2	C2 domain-containing protein 3	mmu:277939	7:107602801-107602882	122::15	155::7	17::86	7::119	0.00475812	cassette
Rims1	NM_183018.2	Regulating synaptic membrane exocytosis protein 1	mmu:116837	1:22388680-22388862	119::115	203::66	70::166	43::221	0.00476417	cassette
Kcnh7	NM_133207.2	Potassium voltage-gated channel subfamily H member 7	mmu:170738	2:62683372-62683395	24::30	28::20	16::44	11::51	0.00481352	cassette
Cbx1	NM_007622.3	Chromobox protein homolog 1	mmu:12412	11:96690725-96690805	360::86	462::71	50::145	44::186	0.00488359	altstart
Mfsd6	NM_178081.4	Major facilitator superfamily domain-containing protein 6	mmu:98682	1:52715543-52715567	42::110	89::402	43::113	132::198	0.00493401	cassette
Prune	NM_173347.2	Protein prune homolog	mmu:229589	3:95115449-95115529	2::16	6::18	22::179	26::229	0.00494864	altend
Osgepl1	NR_104361.1	Probable tRNA N6-adenosine threonylcarbamoyltransferase, mitochondrial	mmu:72085	1:53378340-53378411	21::58	18::130	34::65	79::81	0.00511273	cassette
BC031353	NM_153584.2	Putative uncharacterized protein	mmu:235493	9:74801716-74801796	76::12	125::29	17::100	29::159	0.00519629	altend
Vps33b	NM_178070.4	Vacuolar protein sorting-associated protein 33B	mmu:233405	7:87422530-87422583	111::19	134::1	14::99	3::103	0.00526831	cassette
Tmed9	NM_026211.3	Putative uncharacterized protein	mmu:67511	13:55651323-55651368	155::14	241::33	42::166	82::219	0.00534659	cassette
Fhod3	NM_175276.3	Fhod3 protein	mmu:225288	18:25179163-25179258	132::48	185::45	26::114	25::147	0.00538489	cassette_multi
Lypd6	NR_033304.2	Ly6/PLAUR domain-containing protein 6	mmu:320343	2:49963075-49963172	60::6	46::12	5::78	10::62	0.00538821	cassette
Bcas3	NM_138681.4	Breast carcinoma-amplified sequence 3 homolog	mmu:192197	11:85168096-85168181	38::53	51::27	24::93	15::117	0.00540575	cassette
Urb2	NM_001029876.1	URB2 ribosome biogenesis 2 homolog (S. cerevisiae)	mmu:382038	8:126545426-126545707	6::23	18::18	27::29	27::44	0.00546154	alt5
Pfkm	NM_021514.4	Phosphofructokinase M variant 3/4	mmu:18642	15:97923079-97923096	8::27	9::62	36::189	55::257	0.005497	mutually_exclusive
Dlgap2	NM_172910.3	Dlgap2 protein	mmu:244310	8:14382108-14382188	28::13	14::22	10::33	18::37	0.00581397	altstart
Ablim2	NM_177678.7	Actin-binding LIM protein 2	mmu:231148	5:36215819-36215873	139::19	121::34	5::90	13::93	0.00601849	cassette_multi
6820431F20Rik	NR_030708.1	cadherin 11 pseudogene	mmu:547150	8:19926146-19926457	88::153	115::12	27::47	19::78	0.00602947	cassette
Stk30	NM_011973.2	MAPK/MAK/MRK overlapping kinase	mmu:26448	12:112048951-112048988	14::15	25::18	36::47	22::66	0.00622651	alt3
Tbccd1	NM_001081368.1	TBCC domain-containing protein 1	mmu:70573	16:22842176-22842180	5::56	8::49	70::83	60::88	0.00641185	alt3
Traf3ip2	NM_134000.3	TRAF3 interacting protein 2	mmu:103213	10:39370712-39370786	13::42	18::27	71::25	54::30	0.00650185	cassette_multi
Atpaf2	NM_145427.2	ATP synthase mitochondrial F1 complex assembly factor 2	mmu:246782	11:60225169-60225231	134::28	170::44	13::108	22::140	0.006661	cassette
Rnf213	NM_001040005.2	E3 ubiquitin-protein ligase RNF213	mmu:672511	11:119326430-119326544	38::4	19::6	8::42	14::20	0.0067929	alt5
Rims2	NM_053271.2	Regulating synaptic membrane exocytosis 2	mmu:116838	15:39313735-39313761	26::8	39::27	5::72	12::98	0.00684046	cassette
B4galt4	NM_019804.4	Beta-1,4-galactosyltransferase 4	mmu:56375	16:38742481-38742548	131::27	102::43	22::64	38::58	0.00716827	alt5
Pde4d	NM_011056.3	Phosphodiesterase 4D, cAMP specific, isoform CRA_b	mmu:238871	13:110717400-110717480	50::87	105::50	83::96	49::102	0.00718978	altstart
Ptprg	NM_008981.3	Receptor-type tyrosine-protein phosphatase gamma	mmu:19270	14:13022510-13022590	162::31	177::54	18::160	34::182	0.00719956	altstart
4732415M23Rik	NM_177279.4	4732415M23Rik protein	mmu:320869	8:125738214-125738294	33::16	41::8	43::36	27::33	0.00728863	altend
Ddhd1	NM_176845.5	Phospholipase DDHD1	mmu:114874	14:46248529-46248549	117::264	132::153	113::193	77::198	0.00749234	cassette_multi
Mdm1	NM_148922.3	Nuclear protein MDM1	mmu:17245	10:117593890-117593919	14::61	38::65	30::53	30::73	0.00760986	cassette
Rps6kb1	NM_028259.4	P70 s6k, p85 s6k	mmu:72508	11:86330852-86330894	208::26	258::22	28::106	27::118	0.00762824	cassette_multi
Arl4a	NM_007487.3	ADP-ribosylation factor-like protein 4A	mmu:11861	12:40763850-40763963	231::82	270::153	60::196	109::202	0.00788003	altstart
Zfp668	NM_146259.3	Zinc finger protein 668	mmu:244219	7:135015981-135016003	65::10	105::0	23::74	13::92	0.0079804	cassette
Ckap2l	NM_181589.3	Cytoskeleton-associated protein 2-like	mmu:70466	2:129115939-129116059	171::62	255::49	36::151	27::240	0.00800824	cassette
Atp11c	NM_001037863.1	Probable phospholipid-transporting ATPase 11C	mmu:320940	x:57489549-57489614	13::12	8::38	22::69	38::103	0.00802969	mutually_exclusive
Abhd14b	NM_029631.3	Alpha/beta hydrolase domain-containing protein 14B	mmu:76491	9:106352245-106352335	9::26	0::19	25::39	15::34	0.00828541	alt3
Pcbp4	NM_021567.5	Poly(rC)-binding protein 4	mmu:59092	9:106352245-106352335	9::26	0::19	25::39	15::34	0.00828541	alt3
Abhd14a	NM_145919.2	Alpha/beta hydrolase domain-containing protein 14A	mmu:68644	9:106352245-106352335	9::26	0::19	25::39	15::34	0.00828541	alt5
A830080D01Rik	NM_001033472.2	Protein A830080D01Rik	mmu:382252	x:156029264-156029289	34::70	41::155	26::76	46::90	0.0083603	cassette
Klc4	NM_029091.2	Klc4 protein	mmu:74764	17:46782030-46782102	12::80	26::99	53::127	66::160	0.00847027	cassette
A230006K03Rik	XR_404130.1	PolyQ-containing protein CAG-8	mmu:27493	7:68347112-68347152	10::20	6::23	24::33	13::43	0.00858775	cassette
Osbpl9	NM_173350.3	Oxysterol-binding protein-related protein 9	mmu:100273	4:108780486-108780554	169::46	157::127	21::206	51::225	0.00862878	cassette
Odz2	NM_011855.3	Teneurin-1	mmu:23963	11:35953051-35953078	79::83	90::117	82::104	101::161	0.00874661	alt5
Anapc10	NM_026904.2	Anaphase-promoting complex subunit 10	mmu:68999	8:82256680-82256711	300::44	334::62	15::74	23::78	0.00878196	cassette
Gria4	NM_019691.4	AMPA-selective glutamate receptor 4 flop type	mmu:14802	9:4440866-4440904	74::3	86::16	6::80	20::115	0.00881327	cassette
Pkd1	NM_013630.2	Polycystin-1	mmu:18763	17:24701095-24701166	11::79	0::68	57::121	45::126	0.00881884	cassette
Ccl25	NR_033527.1	C-C motif chemokine 25	mmu:20300	8:4312557-4312614	349::60	495::35	29::152	16::194	0.00886395	cassette_multi
Iqck	NM_001081446.1	Protein Iqck	mmu:434232	7:126016335-126016408	8::18	4::25	9::64	15::66	0.00886569	cassette
Sipa1l1	NM_172579.3	Sipa1l1 protein	mmu:217692	12:83366944-83367012	128::51	250::71	19::214	30::306	0.00890987	cassette
Sh2d3c	NR_045535.1	SH2 domain-containing protein 3C	mmu:27387	2:32595970-32596152	14::19	20::45	22::52	41::109	0.00894158	cassette
Zfp672	NR_046280.1	Zinc finger protein 672	mmu:319475	11:58131116-58131196	55::4	62::23	17::96	27::111	0.00894184	altend
Ip6k1	NM_013785.2	Inositol hexakisphosphate kinase 1	mmu:27399	9:107947577-107947644	431::55	433::115	68::439	129::544	0.00894697	cassette
Ninl	NM_207204.2	Ninein-like protein	mmu:78177	2:150792060-150792100	25::4	29::15	6::38	14::51	0.0091074	cassette
Nme6	NM_018757.1	Nucleoside diphosphate kinase 6	mmu:54369	9:109735322-109735402	17::35	34::33	25::78	22::95	0.00919447	altstart
Snrk	NM_133741.2	SNF related kinase	mmu:20623	9:122026540-122026620	124::11	227::40	12::143	49::245	0.00924569	altstart
Smek1	NM_211355.2	Serine/threonine-protein phosphatase 4 regulatory subunit 3A	mmu:68734	12:102291639-102291678	66::100	36::178	107::198	75::243	0.00946382	alt5
Dab2	NM_023118.5	Disabled homolog 2	mmu:13132	15:6374635-6374697	15::8	40::1	34::47	75::58	0.00973853	mutually_exclusive
Lingo2	NM_175516.4	Leucine rich repeat neuronal 6C	mmu:242384	4:36069174-36069213	31::23	37::25	8::45	9::48	0.00975911	cassette
4430402I18Rik	NM_198651.2	Spermatogenesis associated 6-like protein	mmu:381218	19:29028580-29028621	12::26	18::29	7::15	11::14	0.00976614	cassette
Acn9	NM_001077713.1	ACN9 homolog (S. cerevisiae)	mmu:71238	6:6907004-6907137	46::10	48::28	5::51	13::56	0.0097704	cassette
Egr3	NM_018781.2	Early growth response protein 3	mmu:13655	14:70477831-70477883	45::13	60::21	9::74	9::69	0.00988218	cassette
Cys1	NM_138686.3	Cystin-1	mmu:12879	12:25351046-25351117	8::9	8::3	65::36	52::38	0.0100217	alt3
Uggt2	NM_025561.1	Protein Uggt2	mmu:66435	14:119399951-119400486	92::6	88::37	21::64	41::70	0.0100438	cassette_multi
Alkbh6	NM_198027.2	Alpha-ketoglutarate-dependent dioxygenase alkB homolog 6	mmu:233065	7:31098492-31098617	155::20	204::15	24::69	16::85	0.0101547	cassette
LOC100503426	LOC100503426			x:140799479-140799518	21::69	19::40	23::56	16::64	0.0102032	cassette
Fam193b	NM_145382.4	Protein FAM193B	mmu:212483	13:55651323-55651368	155::14	241::33	42::142	82::240	0.0103236	cassette
Zmym6	NR_104366.1	Protein Zmym6	mmu:100177	4:126792478-126792622	248::41	267::20	33::131	21::152	0.0104358	cassette
Kcnip1	NM_027398.3	Potassium channel interacting protein 1	mmu:70357	11:33551540-33551572	112::92	91::34	31::134	11::97	0.0105084	cassette_multi
Uggt2	NM_025561.1	Protein Uggt2	mmu:66435	14:119431851-119432009	54::22	35::87	20::64	40::70	0.0105732	cassette
Tln2	NM_027458.1	Tln2 protein	mmu:70549	9:67074870-67074915	58::77	42::104	61::119	47::164	0.0105865	alt5
Sgk3	NM_177547.3	Putative uncharacterized protein	mmu:170755	1:9817094-9817200	8::40	16::59	24::31	35::31	0.0106558	cassette
Mtmr1	NM_016985.2	Myotubularin-related protein 1	mmu:53332	x:68632189-68632242	35::91	55::58	49::99	29::110	0.0106958	cassette
Mid2	NM_011845.2	Midline 2	mmu:23947	x:137285504-137285598	46::20	75::12	19::53	19::75	0.0109133	alt5
D11Wsu47e	NM_177777.5	Uncharacterized protein C17orf80 homolog	mmu:276852	11:113546504-113546585	33::59	37::38	51::70	36::82	0.0109659	cassette
Upf3b	NM_026573.2	Upf3b protein	mmu:68134	x:34639061-34639099	248::84	253::194	40::193	91::243	0.0111813	cassette
Pcgf6	NM_027654.2	Putative uncharacterized protein	mmu:71041	19:47116612-47116629	45::1	40::80	56::132	74::138	0.0112475	cassette
Taf4a	NM_001081092.1	Protein Taf4a	mmu:228980	2:179666685-179666721	38::65	51::103	52::101	62::130	0.011269	alt5
Tcf7	NM_009331.3	Tcf7 protein	mmu:21414	11:52072355-52072447	18::11	10::12	7::32	12::19	0.0114068	cassette
Cacna1c	NM_009781.3	Cacna1c protein	mmu:12288	6:118665921-118665995	126::6	137::29	3::108	13::120	0.0114284	cassette
Casp2	NM_007610.1	Caspase-2	mmu:12366	6:42226869-42226929	87::30	141::90	16::113	48::178	0.0115704	cassette
Orai2	NM_178751.3	Orai2 protein	mmu:269717	5:136644236-136644344	175::49	173::68	26::201	42::163	0.0117514	cassette
Msto1	NM_144898.2	Protein misato homolog 1	mmu:229524	3:88612475-88612564	244::192	378::222	116::112	93::136	0.0118904	cassette
Dach2	NM_033605.2	Dachshund homolog 2	mmu:93837	x:110928600-110928630	73::2	84::9	4::75	15::79	0.0120138	alt5
Tmem120b	NM_001039723.2	Transmembrane protein 120B	mmu:330189	5:123557104-123557146	64::6	55::12	15::78	20::96	0.0120171	cassette
Inf2	NM_198411.2	Inverted formin-2	mmu:70435	12:113850759-113850815	26::22	22::7	34::79	9::43	0.0121347	cassette
Syt7	NM_173068.2	Synaptotagmin-7	mmu:54525	19:10496247-10496378	265::310	159::521	156::367	242::327	0.0121754	cassette_multi
Ttll5	NM_177114.2	Tubulin polyglutamylase TTLL5	mmu:320244	12:87361471-87361553	17::101	28::259	54::62	128::86	0.0122168	cassette_multi
Kif15	NM_010620.1	Kinesin-like protein KIF15	mmu:209737	9:122880807-122880904	0::108	15::169	44::74	70::107	0.0122921	cassette
Tarsl2	NM_172310.2	Probable threonine--tRNA ligase 2, cytoplasmic	mmu:272396	7:72838737-72838829	193::38	278::43	29::138	32::145	0.0123852	cassette
Unc79	NM_177621.2	Protein unc-79 homolog	mmu:217843	12:104363819-104363935	71::100	104::147	54::97	84::111	0.0125894	cassette
Zfp758	NM_145484.2	Protein Zfp758	mmu:224598	17:22508958-22509055	8::30	20::7	12::38	4::56	0.0126132	cassette
Palld	NM_001081390.1	Palladin	mmu:72333	8:64069857-64069937	77::126	58::53	79::106	34::83	0.0127426	altstart
Nlgn1	NM_138666.3	Neuroligin-1	mmu:192167	3:25819100-25819159	93::92	115::48	36::145	23::165	0.0127651	cassette_multi
Cep135	NM_199032.2	Centrosomal protein of 135 kDa	mmu:381644	5:76975103-76975156	263::46	312::23	28::115	17::129	0.0128374	cassette
Wibg	NM_030100.4	Partner of Y14 and mago	mmu:78428	10:128187339-128187393	133::60	181::183	26::174	68::244	0.012853	cassette
Trerf1	NM_172622.2	Putative uncharacterized protein	mmu:224829	17:47490646-47490682	21::51	29::34	28::71	42::69	0.0128685	alt3
Max	NM_008558.2	Max protein	mmu:17187	12:78040401-78040501	695::37	691::90	37::410	89::420	0.0128903	cassette
Gdpd5	NM_201352.2	Glycerophosphodiester phosphodiesterase domain-containing protein 5	mmu:233552	7:106605507-106605521	106::2	118::60	31::200	59::220	0.0129249	cassette
Ntng1	NM_133488.1	Netrin-G1	mmu:80883	3:109644428-109644493	6::46	24::25	22::23	12::30	0.013021	cassette_multi
Usp43	NM_173754.4	Ubiquitin carboxyl-terminal hydrolase 43	mmu:216835	11:67717131-67717210	47::12	68::0	13::42	6::58	0.0132187	cassette
Gart	NM_010256.2	Trifunctional purine biosynthetic protein adenosine-3	mmu:14450	16:91646972-91647129	10::37	4::46	12::63	7::86	0.0132188	alt5
Wdr59	NM_176923.4	WD repeat-containing protein 59	mmu:319481	8:113996530-113996586	63::36	52::107	23::77	58::107	0.0132316	cassette
Creb1	NM_133828.2	CREB	mmu:12912	1:64606301-64606342	84::74	119::43	31::128	19::158	0.0136436	cassette_multi
Gtpbp3	NM_032544.3	GTP binding protein 3	mmu:70359	8:74013413-74013584	57::13	85::2	22::60	11::63	0.0137844	alt5
Gmpr2	NM_177992.2	GMP reductase 2	mmu:105446	14:56291249-56291329	94::46	106::22	40::135	23::159	0.0138329	altstart
Gal3st4	NM_001033416.2	Protein Gal3st4	mmu:330217	5:138705513-138705615	29::14	29::10	19::107	13::127	0.0138437	cassette
Phactr2	NM_001195096.1	Phactr2 protein	mmu:215789	10:12975116-12975127	21::7	33::7	8::54	10::55	0.0138466	cassette_multi
Plch1	NM_183191.3	1-phosphatidylinositol 4,5-bisphosphate phosphodiesterase eta-1	mmu:269437	3:63503702-63503729	35::22	47::34	11::29	12::42	0.0138708	cassette
Gabra2	NM_008066.3	Gamma-aminobutyric acid receptor subunit alpha-2	mmu:14395	5:71403940-71404022	31::120	21::324	72::109	179::155	0.013885	cassette_multi
Csmd2	NM_001281955.1	Putative uncharacterized protein	mmu:329942	4:127999263-127999375	26::138	19::161	68::117	84::113	0.0139561	cassette
Tbc1d5	NM_028162.4	Putative uncharacterized protein	mmu:72238	17:50935251-50935316	50::182	63::218	75::117	90::134	0.0142205	cassette
Casp8ap2	NM_011997.2	CASP8-associated protein 2	mmu:26885	4:32711059-32711141	2::60	7::55	34::73	27::92	0.0144281	cassette
Shank3	NM_021423.3	SH3 and multiple ankyrin repeat domains protein 3	mmu:58234	15:89368446-89368469	139::343	81::578	102::181	171::196	0.0144403	cassette
1110028C15Rik	NM_177645.4	1110028C15Rik protein	mmu:68691	1:66820088-66820193	21::40	30::28	53::73	49::94	0.0146942	alt3
Crlf1	NM_018827.2	Cytokine receptor-like factor 1	mmu:12931	8:73021096-73021195	124::1	155::21	32::136	47::168	0.0147158	cassette
Ccdc74a	NM_001166164.1	Protein Ccdc74a	mmu:72315	16:17650088-17650167	27::13	22::23	56::80	75::68	0.0147243	cassette_multi
Myadm	NM_016969.2	Myeloid-associated differentiation marker, isoform CRA_a	mmu:50918	7:3290631-3290793	55::26	18::18	20::35	14::13	0.0147427	alt5
Pfkfb3	NM_172976.1	Protein Pfkfb3	mmu:170768	2:11397381-11397433	197::88	215::273	56::232	119::276	0.0147678	cassette
D430042O09Rik	NM_001081022.1	Uncharacterized protein	mmu:233865	7:132851514-132851594	28::4	56::9	7::67	21::87	0.0148021	altstart
Trim3	NM_018880.3	Tripartite motif-containing protein 3	mmu:55992	7:112791825-112791905	19::1	22::15	15::134	38::154	0.0148333	altstart
Itga1	NM_001033228.3	Itga1 protein	mmu:109700	13:115879089-115879169	36::143	14::183	161::34	175::17	0.0148364	altend
Trip4	NM_019797.4	Activating signal cointegrator 1	mmu:56404	9:65882857-65882880	52::9	94::44	4::58	17::81	0.01503	cassette
Nebl	NM_028757.2	LIM zinc-binding domain-containing Nebulette	mmu:74103	2:17319281-17319357	38::4	47::12	5::22	11::22	0.0151794	cassette
4933426M11Rik	NM_178682.4	Putative uncharacterized protein	mmu:217684	12:81952201-81952263	110::30	128::37	14::161	17::134	0.0152251	cassette
Ano6	NM_175344.4	Anoctamin-6	mmu:105722	15:95661075-95661137	121::65	98::33	37::150	18::142	0.0153069	cassette
Gm2694	NR_033430.1	predicted gene 2694	mmu:100040294	8:89997049-89997129	25::19	45::23	15::37	21::52	0.0154238	altstart
Rad52	NM_011236.2	RAD52 homolog (S. cerevisiae), isoform CRA_g	mmu:19365	6:119865985-119866060	33::85	26::118	38::58	55::71	0.0155482	cassette_multi
Sirt2	NM_022432.4	NAD-dependent protein deacetylase sirtuin-2	mmu:64383	7:29552651-29552697	363::267	492::607	126::775	270::888	0.0156018	cassette
Rab3il1	NM_144538.2	Guanine nucleotide exchange factor for Rab-3A	mmu:74760	19:10103964-10104110	30::13	23::8	14::30	7::35	0.0156093	cassette
6530418L21Rik	NM_175398.4	Protein FAM212B	mmu:109050	3:105508376-105508455	164::25	177::8	19::122	7::130	0.0156242	altstart
Igsf9b	NM_001129787.1	Protein Igsf9b	mmu:235086	9:27143702-27143747	5::27	3::15	14::61	18::54	0.015636	mutually_exclusive
Zfp558	NM_028935.1	Protein Zfp558	mmu:72230	9:18265780-18265860	38::35	42::91	17::54	44::74	0.0157236	cassette
Dock9	NM_134074.2	Dock9 protein	mmu:105445	14:121991616-121991649	89::30	115::63	21::214	43::208	0.0157316	cassette
Pla2g6	NM_016915.4	85/88 kDa calcium-independent phospholipase A2	mmu:53357	15:79134735-79134899	42::49	40::71	33::76	45::74	0.0158076	cassette_multi
Itfg3	NM_207217.4	Protein ITFG3	mmu:106581	17:26362857-26362968	117::82	171::141	40::125	83::198	0.0158542	cassette
Med8	NM_173719.2	Mediator of RNA polymerase II transcription subunit 8	mmu:80509	4:118084131-118084178	189::30	275::19	30::161	24::192	0.0159119	cassette
Bicd1	NM_009753.4	Protein bicaudal D homolog 1	mmu:12121	6:149468875-149468903	13::2	20::7	22::21	17::23	0.0159396	alt3
Rcor3	NM_144814.2	REST corepressor 3	mmu:214742	1:193932525-193932582	36::93	57::95	46::84	58::98	0.0159571	cassette
Cacna1e	NM_009782.3	Calcium channel, voltage-dependent, R type, alpha 1E subunit	mmu:12290	1:156320987-156321043	27::176	5::270	80::144	120::138	0.0160989	cassette
Map3k9	NM_177395.5	Mitogen-activated protein kinase kinase kinase 9	mmu:338372	12:82827189-82827317	98::10	165::52	11::105	42::178	0.0161318	cassette
Eif4enif1	NM_023743.2	Eukaryotic translation initiation factor 4E transporter	mmu:74203	11:3027134-3027222	198::42	276::115	48::170	95::210	0.0161472	cassette
Tbc1d2b	NM_194334.2	TBC1 domain family member 2B	mmu:67016	9:90150688-90150768	68::54	81::32	32::100	23::95	0.0162735	altstart
Upf2	NM_001081132.1	Protein Upf2	mmu:326622	2:5873474-5873667	68::24	109::24	16::102	16::127	0.0163471	cassette
Tm2d3	NM_178056.3	TM2 domain-containing protein 3	mmu:68634	7:72838737-72838829	193::38	278::43	29::166	32::189	0.0164973	cassette
Cep350	NM_001039184.1	Protein Cep350	mmu:74081	1:157808274-157808317	7::92	17::90	34::78	31::97	0.0165457	cassette
Palld	NM_001081390.1	Palladin	mmu:72333	8:64013655-64013705	145::70	102::31	28::106	12::83	0.0167187	cassette
Mff	NM_029409.2	Mitochondrial fission factor	mmu:75734	1:82724642-82724813	993::300	1216::96	160::967	66::1062	0.0167413	cassette
Bcorl1	NM_178782.4	BCL-6 corepressor-like protein 1	mmu:320376	x:45697114-45697194	92::17	119::10	23::118	17::141	0.0167811	altstart
Dennd1a	NM_146122.3	DENN domain-containing protein 1A	mmu:227801	2:37992446-37992495	31::266	50::331	112::80	145::80	0.016965	cassette_multi
Nxt1	NM_019761.6	NTF2-related export protein 1	mmu:56488	2:148500200-148500334	105::20	178::30	17::100	23::152	0.0169738	cassette
1700088E04Rik	NM_138581.2	1700088E04Rik protein	mmu:27660	15:78971199-78971311	5::64	8::77	18::62	14::69	0.0170614	alt5
Grip2	NM_001159507.1	Protein Grip2	mmu:243547	6:91737178-91737203	42::28	54::8	39::67	46::51	0.0171188	alt5
Cflar	NM_207653.3	CASP8 and FADD-like apoptosis regulator subunit p12	mmu:12633	1:58787426-58787506	19::9	38::5	22::34	15::38	0.0173457	altstart
Prrt4	NM_001101443.1	Proline-rich transmembrane protein 4	mmu:101359	6:29129023-29129103	12::12	25::4	14::44	10::51	0.0174621	altstart
Apbb2	NM_009686.2	Amyloid beta A4 precursor protein-binding family B member 2	mmu:11787	5:66728705-66728785	161::18	328::42	12::90	23::154	0.0175298	altstart
LOC100502970	LOC100502970			10:57514590-57514655	106::17	155::15	23::67	10::90	0.0176688	alt5
1110034B05Rik	NR_004860.1	tRNA wybutosine-synthesizing protein 5	mmu:68736	1:57450514-57450538	60::6	65::18	13::63	23::76	0.0178025	cassette
Crem	NR_073193.1	cAMP-responsive element modulator	mmu:12916	18:3276692-3276727	28::67	30::97	27::30	40::38	0.018016	cassette
Nacc1	NM_025788.3	Nucleus accumbens-associated protein 1	mmu:66830	8:87210451-87210598	25::10	5::10	63::344	28::425	0.0182235	mutually_exclusive
Herc4	NM_030114.2	Probable E3 ubiquitin-protein ligase HERC4	mmu:67345	10:62753928-62754031	134::13	122::36	10::112	22::125	0.018597	cassette
Atxn1	NM_009124.6	Ataxin-1	mmu:20238	13:46058943-46059023	25::5	51::2	11::47	5::61	0.0185996	altstart
Ggta1	NM_010283.3	N-acetyllactosaminide alpha-1,3-galactosyltransferase	mmu:14594	2:35271992-35272027	38::30	15::41	10::40	15::26	0.0187845	cassette
Mcfd2	NM_176808.5	Multiple coagulation factor deficiency 2, isoform CRA_a	mmu:193813	17:87665132-87665175	3::65	13::77	9::28	19::32	0.0188891	alt5
Cdkl3	NM_153785.4	Cyclin-dependent kinase-like 3	mmu:213084	11:51817919-51818012	13::23	27::41	43::45	50::56	0.0189868	alt5
Lrrc16a	NM_177807.2	Leucine-rich repeat-containing protein 16A	mmu:68732	13:24111916-24111940	104::111	127::115	44::106	50::112	0.0189908	cassette
Plod2	NM_011961.3	Procollagen-lysine,2-oxoglutarate 5-dioxygenase 2	mmu:26432	9:92496823-92496885	65::62	86::112	36::87	56::96	0.0190161	cassette
Nol4	NM_199024.2	Nucleolar protein 4, isoform CRA_d	mmu:319211	18:23009139-23009219	85::41	199::78	36::85	69::195	0.0190781	altstart
Scube1	NM_022723.3	Signal peptide, CUB and EGF-like domain-containing protein 1	mmu:64706	15:83482085-83482174	81::65	61::108	28::145	53::148	0.0190894	cassette
AW047730	XR_400964.1	expressed sequence AW047730	mmu:99870	3:88005432-88005501	65::8	96::18	24::79	42::106	0.0192899	cassette
Ppfibp1	NM_026221.2	Liprin-beta-1	mmu:67533	6:146945331-146945423	68::117	69::134	63::87	78::93	0.0196938	cassette
5730419I09Rik	NM_029897.2	C2 domain-containing protein 5	mmu:74741	6:143022183-143022307	76::51	167::62	48::118	43::164	0.0199034	cassette
Unc79	NM_177621.2	Protein unc-79 homolog	mmu:217843	12:104334761-104334826	83::101	129::109	42::97	42::111	0.0199905	cassette
Islr	NM_012043.4	Immunoglobulin superfamily containing leucine-rich repeat protein	mmu:26968	9:58048079-58048268	842::89	831::136	56::125	82::102	0.0200576	cassette
Atp2b2	NM_009723.5	Plasma membrane calcium-ATPase 2	mmu:11941	6:113752480-113752539	433::30	412::67	18::299	36::291	0.0201715	cassette_multi
Camta2	NM_178116.4	Calmodulin-binding transcription activator 2	mmu:216874	11:70509450-70509545	15::7	20::0	13::17	7::28	0.0202082	alt3
Inca1	NM_213729.1	Protein INCA1	mmu:103844	11:70509450-70509545	15::7	20::0	13::17	7::28	0.0202082	alt3
Wdfy3	NM_172882.3	Beta-1,4-galactosyltransferase	mmu:72145	5:102307025-102307078	196::242	228::156	101::257	63::272	0.0203109	cassette
E530001K10Rik	XR_400040.1	RIKEN cDNA E530001K10 gene	mmu:414123	2:94101457-94101478	65::35	85::25	34::52	24::69	0.0203225	altend
Fggy	NM_029347.2	FGGY carbohydrate kinase domain-containing protein	mmu:75578	4:95505701-95505757	15::5	19::8	7::22	9::17	0.0204057	cassette
Pias3	NM_146135.2	E3 SUMO-protein ligase PIAS3	mmu:229615	3:96500999-96501118	44::77	38::90	29::89	39::120	0.0205491	altstart
Mgat1	NM_010794.3	Alpha-1,3-mannosyl-glycoprotein 2-beta-N-acetylglucosaminyltransferase	mmu:17308	11:49064054-49064157	136::76	159::46	57::183	32::203	0.0206522	altstart
Ttc17	NM_183106.2	Protein Ttc17	mmu:74569	2:94182784-94182954	53::99	74::174	41::106	83::154	0.0207877	cassette
Setd4	NM_145482.3	SET domain containing 4, isoform CRA_e	mmu:224440	16:93603382-93603456	12::18	33::8	19::35	9::39	0.0211306	cassette
Fyn	NM_008054.2	Tyrosine-protein kinase Fyn	mmu:14360	10:39249725-39249880	648::171	1365::218	96::145	107::271	0.0211911	cassette
Ptk2	NM_007982.2	Focal ashension kinase 1	mmu:14083	15:73195471-73195625	174::126	288::87	63::300	48::384	0.0212972	cassette_multi
4632415K11Rik	NM_028883.2	TLD domain-containing protein 1	mmu:74347	8:122302046-122302260	26::60	14::97	23::35	18::58	0.0213493	alt5
Pgap2	NM_145583.2	Post-GPI attachment to proteins factor 2	mmu:233575	7:109328891-109328942	19::109	37::108	24::141	43::127	0.0213986	alt3
Nup98	NM_022979.2	Nup98 protein	mmu:269966	7:109328891-109328942	19::109	37::108	24::141	43::127	0.0213986	alt5
2310046A06Rik	NM_027150.1	2310046A06Rik protein	mmu:69642	9:77099554-77099634	5::12	8::48	9::22	40::41	0.0214432	altstart
Nsd1	NM_008739.3	Histone-lysine N-methyltransferase, H3 lysine-36 and H4 lysine-20-specific	mmu:18193	13:55313281-55313361	13::77	30::76	76::208	75::235	0.0214938	altstart
Slc39a14	NM_144808.4	Zinc transporter ZIP14	mmu:213053	14:70709890-70709917	80::10	59::7	62::73	47::80	0.0215041	alt5
Mlh3	NM_175337.1	Putative uncharacterized protein	mmu:217716	12:86611424-86611489	12::35	3::51	21::41	6::39	0.0216334	alt5
Api5	NM_007466.2	Apoptosis inhibitor 5	mmu:11800	2:94182784-94182954	53::99	74::174	41::215	83::265	0.0216783	cassette
Usp2	NM_198092.2	Ubiquitin carboxyl-terminal hydrolase 2	mmu:53376	9:43880300-43880380	70::32	77::28	23::75	23::72	0.0216905	altstart
6720401G13Rik	NR_026976.1	Putative uncharacterized protein	mmu:103012	x:47965282-47965399	23::8	28::3	20::8	25::14	0.0217967	alt5
Plekhm2	NM_001033150.1	Pleckstrin homology domain-containing family M member 2	mmu:69582	4:141193340-141193399	114::85	161::99	50::131	47::166	0.0219853	cassette
Mkl2	NM_181860.1	Mkl2 protein	mmu:239719	16:13332107-13332169	53::64	63::58	24::143	34::122	0.0222487	cassette
St6galnac6	NM_016973.2	Alpha-N-acetylgalactosaminide alpha-2,6-sialyltransferase 6	mmu:50935	2:32463616-32463745	108::17	157::22	24::79	20::105	0.0223005	alt5
Cacna1g	NM_009783.3	Protein Cacna1g	mmu:12291	11:94274404-94274538	123::6	136::27	13::98	24::113	0.0223219	cassette_multi
Slc16a7	NM_011391.1	Slc16a7 protein	mmu:20503	10:124776195-124776289	29::135	18::189	62::106	101::108	0.0227358	cassette
Rhbdl1	NM_144816.1	Putative uncharacterized protein	mmu:214951	17:25973344-25973517	53::117	35::238	73::199	132::200	0.0228963	cassette
Patl1	NM_172635.3	Protein PAT1 homolog 1	mmu:225929	19:11996411-11996484	136::34	141::60	17::143	22::182	0.0230398	cassette
Naa25	NM_172722.3	Uncharacterized protein	mmu:231713	5:121879342-121879470	199::11	178::44	14::210	28::217	0.0231692	cassette
Adck1	NM_028105.4	Uncharacterized aarF domain-containing protein kinase 1	mmu:72113	12:89606924-89607565	84::15	106::8	39::95	30::139	0.0231799	alt5
Rgs19	NM_026446.3	Regulator of G-protein-signaling 19	mmu:56470	2:181451207-181451240	81::100	99::48	54::121	34::125	0.0234865	cassette
Als2cl	NM_146228.4	ALS2 C-terminal-like protein	mmu:235633	9:110796800-110796896	22::55	3::35	31::41	15::34	0.0235335	cassette
Tln2	NM_027458.1	Tln2 protein	mmu:70549	9:67420935-67421015	46::24	41::7	21::108	6::110	0.0235815	altstart
Gprasp1	NM_026081.5	Growth and differentiation factor-associated serum protein 1	mmu:67298	x:132332562-132332633	72::551	212::845	224::99	200::111	0.0237135	cassette
Zfp710	NM_175433.5	Zinc finger protein 710	mmu:209225	7:87233421-87233518	38::19	66::17	18::55	14::71	0.0238241	cassette
Tbc1d1	NM_019636.2	TBC1 domain family member 1	mmu:57915	5:64621689-64621769	9::61	15::44	51::69	36::81	0.0241335	altstart
Prkd2	NM_178900.4	Putative uncharacterized protein	mmu:101540	7:17447080-17447178	29::18	32::14	10::32	11::37	0.0241672	cassette
Pdzrn3	NM_018884.2	E3 ubiquitin-protein ligase PDZRN3	mmu:55983	6:101148818-101148898	91::37	105::93	43::121	116::192	0.0242008	altstart
Pnoc	NM_010932.2	Pnoc protein	mmu:18155	14:66023541-66023597	17::3	15::17	16::10	16::25	0.0242987	alt5
Csnk1g1	NM_173185.2	Casein kinase I isoform gamma-1	mmu:214897	9:65882857-65882880	51::9	94::44	4::84	17::131	0.0243036	cassette
Ahi1	NM_026203.3	Jouberin	mmu:52906	10:20790310-20790349	413::171	415::259	147::397	258::457	0.0243302	cassette
Rcbtb2	NR_033185.1	RCC1 and BTB domain-containing protein 2	mmu:105670	14:73558195-73558252	253::29	313::92	8::172	22::208	0.0243888	cassette
F730043M19Rik	NR_015602.2	Putative uncharacterized protein	mmu:320046	12:33827088-33827225	232::17	159::22	18::121	19::92	0.0244464	cassette
Smarcal1	NM_018817.2	SWI/SNF-related matrix-associated actin-dependent regulator of chromatin subfamily A-like protein 1	mmu:54380	1:72583647-72583727	7::5	8::6	55::101	95::116	0.0248601	altstart
Pld2	NM_008876.2	Phospholipase D2	mmu:18806	11:70364631-70364682	5::34	10::49	16::50	29::76	0.024956	alt3
Rnf213	NM_001040005.2	E3 ubiquitin-protein ligase RNF213	mmu:672511	11:119361160-119361199	31::91	45::164	39::28	54::22	0.025069	cassette
Zfp236	NM_177832.3	Zinc finger protein 236	mmu:329002	18:82854629-82854731	42::17	36::12	13::57	11::61	0.0250905	cassette_multi
Tpp2	NM_009418.2	Tpp2 protein	mmu:22019	1:44042261-44042299	473::157	538::109	54::262	37::296	0.0251057	cassette
2310030N02Rik	NM_001085493.2	NADH dehydrogenase (ubiquinone) complex I, assembly factor 6	mmu:76947	4:10993798-10993854	36::69	36::147	33::61	66::72	0.0251799	cassette_multi
Unc5c	NM_009472.3	Netrin receptor UNC5C	mmu:22253	3:141449821-141449877	16::18	37::19	8::31	8::41	0.0254746	cassette
Ttc15	NM_178811.4	Putative uncharacterized protein	mmu:217449	12:29435027-29435194	58::69	78::80	64::50	91::85	0.0255563	alt5
Bcas3	NM_138681.4	Breast carcinoma-amplified sequence 3 homolog	mmu:192197	11:85357430-85357474	69::42	81::94	17::93	29::117	0.0257979	cassette
Zcwpw2	Zcwpw2	Zcwpw2 protein	mmu:100039681	9:117968738-117968788	238::60	316::39	38::90	37::115	0.0258356	cassette
Slc8a1	NR_104580.1	Solute carrier family 8 (Sodium/calcium exchanger), member 1, isoform CRA_f	mmu:20541	17:81840992-81841006	240::82	422::76	28::140	27::254	0.0260212	cassette
Lgals3	NM_010705.3	Galectin-3	mmu:16854	14:47993535-47993654	5::2	8::10	4::12	4::48	0.0260976	altstart
Diap2	NM_172493.2	Protein diaphanous homolog 2	mmu:54004	x:126360463-126360483	7::93	14::78	24::42	19::36	0.0261337	cassette
1300003B13Rik	NM_198003.2	Uncharacterized protein	mmu:74149	17:22588671-22588736	92::15	129::46	18::118	26::161	0.0261518	cassette
Cacna2d3	NM_009785.1	Voltage-dependent calcium channel subunit alpha-2/delta-3	mmu:12294	14:29937852-29937869	65::301	62::429	74::156	111::162	0.0264966	cassette
Adck1	NM_028105.4	Uncharacterized aarF domain-containing protein kinase 1	mmu:72113	12:89599147-89599227	33::30	38::45	29::123	45::139	0.0268353	altstart
2810030E01Rik	NM_028317.2	SKI/DACH domain-containing protein 1	mmu:72668	2:18060895-18060963	119::15	137::22	11::74	9::90	0.0269835	cassette
Lmbr1	NM_020295.3	Limb region 1 protein	mmu:56873	5:29691461-29691746	111::112	191::91	48::92	40::130	0.0269862	cassette
Ptprd	NM_011211.3	Protein tyrosine phosphatase, receptor type, D	mmu:19266	4:77858104-77858431	20::23	8::1	77::86	46::105	0.027216	alt3
Clcn2	NM_009900.2	Chloride channel protein 2	mmu:12724	16:20712209-20712255	39::45	19::71	64::111	83::100	0.0274695	alt3
Chl1	NM_007697.2	Neural cell adhesion molecule L1-like protein	mmu:12661	6:103461468-103462151	160::94	185::125	50::135	57::158	0.0274846	alt5
Madd	NM_145527.4	MAP kinase-activating death domain protein	mmu:228355	2:91057210-91057387	35::32	39::85	36::185	75::206	0.0276526	cassette
Slit2	NM_178804.3	Slit2 protein	mmu:20563	5:48582242-48582253	40::45	43::109	16::91	35::111	0.0278686	cassette
Gm11110	NR_033508.1	predicted gene 11110	mmu:100169874	17:57241478-57241576	23::17	9::22	6::18	11::24	0.0279638	cassette
Cux2	NM_007804.2	Homeobox protein cut-like 2	mmu:13048	5:122493779-122493853	24::82	24::68	43::96	37::107	0.0284938	cassette
Prdm15	NM_144789.2	Protein Prdm15	mmu:114604	16:98087476-98087538	38::38	103::73	23::31	34::43	0.0285514	cassette
Chst8	NM_175140.4	Carbohydrate sulfotransferase 8	mmu:68947	7:35538164-35538244	85::10	92::10	11::67	13::78	0.0285814	altstart
Uap1	NM_133806.4	Putative uncharacterized protein	mmu:107652	1:172078127-172078177	301::53	294::109	18::172	40::233	0.0286566	cassette
Golga2	NM_133852.2	Golgin subfamily A member 2	mmu:99412	2:32148835-32148915	301::158	396::106	71::261	41::298	0.0287194	cassette
Rdh13	NM_175372.4	Retinol dehydrogenase 13	mmu:108841	7:4412546-4412626	9::12	0::20	40::76	37::83	0.0287742	altend
Adarb1	NR_021486.1	Double-stranded RNA-specific editase 1	mmu:110532	10:76788364-76788436	111::30	154::20	36::118	30::182	0.0290275	cassette
Yif1b	NM_029887.3	Protein YIF1B	mmu:77254	7:30023550-30023630	292::73	299::70	69::225	73::260	0.0290605	altstart
Hps1	NM_019424.2	Hermansky-Pudlak syndrome 1 protein homolog	mmu:192236	19:42831702-42831766	23::5	44::5	34::52	56::70	0.029129	cassette
Atg16l2	NM_001111111.1	Autophagy-related 16-like 2 alpha	mmu:73683	7:108440229-108440393	18::25	7::18	60::77	45::65	0.0291671	alt5
Ppig	NM_001081086.1	Peptidyl-prolyl cis-trans isomerase G	mmu:228005	2:69569548-69569637	204::13	259::56	9::228	30::274	0.0291949	cassette
Ralyl	NM_178631.4	RNA-binding Raly-like protein	mmu:76897	3:13946372-13946532	211::62	236::121	41::204	87::236	0.0292171	altstart
Enah	NM_010135.3	Protein enabled homolog	mmu:13800	1:183861305-183861316	470::649	693::406	170::530	110::602	0.0292417	cassette
Nt5c3l	NM_026561.4	7-methylguanosine phosphate-specific 5'-nucleotidase	mmu:68106	11:100302242-100302265	155::21	219::19	45::105	36::110	0.0293569	cassette
LOC100504049	LOC100504049			5:111205573-111205626	63::17	90::15	10::56	11::97	0.0293789	cassette
Lrrc51	NM_027053.1	Leucine-rich repeat-containing protein 51	mmu:69358	7:109070018-109070080	120::29	113::45	25::142	31::124	0.029423	cassette
Nfix	NM_010906.3	Nuclear factor 1 X-type	mmu:18032	8:87297748-87303090	8::7	2::11	16::9	16::15	0.0294347	alt5
4933404M02Rik	NM_025744.2	Protein Erich2	mmu:66748	2:70361101-70361149	23::48	15::45	14::19	17::13	0.0297433	cassette
Iffo1	NM_178787.5	Intermediate filament family orphan 1	mmu:320678	6:125101813-125101821	37::78	62::41	39::95	27::108	0.0297626	cassette
Elavl1	NM_010485.3	ELAV-like protein 1	mmu:15568	8:4312557-4312614	349::60	495::35	29::204	16::247	0.029805	cassette_multi
Slc37a3	NM_028123.3	Sugar phosphate exchanger 3	mmu:72144	6:39322078-39322136	98::84	137::64	37::210	25::286	0.0298584	cassette_multi
Usp40	NM_001198573.1	Ubiquitin carboxyl-terminal hydrolase 40	mmu:227334	1:89850587-89850626	57::29	58::21	39::72	24::80	0.0299444	cassette
Ciita	NM_007575.3	MHC class II transactivator	mmu:12265	16:10514978-10515129	27::0	11::3	27::54	15::56	0.0303317	mutually_exclusive
A730011L01Rik	NM_177394.3	Endonuclease V	mmu:338371	11:119361160-119361199	31::91	45::164	39::66	54::103	0.0303647	cassette
Guf1	NM_182768.1	Translation factor Guf1, mitochondrial	mmu:231279	5:69953156-69953230	32::65	19::80	33::112	22::131	0.0303904	mutually_exclusive
Tns1	NM_177169.2	Protein Tns1	mmu:21961	1:74009485-74009565	19::7	4::6	9::22	6::18	0.0304177	altstart
Rabepk	NM_145522.4	Rab9 effector protein with kelch motifs	mmu:227746	2:34654943-34655271	15::51	11::89	13::28	7::44	0.0308081	alt5
Fktn	NM_139309.4	Putative uncharacterized protein	mmu:246179	4:53737477-53737614	64::47	84::73	21::111	39::125	0.030861	cassette
Akap2	NM_009649.3	A-kinase anchor protein 2	mmu:11641	4:57899161-57899199	39::44	59::106	14::47	41::88	0.0308823	cassette
Pex1	NM_177211.1	Peroxisome biogenesis factor 1	mmu:71382	5:3596366-3596517	9::56	18::55	58::21	51::26	0.030948	alt5
Fermt2	NM_146054.2	Fermitin family homolog 2	mmu:218952	14:46082390-46082410	392::170	399::191	54::408	65::393	0.0309628	cassette
Per1	NM_011065.4	Period circadian protein homolog 1	mmu:18626	11:68913660-68913697	72::20	130::21	16::110	15::144	0.0310024	altstart
Gprasp1	NM_026081.5	Growth and differentiation factor-associated serum protein 1	mmu:67298	x:132278102-132278153	212::130	235::92	61::99	42::111	0.0310434	cassette
Adam15	NM_009614.2	Disintegrin and metalloproteinase domain-containing protein 15	mmu:11490	3:89144635-89144721	470::88	463::162	70::55	98::56	0.0311664	cassette
Pgap2	NM_145583.2	Post-GPI attachment to proteins factor 2	mmu:233575	7:109358253-109358333	121::11	113::22	11::117	14::137	0.0311699	altend
Zbtb33	NM_020256.2	Zbtb33 protein	mmu:56805	x:35543085-35543259	28::54	40::49	46::38	60::73	0.0313621	alt5
Kdm3a	NM_173001.3	Jmjd1a protein	mmu:104263	6:71566812-71566864	123::53	189::36	25::169	16::211	0.0315094	cassette
Ripk1	NM_009068.3	Receptor-interacting serine/threonine-protein kinase 1	mmu:19766	13:34106417-34106528	66::9	83::26	7::74	15::79	0.0316083	cassette
2610005L07Rik	NR_028428.1	6820431F20Rik protein	mmu:381598	8:20000699-20000714	842::370	1412::0	173::212	396::416	0.0316649	alt5
Npy1r	NM_010934.4	Neuropeptide Y receptor type 1	mmu:18166	8:69225266-69225435	61::25	61::53	25::58	38::84	0.0317056	cassette_multi
Clgn	NM_009904.2	Calmegin	mmu:12745	8:85913876-85913999	28::5	14::6	10::27	9::19	0.0320499	alt5
A330093E20Rik	NR_040342.1	RIKEN cDNA A330093E20 gene	mmu:107003	18:45718053-45718142	17::16	32::12	27::86	26::142	0.0320773	cassette
Gm996	NM_001005424.2	Uncharacterized protein C9orf172 homolog	mmu:381353	2:25435643-25435673	15::55	13::22	72::137	36::114	0.0321549	alt3
Zmym5	NM_144842.3	Putative uncharacterized protein	mmu:219105	14:57424757-57424818	48::12	37::24	37::113	37::124	0.0321623	cassette_multi
Trim11	NM_053168.1	E3 ubiquitin-protein ligase TRIM11	mmu:94091	11:58801135-58801182	47::11	52::22	44::104	42::120	0.0322447	cassette
Urb2	NM_001029876.1	URB2 ribosome biogenesis 2 homolog (S. cerevisiae)	mmu:382038	8:126544761-126544841	44::12	83::21	10::53	16::67	0.0322749	altend
Akap8	NM_019774.4	A kinase (PRKA) anchor protein 8	mmu:56399	17:32472056-32472115	263::29	482::110	52::129	108::171	0.0323432	cassette
Pot1a	NM_133931.4	Putative uncharacterized protein	mmu:101185	6:25748009-25748055	11::140	23::163	51::59	58::82	0.0327511	cassette
Zfp507	NM_177739.3	Putative uncharacterized protein	mmu:668501	7:36584827-36584956	68::24	71::10	16::80	7::90	0.0329411	cassette
A230006K03Rik	XR_404130.1	PolyQ-containing protein CAG-8	mmu:27493	7:68322314-68322416	14::23	13::6	12::33	4::44	0.0331836	cassette
St6galnac6	NM_016973.2	Alpha-N-acetylgalactosaminide alpha-2,6-sialyltransferase 6	mmu:50935	2:32464746-32464836	119::294	99::423	118::258	178::243	0.0332858	cassette
Myo18a	NM_011586.2	Unconventional myosin-XVIIIa	mmu:360013	11:77668180-77668224	414::373	421::257	140::397	91::440	0.0334914	cassette
Slc25a44	NR_027357.1	Slc25a44 protein	mmu:229517	3:88228650-88228696	117::32	216::46	122::205	247::259	0.0335521	alt5
Tpd52l2	NM_025482.2	Tumor protein D54	mmu:66314	2:181237581-181237640	299::195	308::363	82::252	151::285	0.0336415	cassette
Coq6	NM_172582.3	Ubiquinone biosynthesis monooxygenase COQ6	mmu:217707	12:85712354-85712401	8::114	20::185	13::83	32::125	0.0337426	alt3
LOC100502913	LOC100502913			19:42831702-42831766	23::5	44::5	34::36	56::43	0.0339793	cassette
Kif13a	NM_010617.2	Kinesin-like protein KIF13A	mmu:16553	13:46856032-46856136	57::53	125::50	32::105	27::122	0.0340497	cassette
Rgl1	NM_016846.3	Ral guanine nucleotide dissociation stimulator-like 1	mmu:19731	1:154472114-154472241	147::73	323::69	55::169	56::284	0.0340923	altstart
1700029F09Rik	NM_029368.1	Testis-expressed sequence 30 protein	mmu:75623	1:44158745-44158802	33::44	77::47	27::58	34::98	0.0341175	cassette_multi
Fgfr2	NM_201601.2	Fibroblast growth factor receptor	mmu:14183	7:137307649-137307729	186::93	227::98	111::135	113::178	0.0341223	altend
Nin	NR_104398.2	Nin protein	mmu:18080	12:71212841-71212912	10::22	4::39	40::81	53::94	0.0343856	altstart
N4bp2	NM_001024917.1	Protein N4bp2	mmu:333789	5:66175549-66175615	39::59	43::60	26::65	32::86	0.034462	cassette
Fbxo34	NR_027414.1	Putative uncharacterized protein	mmu:78938	14:48120469-48120545	108::32	110::55	16::108	29::118	0.0347716	cassette
Dock11	NM_177745.2	Dedicator of cytokinesis protein 11	mmu:75974	x:33615912-33615929	89::116	96::257	40::74	88::105	0.0348127	cassette
Mov10	NM_008619.2	Putative helicase MOV-10	mmu:17454	3:104609880-104610020	19::10	8::10	7::34	16::30	0.0349554	cassette
Sds	NM_145565.1	L-serine dehydratase/L-threonine deaminase	mmu:231691	5:120930907-120931362	1::9	2::0	58::13	46::25	0.0350179	alt5
2810030E01Rik	NM_028317.2	SKI/DACH domain-containing protein 1	mmu:72668	2:17986411-17986491	1::41	17::63	32::74	46::90	0.0351606	altend
Cit	NM_007708.3	Citron Rho-interacting kinase	mmu:12704	5:116437697-116437741	45::16	55::9	12::57	15::70	0.0352684	cassette
D4Ertd22e	NR_102344.1	SUZ domain-containing protein 1	mmu:213491	4:140672452-140672555	421::22	398::51	18::289	39::324	0.0353	cassette
4933427D14Rik	NM_028963.2	Protein 4933427D14Rik	mmu:74477	11:72004780-72004846	52::32	81::48	16::165	22::193	0.0354619	cassette
BC088983	NM_001009951.1	Centrosomal protein of 44 kDa	mmu:382010	8:59028022-59028181	57::25	71::30	24::68	21::84	0.035525	cassette
Lrrc61	NM_177736.3	Leucine-rich repeat-containing protein 61	mmu:243371	6:48506954-48507093	18::110	57::183	49::78	100::100	0.0356705	cassette_multi
LOC100502987	LOC100502987			14:105511536-105511619	100::70	117::53	60::163	52::177	0.0357237	cassette
Odz4	NM_011858.3	ODZ4	mmu:23966	7:103953615-103953641	25::192	42::186	63::137	64::141	0.0359177	cassette
Csrnp3	NM_178634.2	Cysteine/serine-rich nuclear protein 3	mmu:77771	2:65698588-65698749	69::54	70::95	33::163	67::199	0.0359625	cassette
Gm4944	NM_001205095.1	Protein Gm4944	mmu:240038	17:22069960-22070080	9::58	33::100	32::26	59::27	0.0360961	cassette
Ppcdc	NM_176831.4	Putative uncharacterized protein	mmu:66812	9:57315567-57315625	544::524	784::515	141::359	107::456	0.0366037	cassette_multi
Stxbp5	NM_030191.1	Syntaxin-binding protein 5	mmu:78808	10:9503986-9504033	208::78	204::53	43::120	24::124	0.036684	cassette
Amn1	NM_001113424.1	Protein Amn1	mmu:232566	6:149133514-149133646	36::388	90::377	173::151	152::218	0.0367844	cassette
Runx1t1	NM_009822.3	Protein CBFA2T1	mmu:12395	4:13698523-13698692	36::147	115::123	75::120	68::177	0.0369001	cassette
Dock11	NM_177745.2	Dedicator of cytokinesis protein 11	mmu:75974	x:33549938-33549976	38::49	55::68	20::74	26::105	0.036941	cassette
Slc8a1	NR_104580.1	Solute carrier family 8 (Sodium/calcium exchanger), member 1, isoform CRA_f	mmu:20541	17:81837085-81837153	217::117	373::157	55::140	65::254	0.0369511	cassette_multi
Stx18	NM_026959.2	Syntaxin-18	mmu:71116	5:38483752-38483819	20::280	64::411	119::102	173::153	0.0370415	cassette
Loxl3	NM_013586.4	Lysyl oxidase homolog 3	mmu:16950	6:83002995-83003032	33::127	15::191	75::126	61::165	0.0371279	alt3
Dqx1	NM_033606.3	ATP-dependent RNA helicase DQX1	mmu:93838	6:83002995-83003032	33::127	15::191	75::126	61::165	0.0371279	alt3
Htra2	NM_019752.3	Serine protease HTRA2, mitochondrial	mmu:64704	6:83002995-83003032	33::127	15::191	75::126	61::165	0.0371279	alt5
Pdcd2	NM_008799.2	Programmed cell death protein 2	mmu:18567	17:15663860-15663940	94::22	162::20	23::99	18::151	0.0372464	altstart
Usp34	NM_001190401.2	Ubiquitin carboxyl-terminal hydrolase	mmu:17847	11:23262577-23262612	78::502	91::373	158::203	120::211	0.0373372	cassette
Pet117	NM_001164813.1	Protein PET117 homolog, mitochondrial	mmu:100048644	2:144199105-144199591	3::73	17::63	65::61	89::139	0.0374387	alt5
Ildr2	NM_001164528.1	Lisch-like isoform 1	mmu:100039795	1:168221547-168221603	21::61	17::136	26::66	51::80	0.0377546	cassette
Chd9	NM_177224.2	Chd9 protein	mmu:109151	8:93497823-93497880	77::6	88::30	5::75	14::89	0.0380287	cassette
Zscan2	NM_009553.2	Zinc finger and SCAN domain-containing protein 2	mmu:22691	7:88006140-88006220	32::10	52::14	13::53	14::83	0.0380574	altstart
Abca8a	NM_153145.4	ATP-binding cassette sub-family A member 8-A	mmu:217258	11:109957177-109957218	31::29	90::45	33::56	90::126	0.0381182	alt5
Slc38a9	NM_178746.4	Putative sodium-coupled neutral amino acid transporter 9	mmu:268706	13:113474270-113474354	35::21	45::9	39::34	22::34	0.0382769	cassette
Zfp384	NM_175557.5	Protein Zfp384	mmu:269800	6:124975866-124975958	184::106	183::192	64::146	119::178	0.0383273	cassette
Dlg1	NR_045516.1	Disks large homolog 1	mmu:13383	16:31755022-31755102	171::34	147::35	35::165	37::164	0.0384327	altstart
Taf5l	NM_133966.2	Putative uncharacterized protein	mmu:102162	8:126544761-126544841	44::12	82::21	10::53	16::104	0.0385493	altstart
Ppapdc3	NM_145521.3	Probable lipid phosphate phosphatase PPAPDC3	mmu:227721	2:31963991-31964121	31::13	46::2	14::61	6::72	0.0385617	cassette
B230312A22Rik	NR_045567.1	Protein FAM214B	mmu:230088	4:43052687-43052790	328::131	301::66	93::260	72::251	0.0385784	cassette
6720401G13Rik	NR_026976.1	Putative uncharacterized protein	mmu:103012	x:47961648-47961784	192::58	253::108	14::61	17::81	0.0385995	cassette
Ctxn2	NM_001162934.1	Cortexin-2	mmu:381418	2:124959971-124960049	8::53	20::37	32::31	23::35	0.0386987	cassette_multi
Ep400	NM_173066.1	E1A-binding protein p400	mmu:75560	5:111208916-111209174	29::13	85::10	18::64	21::129	0.0387905	alt3
LOC100504049	LOC100504049			5:111208916-111209174	29::13	85::10	18::64	21::129	0.0387905	alt3
Pls3	NM_145629.2	Plastin-3	mmu:102866	x:73045056-73045082	256::489	218::748	137::271	218::292	0.0388051	cassette
Pex5l	NM_021483.3	PEX5-related protein	mmu:58869	3:32979387-32979458	58::150	57::88	67::150	40::123	0.0389271	cassette
Cdc42bpa	NM_001033285.1	Cdc42bpa protein	mmu:226751	1:182054055-182054093	278::158	498::145	59::261	52::379	0.0389456	cassette
Fam49b	NM_144846.5	Protein FAM49B	mmu:223601	15:63829453-63829533	504::299	360::364	264::598	345::505	0.0389479	altstart
Zfp846	NM_172919.2	Protein Zfp846	mmu:244721	9:20443562-20443642	4::27	4::36	67::78	71::81	0.0389518	altstart
Zfp41	NM_011759.3	Zinc finger protein 41	mmu:22701	15:75447250-75447458	127::6	115::20	13::48	28::46	0.0389913	alt5
Tox	NM_145711.4	Thymocyte selection-associated high mobility group box protein TOX	mmu:252838	4:6917904-6917984	9::6	8::12	13::98	17::104	0.0390938	altstart
Itgb3bp	NM_026348.3	Integrin beta 3 binding protein	mmu:67733	4:99465387-99465453	115::85	170::198	36::21	77::25	0.0392552	cassette
Tasp1	NM_175225.4	Threonine aspartase subunit beta	mmu:75812	2:139892223-139892490	49::40	49::21	30::17	35::9	0.0396056	alt5
Zfp672	NR_046280.1	Zinc finger protein 672	mmu:319475	11:58136071-58136102	48::69	53::51	68::129	76::116	0.0397548	alt5
Blzf1	NM_025505.4	Putative uncharacterized protein	mmu:66352	1:166233979-166234055	150::66	163::49	34::74	26::81	0.0398774	cassette
Clpx	NM_011802.3	ATP-dependent Clp protease ATP-binding subunit clpX-like, mitochondrial	mmu:270166	9:65159905-65159946	46::359	25::307	130::129	104::139	0.03996	cassette
Katnal2	NM_027721.2	Katanin p60 ATPase-containing subunit A-like 2	mmu:71206	18:77217271-77217411	43::8	55::7	13::50	12::72	0.0400091	alt3
Zdhhc24	NM_027476.3	Probable palmitoyltransferase ZDHHC24	mmu:70605	19:4878805-4879029	23::32	16::39	67::36	85::39	0.0400837	alt5
Mcf2l	NM_178076.3	Guanine nucleotide exchange factor DBS	mmu:17207	8:12948106-12948186	193::72	390::207	64::259	207::487	0.0400883	altstart
Lhfpl3	NM_029990.1	Lipoma HMGIC fusion partner-like 3 protein	mmu:269629	5:22727683-22727730	88::21	94::20	8::67	9::81	0.0404887	cassette
Bivm	NM_144558.4	Basic immunoglobulin-like variable motif-containing protein	mmu:246229	1:44150109-44150162	76::0	112::12	4::71	11::111	0.040563	cassette
Mcc	NM_001085374.1	Protein Mcc	mmu:328949	18:44829662-44829782	6::16	13::15	10::47	10::45	0.0405794	cassette
Gm10516	NR_033536.1	predicted gene 10516	mmu:100038712	1:193932525-193932582	36::93	57::95	46::40	58::47	0.0405833	cassette
Zcchc12	NM_028325.3	Zinc finger CCHC domain-containing protein 12	mmu:72693	x:33736099-33736153	5::52	11::37	33::107	24::149	0.0407869	cassette
Clec16a	NM_177562.5	Protein CLEC16A	mmu:74374	16:10631587-10631667	143::37	151::42	15::154	24::152	0.0410433	altend
Pfas	NM_001159519.1	Putative uncharacterized protein	mmu:237823	11:68820960-68821054	55::29	44::38	22::101	28::111	0.0411369	cassette
Rdh13	NM_175372.4	Retinol dehydrogenase 13	mmu:108841	7:4413888-4414002	19::3	13::7	50::76	30::83	0.0411557	cassette_multi
Cluap1	NM_029738.2	Clusterin-associated protein 1	mmu:76779	16:3908450-3908605	26::12	39::14	34::34	52::43	0.0411656	alt3
AW209491	NM_134067.4	UPF0415 protein C7orf25 homolog	mmu:105351	13:14722551-14722631	5::80	19::69	51::8	42::15	0.0413944	alt5
Mobkl2b	NM_178061.5	Putative uncharacterized protein	mmu:214944	4:35072384-35072464	50::9	53::27	11::44	27::51	0.0414083	altstart
C2cd2	NM_174847.2	Protein C2cd2	mmu:207781	16:98087476-98087538	38::38	103::73	23::34	34::57	0.0414182	cassette
BC034090	XR_387502.1	Protein BC034090	mmu:207792	1:157076949-157077029	14::10	19::50	10::18	50::40	0.0414403	altstart
Rcc1	NM_133878.3	Regulator of chromosome condensation	mmu:100088	4:131895118-131895156	101::22	168::55	12::116	26::162	0.0415997	cassette
Popdc3	NM_024286.1	Popeye domain-containing protein 3	mmu:78977	10:45036237-45036289	23::7	21::5	35::49	34::29	0.0416101	alt3
Rpain	NM_027186.2	RPA-interacting protein	mmu:69723	11:70787571-70787634	55::171	37::292	103::111	151::136	0.0417213	cassette_multi
LOC100503319	LOC100503319			2:91057210-91057387	35::32	39::85	36::33	75::38	0.0418324	cassette
Ppfibp1	NM_026221.2	Liprin-beta-1	mmu:67533	6:146961440-146961469	84::30	117::39	8::87	13::93	0.0419732	cassette
Bod1l	NM_001081422.2	Protein Bod1l	mmu:665775	5:42183036-42183176	249::40	249::46	24::165	31::197	0.0420012	cassette
Ttc39b	NM_027238.2	Tetratricopeptide repeat protein 39B	mmu:69863	4:82930812-82930892	26::12	32::10	15::31	10::28	0.0422041	altstart
Pitpnm1	NR_075078.1	Membrane-associated phosphatidylinositol transfer protein 1	mmu:18739	19:4108193-4108246	59::9	75::1	24::88	11::89	0.0423946	alt5
Apaf1	NM_009684.2	Apoptotic protease-activating factor 1	mmu:11783	10:90542833-90542876	38::37	49::64	40::86	70::114	0.0425692	alt3
Pla2g6	NM_016915.4	85/88 kDa calcium-independent phospholipase A2	mmu:53357	15:79134004-79134032	71::5	69::18	10::76	18::74	0.0425895	cassette
Tmem200a	NM_029881.3	Putative uncharacterized protein	mmu:77220	10:25757434-25757502	57::41	65::19	22::75	11::78	0.0426107	cassette_multi
Dopey1	NM_177208.3	Protein dopey-1	mmu:320615	9:86373232-86373285	54::20	75::23	10::83	13::116	0.0428688	cassette
Mllt4	NM_010806.1	Afadin	mmu:17356	17:13985362-13985382	214::310	275::232	97::346	72::421	0.0429721	cassette
Mga	NM_013720.2	MAX gene-associated protein	mmu:29808	2:119777556-119777700	95::32	112::15	28::93	16::101	0.0431314	cassette
St5	NR_037617.1	Putative uncharacterized protein	mmu:76954	7:116759812-116759892	26::17	30::46	18::48	37::59	0.0431593	altstart
Cep110	NM_030000.2	Centriolin	mmu:26920	2:34987796-34987876	65::15	45::28	23::81	41::79	0.0432625	altstart
1110001A16Rik	NM_001177403.1	Protein 1110001A16Rik	mmu:68554	17:79315865-79316033	29::90	61::107	28::18	34::33	0.0434295	alt5
Tmem184b	NM_172608.1	Transmembrane protein 184B	mmu:223693	15:79194088-79194108	171::366	169::499	116::243	155::254	0.0435289	cassette
C3	NM_009778.2	Complement component 3d	mmu:12266	17:57343674-57360817	70::377	1::4	29::148	3::3	0.0437109	cassette_multi
Ubl5	NM_025401.3	Ubiquitin-like protein 5	mmu:66177	9:20447762-20448832	2::35	10::43	94::99	170::106	0.0439561	altstart
Spna2	NM_001177668.1	Spectrin alpha chain, non-erythrocytic 1	mmu:20740	2:29856620-29856679	1880::1533	1790::3581	725::2207	1518::2898	0.0440405	cassette
Ggt7	NM_144786.2	Gamma-glutamyltransferase 7	mmu:207182	2:155398911-155398981	127::16	106::26	24::105	52::134	0.0441949	alt3
Tjap1	NM_028751.3	Protein incorporated later into tight junctions	mmu:74094	17:46401043-46401139	45::37	48::68	25::132	39::127	0.0443375	cassette
Ythdf3	NR_027375.1	Ythdf3 protein	mmu:229096	3:16103187-16103219	214::193	269::173	70::256	59::291	0.0443893	cassette
Cadps	NM_012061.3	Calcium-dependent secretion activator 1	mmu:27062	14:13318155-13318172	171::597	214::434	196::341	159::427	0.0444755	cassette
Brd8	NM_030147.2	Bromodomain-containing protein 8	mmu:78656	18:34765582-34765640	340::28	456::74	17::182	40::239	0.0445624	cassette
Odz1	NM_011855.3	Teneurin-1	mmu:23963	x:40627932-40627963	8::47	4::33	30::63	21::78	0.0445771	altstart
Pml	NM_178087.4	Protein PML	mmu:18854	9:58068371-58068376	6::36	1::21	49::28	30::34	0.0447866	alt3
Ercc8	NM_028042.3	Excision repaiross-complementing rodent repair deficiency, complementation group 8, isoform CRA_c	mmu:71991	13:108965999-108966100	128::17	144::48	15::76	29::93	0.0448566	cassette_multi
A230057D06Rik	NR_015533.2	RIKEN cDNA A230057D06 gene	mmu:319893	7:69214735-69214824	17::0	9::3	12::30	11::38	0.0450483	cassette
Ttc12	NM_172770.3	Putative uncharacterized protein	mmu:235330	9:49268495-49268566	5::32	0::40	15::10	17::9	0.0450814	cassette
Rims1	NM_183018.2	Regulating synaptic membrane exocytosis protein 1	mmu:116837	1:22394525-22394596	101::144	171::131	67::166	54::221	0.0452038	cassette_multi
Tra2a	NM_198102.2	Transformer-2 protein homolog alpha	mmu:101214	6:49213499-49213579	0::35	11::30	49::532	83::708	0.0453978	mutually_exclusive
Ubl7	NM_027086.3	Ubiquitin-like 7 (Bone marrow stromal cell-derived)	mmu:69459	9:57758814-57758866	23::163	59::212	106::14	146::30	0.0454927	alt5
E2f1	NM_007891.4	E2F1	mmu:13555	2:154394803-154395225	37::51	52::111	26::49	30::104	0.0455762	alt5
Amn1	NM_001113424.1	Protein Amn1	mmu:232566	6:149136758-149137128	65::154	28::240	70::107	59::152	0.0461821	alt5
Tcp11l1	NM_177190.5	T-complex protein 11-like protein 1	mmu:320554	2:104534741-104534821	41::8	80::13	21::51	23::61	0.0463271	altend
Hspa13	NR_027492.1	Heat shock 70 kDa protein 13	mmu:110920	16:75758877-75758972	221::57	244::47	39::194	31::225	0.0463968	cassette
Prdm2	NM_001256380.1	Protein Prdm2	mmu:110593	4:142735293-142735349	191::70	213::133	29::197	54::255	0.0464514	cassette
Mink1	NM_176893.2	Misshapen-like kinase 1	mmu:50932	11:70420133-70420219	94::105	165::318	58::187	163::320	0.0466853	cassette
Dlg1	NR_045516.1	Disks large homolog 1	mmu:13383	16:31847722-31847755	131::261	108::327	81::165	110::164	0.0469519	cassette
Zfp13	NM_011747.2	Repressor of heat-inducible transcription	mmu:22654	17:23714078-23714129	94::6	120::20	19::107	36::128	0.047047	alt3
Ppfia1	NM_001195086.1	Ppfia1 protein	mmu:233977	7:151674596-151674622	91::135	122::205	47::144	70::175	0.0471026	cassette
Adamts10	NR_037708.1	A disintegrin and metalloproteinase with thrombospondin motifs 10	mmu:224697	17:33667326-33667406	59::10	71::5	11::65	6::73	0.0471056	cassette
Rims2	NM_053271.2	Regulating synaptic membrane exocytosis 2	mmu:116838	15:39386611-39386643	55::9	110::14	7::72	10::98	0.0472006	cassette
Prkag1	NM_016781.2	5'-AMP-activated protein kinase subunit gamma-1	mmu:19082	15:98661318-98661444	103::53	169::69	30::205	40::236	0.0474165	cassette
Upf1	NM_030680.2	Regulator of nonsense transcripts 1	mmu:19704	8:72863881-72863914	46::128	54::206	97::214	93::269	0.0474431	alt5
Rbm42	NM_133693.2	RNA-binding protein 42	mmu:68035	7:31430938-31431003	268::351	301::753	169::403	355::535	0.0475642	cassette
Klf8	NM_173780.4	Krueppel-like factor 8	mmu:245671	x:149743395-149743467	23::25	29::28	10::79	12::77	0.0476005	cassette
Nek2	NM_010892.3	Serine/threonine-protein kinase Nek2	mmu:18005	1:193655016-193655037	72::0	158::19	64::63	131::94	0.0478922	alt3
Cacna1c	NM_009781.3	Cacna1c protein	mmu:12288	6:118691889-118691992	3::75	13::71	7::108	16::120	0.047921	mutually_exclusive
Net1	NM_019671.3	Putative uncharacterized protein	mmu:56349	13:3892539-3892824	21::63	38::26	40::77	16::52	0.0480044	altstart
Akap12	NM_031185.3	A kinase (PRKA) anchor protein (Gravin) 12, isoform CRA_b	mmu:83397	10:6011832-6011912	178::19	122::3	24::204	6::132	0.0481359	altstart
Map3k12	NM_009582.4	Mitogen-activated protein kinase kinase kinase 12	mmu:26404	15:102455470-102455550	45::76	85::60	41::122	27::138	0.0483872	altstart
Bmpr1b	NM_007560.4	Bone morphogenetic protein receptor, type 1B	mmu:12167	3:141569278-141569417	44::13	50::11	9::65	8::56	0.0484037	cassette_multi
Cul9	NM_001081335.2	Cullin-9	mmu:78309	17:46662836-46662884	3::29	4::42	41::85	56::91	0.0485036	alt3
Ppapdc1b	NM_028000.1	Phosphatidate phosphatase PPAPDC1B	mmu:71910	8:26833503-26833585	125::50	119::50	51::147	63::146	0.0486444	cassette
Zfat	NM_198644.2	Zinc finger protein ZFAT	mmu:380993	15:68070445-68070525	18::12	21::1	10::28	4::34	0.0486541	altstart
Rad52	NM_011236.2	RAD52 homolog (S. cerevisiae), isoform CRA_g	mmu:19365	6:119865252-119865370	33::57	26::84	31::60	48::71	0.0486584	cassette_multi
Mll3	NM_001081383.1	Histone-lysine N-methyltransferase 2C	mmu:231051	5:24836194-24836241	52::67	67::85	26::144	36::177	0.0488811	cassette
LOC100502966	LOC100502966			11:58664590-58664729	57::27	133::23	11::63	12::86	0.0491319	cassette
Camkk1	NM_018883.2	Calcium/calmodulin-dependent protein kinase kinase 1	mmu:55984	11:72832870-72833014	85::5	85::20	4::95	12::98	0.0492029	cassette
Ggt7	NM_144786.2	Gamma-glutamyltransferase 7	mmu:207182	2:155418188-155418268	50::16	33::7	19::119	16::141	0.0492897	altstart
Trim59	NM_025863.3	Tripartite motif-containing protein 59	mmu:66949	3:68848332-68848535	38::163	35::251	23::80	31::123	0.0493117	alt5
Bcl6	NM_009744.3	B-cell lymphoma 6 protein homolog	mmu:12053	16:23988661-23988698	14::80	2::91	35::63	39::58	0.0495001	altstart
Nckap5	NM_176957.3	Protein Nckap5	mmu:210356	1:127836740-127836814	28::15	31::21	10::45	12::47	0.0495484	cassette
Poli	NM_011972.2	DNA polymerase iota truncated form	mmu:26447	18:70686176-70686211	2::30	8::44	15::43	20::64	0.0497079	alt5
Arhgap32	NM_177379.4	GTPase-activating protein for Cdc42 and Rac1	mmu:330914	9:31960253-31960294	120::165	134::125	59::278	42::290	0.0499272	cassette
