# Supplementary material for: Regulation of mRNA splicing by MeCP2 via epigenetic modifications in the brain
Source: Sci Rep. 2017 Feb 17;7:42790. doi: 10.1038/srep42790 (PMC5314398; doi:10.1038/srep42790)
Supplement: Supplementary Table 3 [file srep42790-s4.xls]

## Sheet: KOvsWT rat
Symbol	AccID	Description	KeggID	Location	KO_Skip::Others	WT_Skip::Others	KOExp	WTExp	P-Value	FDR	SplicingType
LOC100910882	XP_006235512.1	RNA-binding protein 39-like		chr3:159458442-159458460	45::27	51::83	39.0::186.0	33.0::78.0	0	0	alt3
Rn45s	NR_046239.1	45S pre-ribosomal RNA		chr14:46826477-46826553	1165::1195	803::587	7315.0::11534.0	4231.0::8635.0	0	0	alt5
Cacna2d1	NM_012919.3	Voltage-dependent calcium channel subunit alpha-2/delta-1	rno:25399	chr4:15704136-15704222	75::64	107::0	11.0::84.0	114.0::70.0	0	0	mutually_exclusive
Fam120a	NM_001191816.1	family with sequence similarity 120A	rno:291019	chr17:18215137-18215354	18::78	20::67	261.0::326.0	183.0::218.0	0	0	alt5
Synpr	NM_023974.1	Synaptoporin	rno:66030	chr15:18625581-18625652	11::95	21::81	89.0::238.0	63.0::171.0	0	0	cassette
LOC100911613	LOC100911613			chr9:90633140-90633214	1438::258	370::274	81.0::157.0	54.0::39.0	0	0	cassette_multi
Usp5	NM_001106619.1	Ubiquitin carboxyl-terminal hydrolase	rno:297593	chr4:224353894-224353963	65::31	109::81	57.0::144.0	53.0::113.0	0	0	alt5
Mff	NM_001276401.1	Mitochondrial fission factor	rno:301563	chr9:88259154-88259186	341::132	428::141	33.0::44.0	33.0::139.0	0	0	cassette
Mff	NM_001276401.1	Mitochondrial fission factor	rno:301563	chr9:88260741-88260800	67::732	153::681	218.0::44.0	235.0::139.0	0	0	cassette_multi
Iqsec3	NM_207617.1	IQ motif and SEC7 domain-containing protein 3	rno:404781	chr4:221050336-221050461	156::10	92::89	182.0::176.0	16.0::174.0	0	0	mutually_exclusive
Iqsec2	NM_001277425.1	Protein Iqsec2	rno:685244	chrx:64288226-64288275	33::111	33::93	72.0::66.0	61.0::79.0	0	0	cassette
Ube3c	XP_006235923.1	Protein Ube3c	rno:362294	chr4:2643681-2643745	10::6	0::49	28.0::108.0	62.0::91.0	4.41714e-17	3.41371e-14	cassette_multi
Celf6	NM_001106827.1	Protein Celf6	rno:300758	chr8:64137805-64137885	33::25	35::65	17.0::28.0	81.0::26.0	5.37663e-17	3.8356e-14	altstart
LOC100911959	XP_006244686.1	ubiquitin carboxyl-terminal hydrolase 5-like		chr9:19085266-19085335	114::90	15::51	61.0::229.0	23.0::152.0	1.61257e-16	1.06821e-13	alt5
Ift172	NM_053792.1	Intraflagellar transport protein 172 homolog	rno:116475	chr6:36216494-36216533	73::20	50::43	34.0::37.0	38.0::36.0	1.44884e-15	8.9577e-13	mutually_exclusive
Gripap1	NM_053807.1	GRIP1-associated protein 1	rno:116493	chrx:16324065-16324112	64::724	48::425	224.0::180.0	149.0::151.0	2.16948e-15	1.25749e-12	cassette
Rbfox3	NM_001134498.2	RNA binding protein fox-1 homolog	rno:287847	chr10:107157854-107157995	228::25	150::46	122.0::186.0	119.0::123.0	2.73093e-15	1.4898e-12	alt3
Kcnma1	NM_031828.1	Large-conductance Ca2+-activated K+ channel alpha subunit, transcript variant b	rno:83731	chr15:889651-889662	16::233	39::100	49.0::67.0	23.0::51.0	5.26246e-15	2.71133e-12	cassette
LOC100911613	LOC100911613			chr9:90643041-90643100	93::761	46::519	174.0::156.0	97.0::37.0	1.64694e-14	7.63686e-12	cassette_multi
Prtfdc1	NM_001106127.1	Protein Prtfdc1	rno:291355	chr17:89617887-89617997	156::64	118::12	45.0::133.0	13.0::100.0	2.29099e-14	1.01174e-11	cassette
Ptprt	NM_001108603.1	Protein tyrosine phosphatase, receptor type, T (Predicted)	rno:362263	chr3:163851339-163851506	51::27	61::6	79.0::124.0	55.0::104.0	7.80811e-14	3.29147e-11	alt5
Fam131b	NM_001025046.1	family with sequence similarity 131, member B	rno:500102	chr4:136514103-136514196	32::203	17::190	126.0::192.0	106.0::171.0	4.74785e-13	1.91442e-10	cassette
LOC684270	XP_006228361.1	similar to isochorismatase domain containing 2	rno:684270	chr1:76040558-76040698	6::43	13::67	25.0::55.0	36.0::49.0	8.68667e-13	3.35667e-10	cassette
Sf3b1	NM_053426.1	Protein Sf3b1	rno:84486	chr9:61302231-61302286	76::19	52::11	65.0::207.0	81.0::178.0	1.16925e-12	4.33744e-10	cassette
Cops2	NM_153297.1	COP9 signalosome complex subunit 2	rno:261736	chr3:124635447-124635505	60::0	0::31	60.0::133.0	14.0::90.0	2.02788e-12	7.23329e-10	mutually_exclusive
Setd5	NM_001106614.1	SET domain containing 5	rno:297514	chr4:208353207-208353264	13::58	2::67	43.0::78.0	27.0::64.0	2.71817e-12	9.33639e-10	alt3
Cttn	NM_021868.2	Protein Cttn	rno:60465	chr1:224476619-224476729	232::149	85::114	5.0::48.0	23.0::12.0	4.54988e-12	1.50699e-09	cassette
Pcdh10	XP_006232380.1	Protein Pcdh10	rno:361943	chr2:156503573-156503653	67::68	42::35	26.0::86.0	26.0::66.0	6.92548e-12	2.21472e-09	altend
Lphn1	NM_022962.1	Latrophilin-1	rno:65096	chr19:36032824-36032841	225::448	237::136	88.0::88.0	43.0::59.0	1.27264e-11	3.93414e-09	cassette_multi
Acbd4	NM_001012013.1	Acyl-CoA-binding domain-containing protein 4	rno:303577	chr10:90960284-90960404	185::43	138::37	27.0::148.0	22.0::86.0	1.65677e-11	4.95642e-09	cassette
Cdc42	NM_171994.4	Cell division control protein 42 homolog	rno:64465	chr5:159462072-159462144	1::179	233::524	210.0::365.0	375.0::351.0	1.81438e-11	5.25831e-09	cassette
Ctdsp1	NM_001128079.1	Ctdsp1 protein	rno:363249	chr9:81439296-81439400	1::26	18::39	19.0::127.0	16.0::96.0	2.20109e-11	6.18573e-09	cassette
LOC680025	UPI0002AB8165	Protein LOC680025		chrx:106813241-106813321	50::45	74::44	41.0::62.0	35.0::66.0	2.60439e-11	7.10384e-09	altstart
Nrcam	NM_013150.1	Neuronal cell adhesion molecule	rno:497815	chr6:74442722-74442733	527::118	350::111	27.0::194.0	25.0::201.0	2.93265e-11	7.77068e-09	cassette
LOC679321	LOC679321			chr19:69925304-69925646	55::10	50::31	27.0::56.0	50.0::42.0	4.10992e-11	1.05876e-08	cassette
Cacna1g	NM_031601.3	Voltage-dependent calcium channel T type alpha 1G subunit domain I-II linker	rno:29717	chr10:81965229-81965282	46::85	40::190	33.0::57.0	70.0::60.0	5.31146e-11	1.31615e-08	cassette
St8sia5	NM_213628.1	Protein St8sia5	rno:364901	chr18:73263685-73263792	96::73	65::151	51.0::86.0	162.0::73.0	5.39289e-11	1.31615e-08	cassette
LOC100362458	LOC100362458			chr9:94175960-94176040	42::12	34::37	29.0::56.0	56.0::51.0	5.86879e-11	1.39557e-08	altend
Ptprj	NM_017269.2	Protein Ptprj	rno:29645	chr3:85989772-85989844	15::18	16::18	17.0::52.0	22.0::54.0	9.2245e-11	2.08654e-08	alt3
Kcnip2	NM_020095.2	Kv channel-interacting protein 2	rno:56817	chr1:270356823-270356918	27::54	2::45	24.0::61.0	26.0::53.0	1.07321e-10	2.36974e-08	cassette_multi
Iqsec3	NM_207617.1	IQ motif and SEC7 domain-containing protein 3	rno:404781	chr4:221049964-221050089	10::156	89::92	60.0::176.0	3.0::174.0	1.57609e-10	3.39921e-08	mutually_exclusive
Ank2	XP_006233348.1	Protein Ank2	rno:362036	chr2:250617521-250617619	85::425	32::246	171.0::355.0	109.0::290.0	1.63019e-10	3.43599e-08	cassette
LOC100912498	XP_003751130.1	protein FAM131A-like		chr11:85963345-85963490	45::61	42::97	77.0::73.0	3.0::50.0	2.08505e-10	4.29705e-08	altstart
Phyhip	NM_001017376.1	phytanoyl-CoA 2-hydroxylase interacting protein	rno:290356	chr15:56499980-56499983	33::17	182::0	46.0::44.0	114.0::32.0	3.04669e-10	6.0117e-08	alt3
Sfswap	NM_001034924.1	Splicing factor, suppressor of white-apricot homolog	rno:304431	chr12:32742403-32742450	73::4	27::16	75.0::62.0	35.0::52.0	3.30783e-10	6.30337e-08	alt5
Cib2	NM_001015010.1	Calcium and integrin-binding family member 2	rno:300719	chr8:57704363-57704443	14::62	31::62	29.0::63.0	17.0::51.0	3.33044e-10	6.30337e-08	altend
Sgce	NM_001002023.2	Epsilon-sarcoglycan	rno:432360	chr4:29637682-29637716	92::283	88::9	87.0::75.0	6.0::53.0	3.77805e-10	7.00754e-08	cassette
Cadps	NM_013219.1	Calcium-dependent secretion activator 1	rno:26989	chr15:19623305-19623373	134::241	172::162	100.0::294.0	63.0::253.0	4.05099e-10	7.36644e-08	cassette
Prune2	NM_001024973.1	Protein prune homolog 2	rno:293823	chr1:244005891-244005993	29::107	32::74	62.0::19.0	8.0::18.0	4.61621e-10	8.23283e-08	cassette
Sdr9c7	XP_006241578.1	Protein Sdr9c7	rno:259235	chr7:71461991-71462205	13::5	3::24	20.0::39.0	34.0::23.0	6.97122e-10	1.21087e-07	alt3
Cdc42	NM_171994.4	Cell division control protein 42 homolog	rno:64465	chr5:159462632-159462704	1::110	230::1	221.0::365.0	281.0::351.0	7.11934e-10	1.21087e-07	mutually_exclusive
Stx4	NM_031125.1	Syntaxin-4	rno:81803	chr1:206317192-206317290	199::23	100::83	21.0::146.0	62.0::108.0	7.18114e-10	1.21087e-07	cassette
Lrrc73	NM_001024360.2	leucine rich repeat containing 73	rno:501101	chr9:16009549-16009607	138::12	105::19	19.0::133.0	29.0::109.0	7.36017e-10	1.2189e-07	cassette
Arhgap21	NM_001191693.1	Protein Arhgap21	rno:307178	chr17:89421414-89421668	9::168	19::158	96.0::28.0	94.0::35.0	7.74589e-10	1.26027e-07	alt3
Rnase4	NM_020082.2	Rnase4 protein	rno:56759	chr15:31853611-31853739	35::47	36::46	20.0::54.0	20.0::52.0	8.42519e-10	1.32726e-07	cassette
Actl6b	NM_001105917.1	Actin-like protein 6B	rno:288563	chr12:24226364-24226464	46::458	37::342	221.0::806.0	186.0::640.0	8.44388e-10	1.32726e-07	cassette_multi
Nphp4	NM_001037650.2	RCG31055, isoform CRA_a	rno:313749	chr5:173269501-173269562	12::77	1::79	43.0::40.0	40.0::33.0	1.11858e-09	1.67318e-07	cassette
Agtpbp1	NM_001106100.1	Agtpbp1 protein	rno:290986	chr17:7760433-7760513	225::213	106::54	65.0::232.0	17.0::170.0	1.29487e-09	1.90613e-07	altend
Mrpl37	NM_001004235.1	39S ribosomal protein L37, mitochondrial	rno:56281	chr5:130512856-130512873	11::29	3::35	34.0::74.0	54.0::75.0	1.33381e-09	1.93278e-07	alt3
Pcyt2	NM_053568.1	Ethanolamine-phosphate cytidylyltransferase	rno:89841	chr10:109384184-109384370	16::31	1::32	31.0::91.0	12.0::132.0	1.47823e-09	2.08621e-07	alt5
LOC100911576	NM_001271241.1	heterogeneous nuclear ribonucleoproteins C1/C2-like		chr14:88372850-88372874	148::13	122::94	82.0::152.0	85.0::139.0	1.48468e-09	2.08621e-07	alt3
Pak3	NM_019210.1	Serine/threonine-protein kinase PAK 3	rno:29433	chrx:113373493-113373603	11::44	12::8	30.0::124.0	10.0::107.0	1.62113e-09	2.24394e-07	cassette
Prkcz	NM_022507.1	Protein kinase C zeta type	rno:25522	chr5:176127143-176127150	1456::184	427::0	452.0::285.0	131.0::128.0	1.76738e-09	2.41039e-07	alt5
Tubb2a	NM_001109119.1	Tubulin beta-2A chain	rno:498736	chr17:33389098-33389155	1425::1840	595::0	2844.0::2111.0	909.0::1787.0	2.02158e-09	2.71713e-07	alt5
Cacna2d1	NM_012919.3	Voltage-dependent calcium channel subunit alpha-2/delta-1	rno:25399	chr4:15704576-15704662	64::75	0::107	5.0::84.0	24.0::70.0	2.44302e-09	3.23666e-07	mutually_exclusive
Gtpbp5	NM_001013924.1	Similar to GTP binding protein 5, isoform CRA_a	rno:296462	chr3:181655889-181655896	86::4	85::15	40.0::53.0	44.0::59.0	2.59663e-09	3.39171e-07	alt5
Actl6b	NM_001105917.1	Actin-like protein 6B	rno:288563	chr12:24226782-24226947	46::193	37::201	96.0::846.0	110.0::669.0	2.92745e-09	3.77072e-07	cassette_multi
Tbc1d9b	NM_001108274.1	Tbc1d9b protein	rno:360520	chr10:35428995-35429045	55::191	12::256	71.0::107.0	82.0::90.0	3.11371e-09	3.95569e-07	cassette
Slc22a23	NM_022624.1	Slc22a23 protein	rno:64559	chr17:33172099-33172202	14::67	3::60	33.0::70.0	29.0::73.0	3.25305e-09	4.0225e-07	cassette
Sipa1l1	NM_139330.1	Signal-induced proliferation-associated 1-like protein 1	rno:246212	chr6:114162629-114162689	10::41	0::68	24.0::118.0	32.0::99.0	3.34918e-09	4.08688e-07	cassette_multi
Ptprn	NM_053881.1	Receptor-type tyrosine-protein phosphatase-like N	rno:116660	chr9:82230469-82230870	9::124	67::73	18.0::65.0	26.0::29.0	4.47946e-09	5.39513e-07	alt5
LOC100909441	XP_003749402.1	tubulin alpha-1C chain-like		chr2:218686622-218687019	45::1	15::6	1122.0::2618.0	687.0::1084.0	4.76344e-09	5.66361e-07	alt5
Ndrg4	NM_031967.2	Protein NDRG4	rno:64457	chr19:9754020-9754058	4656::1710	2316::1118	647.0::1153.0	458.0::2105.0	5.22734e-09	6.1365e-07	cassette
Fry	NM_001170398.1	furry homolog (Drosophila)	rno:304244	chr12:7717959-7717967	32::216	56::250	39.0::109.0	45.0::76.0	5.44581e-09	6.31305e-07	cassette
Mllt1	NM_001106876.1	Similar to myeloid/lymphoid or mixed lineage-leukemia translocation to 1 homolog	rno:301119	chr9:9125296-9125378	16::93	6::181	56.0::116.0	90.0::86.0	5.87838e-09	6.73038e-07	cassette
Zranb2	NM_031616.1	Zinc finger Ran-binding domain-containing protein 2	rno:58821	chr2:282780111-282780185	63::86	101::51	94.0::182.0	73.0::187.0	7.55023e-09	8.47721e-07	cassette_multi
Mta3	NM_001106705.1	Protein Mta3	rno:100362346	chr6:6977733-6977768	49::97	46::28	99.0::63.0	37.0::54.0	7.58689e-09	8.47721e-07	altend
Azi1	NM_001108310.1	5-azacytidine induced 1	rno:360672	chr10:108862341-108862469	45::3	8::6	43.0::16.0	35.0::17.0	8.27398e-09	9.13486e-07	alt5
Rbm9	NM_001079895.1	RNA binding protein fox-1 homolog 2	rno:362950	chr7:118324123-118324203	30::32	8::64	17.0::132.0	40.0::87.0	1.05417e-08	1.14575e-06	altstart
Rapgef2	NM_001107684.1	Rap guanine nucleotide exchange factor 2	rno:310533	chr2:197260377-197260457	108::1	40::18	3.0::82.0	27.0::65.0	1.06248e-08	1.14575e-06	altstart
2014-03-05				chr1:263330373-263330453	43::59	74::6	39.0::139.0	5.0::114.0	1.09401e-08	1.14957e-06	altstart
Tk2	NM_001106166.1	Protein Tk2	rno:291824	chr19:929038-929111	17::83	6::34	28.0::68.0	16.0::61.0	1.09483e-08	1.14957e-06	cassette
Dlg4	NM_019621.1	Disks large homolog 4	rno:29495	chr10:56381144-56381308	123::876	273::2840	177.0::1028.0	465.0::823.0	1.10321e-08	1.14957e-06	cassette
Hnrnpc	NM_001277602.1	Heterogeneous nuclear ribonucleoprotein C (C1/C2)	rno:290046	chr15:32306210-32306249	44::103	56::162	60.0::206.0	76.0::273.0	1.17389e-08	1.20963e-06	alt5
Snd1	NM_022694.2	Staphylococcal nuclease domain-containing protein 1	rno:64635	chr4:55463271-55463351	9::62	16::91	20.0::295.0	29.0::203.0	1.25585e-08	1.27986e-06	altstart
Spock1	NM_001271297.1	Protein Spock1	rno:306759	chr17:9973817-9973818	155::23	165::0	151.0::258.0	135.0::181.0	1.27901e-08	1.2893e-06	alt3
LOC314655	LOC314655			chr7:18612305-18612434	8::41	2::62	46.0::34.0	68.0::26.0	1.58234e-08	1.56561e-06	cassette_multi
Cul3	NM_001106923.1	Cullin-3	rno:301555	chr9:85853252-85853380	80::46	100::10	82.0::169.0	97.0::89.0	1.58688e-08	1.56561e-06	alt5
Ppp1r13b	NM_001108062.1	Protein phosphatase 1, regulatory (Inhibitor) subunit 13B (Predicted)	rno:314465	chr6:145444343-145444450	29::38	13::26	40.0::73.0	18.0::76.0	1.67953e-08	1.63302e-06	alt5
Srrm1	NM_001107986.2	Srrm1 protein	rno:313620	chr5:157457298-157457313	15::57	0::56	42.0::166.0	47.0::92.0	1.69042e-08	1.63302e-06	alt3
Slc25a25	NM_145677.1	Calcium-binding mitochondrial carrier protein SCaMC-2	rno:246771	chr3:16797448-16797483	78::622	126::997	201.0::73.0	318.0::75.0	1.97391e-08	1.86689e-06	cassette
Hcn2	NM_053684.1	Potassium/sodium hyperpolarization-activated cyclic nucleotide-gated channel 2	rno:114244	chr7:13046275-13046277	2999::533	2311::206	2113.0::3734.0	1519.0::1868.0	2.00984e-08	1.86689e-06	alt3
Atp8a1	XP_006251043.1	Protein Atp8a1	rno:289615	chr14:41808183-41808281	0::95	34::44	37.0::158.0	34.0::126.0	2.01304e-08	1.86689e-06	mutually_exclusive
Dock9	NM_001105759.2	Dedicator of cytokinesis protein 9	rno:259237	chr15:111380791-111380868	137::66	103::25	35.0::161.0	18.0::126.0	2.10168e-08	1.9298e-06	cassette
Copb1	NM_080781.2	Coatomer subunit beta	rno:114023	chr1:190686763-190686909	3::2	68::11	31.0::122.0	3.0::93.0	2.41552e-08	2.17491e-06	mutually_exclusive
Arv1	NM_001106197.1	ARV1 homolog (Yeast) (Predicted)	rno:292097	chr19:68198438-68198485	64::22	26::29	50.0::64.0	20.0::85.0	2.50682e-08	2.23541e-06	alt3
Cstf2	NM_001131014.1	Cstf2 protein	rno:683927	chrx:104736425-104736535	22::25	39::29	4.0::96.0	39.0::78.0	2.7202e-08	2.40258e-06	mutually_exclusive
Mapt	NM_017212.2	Microtubule-associated protein tau	rno:29477	chr10:92135481-92135573	189::731	122::516	316.0::548.0	199.0::430.0	2.85066e-08	2.49406e-06	cassette
Epb41l1	NM_172090.2	Band 4.1-like protein 1	rno:59317	chr3:159103946-159103970	136::202	19::295	203.0::248.0	251.0::222.0	2.87965e-08	2.49588e-06	alt3
Nrcam	NM_013150.1	Neuronal cell adhesion molecule	rno:497815	chr6:74428055-74428180	2014::197	1086::127	78.0::281.0	58.0::227.0	3.06172e-08	2.59672e-06	cassette
Snx2	NM_001106135.2	Sorting nexin 2	rno:291464	chr18:47385155-47385166	31::71	30::125	16.0::159.0	32.0::112.0	3.08e-08	2.59672e-06	cassette
Sema6d	NM_001107768.1	Protein Sema6d	rno:311384	chr3:123474309-123474389	41::13	61::68	9.0::66.0	22.0::54.0	3.3998e-08	2.84052e-06	altend
Apopt1	NM_001037769.2	Apoptogenic protein 1, mitochondrial	rno:299341	chr6:144217250-144217313	15::146	2::45	54.0::79.0	16.0::52.0	3.50991e-08	2.88984e-06	cassette
Arl6ip4	NM_001025630.1	ADP-ribosylation-like factor 6 interacting protein 4	rno:288656	chr12:39777957-39778027	15::190	30::174	133.0::340.0	134.0::290.0	3.52115e-08	2.88984e-06	alt3
Eif4g3	NM_001106693.1	Eukaryotic translation initiation factor 4 gamma, 3 (Predicted), isoform CRA_a	rno:298573	chr5:160202931-160202951	57::452	18::304	155.0::208.0	96.0::151.0	3.64155e-08	2.96243e-06	cassette
P4ha1	NM_172062.2	Prolyl 4-hydroxylase subunit alpha-1	rno:64475	chr20:30758367-30758437	17::79	25::38	41.0::45.0	17.0::43.0	3.75679e-08	3.02961e-06	cassette
Birc6	NM_001170596.1	baculoviral IAP repeat-containing 6	rno:313876	chr6:31877464-31877574	1::14	4::40	43.0::42.0	4.0::37.0	3.79986e-08	3.03792e-06	mutually_exclusive
Vrk3	NM_001005561.1	Protein Vrk3	rno:361565	chr1:101826618-101826757	5::23	2::53	18.0::55.0	34.0::36.0	3.83383e-08	3.03888e-06	cassette_multi
Lrrc7	NM_057142.1	Leucine-rich repeat-containing protein 7	rno:117284	chr2:283891723-283891798	40::174	20::59	74.0::66.0	24.0::50.0	3.97295e-08	3.12247e-06	cassette
Phyhip	NM_001017376.1	phytanoyl-CoA 2-hydroxylase interacting protein	rno:290356	chr15:56498622-56498624	33::17	182::0	117.0::426.0	131.0::95.0	4.01151e-08	3.12628e-06	alt5
Rbm42	NM_001014159.2	Similar to RIKEN cDNA 3100004P22	rno:361545	chr1:90260721-90260742	91::206	84::81	110.0::53.0	50.0::77.0	4.60602e-08	3.53027e-06	alt3
RGD1562618	NM_001113791.1	similar to RIKEN cDNA 6030419C18 gene	rno:501007	chr8:63060832-63060912	279::9	348::39	90.0::258.0	79.0::248.0	4.65442e-08	3.53812e-06	altend
Mrpl48	NM_001106282.1	Mitochondrial ribosomal protein L48 (Predicted), isoform CRA_c	rno:293149	chr1:171792171-171792251	75::13	63::21	47.0::153.0	41.0::97.0	5.22571e-08	3.9401e-06	altend
Yjefn3	Yjefn3	YjeF N-terminal domain containing 3	rno:498608	chr16:21200206-21200286	66::35	51::3	53.0::46.0	5.0::30.0	5.50285e-08	4.1156e-06	altend
Lats2	NM_001107267.1	Protein Lats2	rno:305922	chr15:41800842-41800974	1::72	6::20	49.0::33.0	13.0::34.0	5.60676e-08	4.15348e-06	cassette_multi
Apip	NM_001106492.1	Protein Apip	rno:295961	chr3:99632643-99632691	0::44	13::25	36.0::40.0	12.0::29.0	5.64307e-08	4.15348e-06	cassette
Fgfr2	NM_012712.1	Heparin-binding fibroblast growth factor receptor 2	rno:25022	chr1:207628410-207628502	166::122	165::106	55.0::52.0	50.0::44.0	6.02513e-08	4.39977e-06	alt3
RGD1564943	NM_001134628.1	Protein S100pbp	rno:500551	chr5:151101341-151101468	17::67	5::56	48.0::35.0	30.0::31.0	6.46744e-08	4.68586e-06	retain_intron
Fkbp8	NM_001037180.1	Peptidyl-prolyl cis-trans isomerase FKBP8	rno:290652	chr16:20504901-20504904	764::65	1250::221	367.0::474.0	617.0::437.0	6.52507e-08	4.69097e-06	alt3
Hm13	NM_001107789.1	Histocompatibility 13 (Predicted), isoform CRA_a	rno:311545	chr3:154589160-154589359	26::145	59::393	62.0::120.0	152.0::109.0	7.52373e-08	5.32634e-06	cassette
Srcap	XP_006230438.1	Protein Srcap	rno:361652	chr1:206317192-206317290	202::23	101::83	21.0::57.0	62.0::49.0	8.2406e-08	5.75245e-06	cassette
Agap1	NM_001108230.1	Centg2 protein	rno:316611	chr9:96652633-96652710	70::123	36::191	52.0::143.0	82.0::111.0	8.24969e-08	5.75245e-06	cassette
Kdm1a	NM_001130098.1	Neuroprotective protein 3	rno:500569	chr5:158706649-158706708	95::461	140::310	203.0::105.0	118.0::89.0	8.52265e-08	5.87326e-06	cassette
Rab3gap2	NM_001040154.2	Rab3 GTPase-activating protein non-catalytic subunit	rno:289350	chr13:107888412-107888472	4::67	10::38	87.0::59.0	44.0::57.0	8.5496e-08	5.87326e-06	alt5
Macf1	NM_001135758.2	Microtubule-actin cross-linking factor 1		chr5:144917369-144917431	52::27	63::95	19.0::72.0	53.0::61.0	9.2092e-08	6.27986e-06	cassette
Syt7	NM_021659.1	Synaptotagmin VIIs	rno:59267	chr1:233415687-233415767	181::17	103::31	17.0::121.0	29.0::105.0	9.75352e-08	6.55465e-06	altstart
Fn1	NM_019143.2	Fibronectin	rno:25661	chr9:78692630-78692899	27::53	7::50	51.0::60.0	32.0::44.0	1.29762e-07	8.65764e-06	cassette
Rbm39	NM_001013207.2	Protein LOC100910882	rno:362251	chr3:158088031-158088103	175::20	48::21	6.0::117.0	13.0::76.0	1.32228e-07	8.75913e-06	cassette
Ptprk	NM_001029902.2	Receptor-like protein tyrosine phosphatase kappa	rno:360302	chr1:18640067-18640096	9::71	20::114	35.0::50.0	59.0::35.0	1.49787e-07	9.84851e-06	cassette_multi
Atl1	NM_001009831.2	Atlastin-1	rno:362750	chr6:101798810-101798811	59::211	45::282	111.0::179.0	130.0::146.0	1.50797e-07	9.84851e-06	alt5
Timmdc1	NM_001007676.1	Translocase of inner mitochondrial membrane domain-containing protein 1	rno:303922	chr11:67310297-67310385	16::156	0::137	71.0::104.0	59.0::85.0	1.84799e-07	1.19848e-05	cassette
Tom1l2	NM_001108277.1	Target of myb1-like 2 (Chicken) (Predicted), isoform CRA_a	rno:360537	chr10:46366307-46366369	706::146	634::228	46.0::127.0	67.0::113.0	1.92542e-07	1.23147e-05	cassette
Tpd52l2	NM_198744.2	Tumor protein D54	rno:296480	chr3:180713691-180713717	93::54	53::108	19.0::87.0	34.0::71.0	1.95821e-07	1.24386e-05	cassette
RGD1560244	XP_006246125.1	Uncharacterized protein	rno:302996	chr10:14973830-14973970	51::116	35::77	59.0::61.0	41.0::94.0	1.972e-07	1.2441e-05	cassette
Cacnb3	NM_012828.2	Voltage-dependent L-type calcium channel subunit beta-3	rno:25297	chrx:114818647-114818780	62::258	55::253	100.0::427.0	103.0::336.0	2.01811e-07	1.26459e-05	altstart
Ncor2	NM_001108334.1	Nuclear receptor co-repressor 2 (Predicted), isoform CRA_a	rno:360801	chr12:38774356-38774401	47::92	5::37	52.0::91.0	22.0::85.0	2.03735e-07	1.26808e-05	cassette
Pitpnb	NM_053742.1	Phosphatidylinositol transfer protein beta isoform	rno:114561	chr12:53032150-53032230	121::24	180::3	30.0::97.0	5.0::91.0	2.08586e-07	1.28962e-05	altend
Whsc1	NM_001191552.1	Protein Whsc1	rno:680537	chr14:82882126-82882170	23::75	19::89	32.0::61.0	42.0::47.0	2.36591e-07	1.45307e-05	cassette
Tm7sf2	NM_001013071.1	Transmembrane 7 superfamily member 2	rno:293688	chr1:228364588-228364718	11::33	0::19	42.0::54.0	32.0::39.0	2.38886e-07	1.45752e-05	alt3
Whsc1	NM_001191552.1	Protein Whsc1	rno:680537	chr14:82876478-82876519	19::121	25::106	34.0::61.0	30.0::47.0	2.62946e-07	1.5672e-05	cassette
Copb1	NM_080781.2	Coatomer subunit beta	rno:114023	chr1:190686424-190686570	2::3	11::68	22.0::122.0	20.0::93.0	2.65941e-07	1.5672e-05	mutually_exclusive
Mlf2	NM_001107889.1	Myeloid leukemia factor 2 (Predicted), isoform CRA_a	rno:312709	chr4:224682559-224682567	44::98	36::19	52.0::105.0	18.0::94.0	2.66316e-07	1.5672e-05	cassette
Ubr4	NM_001039026.1	E3 ubiquitin-protein ligase UBR4	rno:313658	chr5:161660983-161660989	0::93	15::65	33.0::62.0	27.0::57.0	2.67002e-07	1.5672e-05	alt3
Sepp1	NM_019192.2	Selenoprotein P	rno:29360	chr2:72138280-72138340	32::204	7::333	105.0::502.0	158.0::447.0	2.72292e-07	1.5882e-05	altstart
Rims1	NM_052829.1	Regulating synaptic membrane exocytosis protein 1	rno:84556	chr9:27422310-27422372	86::225	58::216	101.0::121.0	109.0::85.0	2.82868e-07	1.6353e-05	cassette
Zfand6	NM_001007630.1	AN1-type zinc finger protein 6	rno:293067	chr1:147706747-147706907	18::36	33::4	40.0::122.0	9.0::123.0	2.83893e-07	1.6353e-05	cassette
Adam19	NM_001160228.1	Protein Adam19	rno:303068	chr10:31047697-31047849	16::13	30::0	44.0::120.0	29.0::53.0	2.94623e-07	1.68565e-05	alt3
Nedd4l	NM_001008300.2	Nedd4l	rno:291553	chr18:59905211-59905291	77::67	63::55	34.0::93.0	23.0::74.0	2.96271e-07	1.68565e-05	altend
Pemt	NM_013003.1	Phosphatidylethanolamine N-methyltransferase	rno:25511	chr10:46366307-46366369	707::146	635::228	46.0::115.0	67.0::101.0	3.04343e-07	1.72102e-05	cassette
Acot8	NM_130756.3	Acyl-coenzyme A thioesterase 8	rno:170588	chr3:167455634-167455770	39::52	7::58	35.0::160.0	40.0::106.0	3.40577e-07	1.91425e-05	cassette
Gdpd5	NM_001109152.1	Gdpd5 protein		chr1:170615892-170615906	6::74	15::27	16.0::35.0	12.0::30.0	3.43676e-07	1.92003e-05	cassette
Grm5	NM_017012.1	Glutamate receptor, metabotropic 5, isoform CRA_a	rno:24418	chr1:157520146-157520226	95::4	71::27	14.0::113.0	37.0::80.0	3.66835e-07	2.03714e-05	altstart
Ammecr1l	NM_001107399.1	AMME chromosomal region gene 1-like	rno:307526	chr18:24273802-24273872	83::102	64::233	41.0::50.0	63.0::46.0	3.69473e-07	2.03958e-05	cassette
LOC310926	NM_001025002.1	hypothetical protein LOC310926	rno:310926	chr1:13506276-13506500	34::37	57::8	19.0::62.0	15.0::54.0	3.95949e-07	2.1728e-05	cassette_multi
Ehbp1	XP_223664.6	Protein Ehbp1	rno:305556	chr14:107073557-107073661	17::83	2::130	57.0::70.0	75.0::51.0	4.25698e-07	2.31914e-05	cassette
Sgce	NM_001002023.2	Epsilon-sarcoglycan	rno:432360	chr4:29649707-29649733	28::71	25::29	24.0::75.0	14.0::54.0	4.27619e-07	2.31914e-05	cassette
Rims1	NM_052829.1	Regulating synaptic membrane exocytosis protein 1	rno:84556	chr9:27409084-27409167	20::119	27::57	19.0::121.0	13.0::86.0	4.56242e-07	2.45999e-05	mutually_exclusive
Mycbp2	NM_001106055.2	Protein Mycbp2	rno:290447	chr15:97208224-97208393	0::21	11::37	54.0::66.0	36.0::51.0	4.84043e-07	2.59481e-05	mutually_exclusive
Rab1b	NM_001109979.2	Protein LOC100363782	rno:100126191	chr1:227413156-227413211	96::7	0::0	150.0::67.0	135.0::15.0	5.11607e-07	2.72681e-05	alt3
Dnm1l	NM_053655.3	Dynamin-1-like protein	rno:114114	chr11:91929855-91929887	41::247	43::287	93.0::200.0	110.0::178.0	5.26758e-07	2.79151e-05	cassette
Ttc3	NM_001108315.1	Protein Ttc3	rno:360702	chr11:38186176-38186286	644::103	626::30	34.0::53.0	23.0::67.0	5.38638e-07	2.83826e-05	alt5
Cacna1b	NM_147141.1	Cav2.2 isoform	rno:257648	chr3:1830011-1830073	43::24	33::16	14.0::91.0	9.0::88.0	5.58692e-07	2.92729e-05	cassette
Pex2	NM_017234.1	Peroxisome biogenesis factor 2	rno:29534	chr2:117991946-117992026	41::15	58::2	26.0::46.0	13.0::40.0	5.72167e-07	2.98105e-05	altstart
Dnajc17	NM_001191740.1	Protein Dnajc17	rno:311329	chr3:117541796-117541906	43::4	7::12	12.0::45.0	12.0::7.0	6.38474e-07	3.30794e-05	alt3
Iqsec3	NM_207617.1	IQ motif and SEC7 domain-containing protein 3	rno:404781	chr4:221051622-221051625	22::0	73::30	72.0::194.0	109.0::101.0	6.57062e-07	3.38533e-05	alt3
Phka1	NM_022626.1	Phosphorylase b kinase regulatory subunit alpha, skeletal muscle isoform	rno:64561	chrx:73236261-73236299	3::71	14::43	24.0::39.0	12.0::44.0	6.69694e-07	3.43135e-05	cassette
H2afy	NM_017182.2	Core histone macro-H2A.1	rno:29384	chr17:11486703-11486793	38::160	24::84	43.0::250.0	55.0::170.0	6.85288e-07	3.49196e-05	mutually_exclusive
Ncam1	NM_031521.1	Neural cell adhesion molecule 1	rno:24586	chr8:52458775-52459286	29::416	71::302	545.0::584.0	343.0::434.0	7.00506e-07	3.54664e-05	altend
Srf	NM_001109302.1	Similar to serum response factor (Predicted)	rno:501099	chr9:15649045-15649236	20::161	50::153	71.0::78.0	64.0::79.0	7.03668e-07	3.54664e-05	cassette
Lrpap1	NM_001169113.1	Alpha-2-macroglobulin receptor-associated protein	rno:116565	chr14:81607999-81608002	43::11	82::10	54.0::300.0	77.0::172.0	7.34758e-07	3.66754e-05	alt3
Akap7	NM_001001801.3	A-kinase anchor protein 7 isoforms delta and gamma	rno:361458	chr1:22714919-22714999	22::16	21::20	14.0::30.0	10.0::27.0	7.35565e-07	3.66754e-05	altstart
Gbas	NM_001017486.1	Glioblastoma amplified sequence	rno:498174	chr12:32486722-32486802	60::95	17::93	40.0::157.0	33.0::103.0	7.58363e-07	3.76099e-05	altstart
Ptprd	XP_233065.6	Protein Ptprd	rno:313278	chr5:97096282-97096293	26::115	44::188	18.0::97.0	30.0::75.0	7.96417e-07	3.92871e-05	cassette
Skil	XP_006232299.1	Protein Skil	rno:114208	chr2:135583580-135583584	20::127	0::0	66.0::92.0	21.0::63.0	9.02121e-07	4.4266e-05	alt5
Osbpl1a	NM_172023.1	Oxysterol-binding protein-related protein 1	rno:259221	chr18:4201190-4201270	15::121	82::94	164.0::310.0	137.0::240.0	9.47639e-07	4.60926e-05	altstart
Elmo1	NM_001108415.1	Engulfment and cell motility 1, ced-12 homolog (C. elegans) (Predicted), isoform CRA_a	rno:361251	chr17:57006548-57006628	55::22	28::21	22.0::62.0	21.0::59.0	9.51242e-07	4.60926e-05	altstart
Rtkn	NM_184046.1	Rhotekin	rno:297383	chr4:179434978-179435187	31::223	89::156	200.0::117.0	130.0::105.0	9.61667e-07	4.60926e-05	cassette
Apc	NM_012499.1	Adenomatosis polyposis coli, isoform CRA_a	rno:24205	chr18:26751617-26751644	68::123	37::146	50.0::56.0	67.0::35.0	9.6352e-07	4.60926e-05	cassette
Elavl4	NM_001077651.1	ELAV (Embryonic lethal, abnormal vision, Drosophila)-like 4 (Hu antigen D)	rno:432358	chr5:133920037-133920117	6::65	17::34	38.0::141.0	25.0::91.0	9.64771e-07	4.60926e-05	altstart
Pdgfra	NM_012802.1	Tyrosine-protein kinase receptor	rno:25267	chr14:35408020-35408282	50::9	80::9	39.0::69.0	21.0::57.0	9.69168e-07	4.60926e-05	cassette
Nrbp	NM_001034997.1	Nuclear receptor binding protein	rno:619579	chr6:36311339-36311362	385::15	373::171	9.0::193.0	38.0::185.0	9.76712e-07	4.62144e-05	cassette
Ifnar1	NM_001271316.1	Protein Ifnar1	rno:288264	chr11:35258366-35258544	32::168	8::192	149.0::131.0	139.0::122.0	9.96829e-07	4.69269e-05	cassette_multi
Birc6	NM_001170596.1	baculoviral IAP repeat-containing 6	rno:313876	chr6:31877133-31877160	35::5	48::10	28.0::34.0	33.0::52.0	1.0132e-06	4.74568e-05	alt5
Daam1	NM_001108030.1	Protein Daam1	rno:314212	chr6:104141722-104141839	3::29	21::51	27.0::66.0	3.0::55.0	1.104e-06	5.14498e-05	mutually_exclusive
Hnrpdl	NM_001033696.1	Heterogeneous nuclear ribonucleoprotein D-like	rno:305178	chr14:11146348-11146507	366::131	200::171	184.0::357.0	247.0::242.0	1.16453e-06	5.39255e-05	cassette
Srsf2	NM_001009720.2	Serine/arginine-rich splicing factor 2	rno:494445	chr10:105453066-105453169	140::22	170::19	73.0::398.0	74.0::215.0	1.16875e-06	5.39255e-05	cassette
Nit1	NM_182668.2	Nitrilase homolog 1	rno:289222	chr13:94351538-94351641	47::75	66::48	42.0::122.0	48.0::111.0	1.21195e-06	5.52354e-05	cassette
Apbb2	XP_006251056.1	amyloid beta (A4) precursor protein-binding, family B, member 2	rno:305338	chr14:43304507-43304510	45::7	58::4	41.0::77.0	40.0::59.0	1.21541e-06	5.52354e-05	alt3
Ncor2	NM_001108334.1	Nuclear receptor co-repressor 2 (Predicted), isoform CRA_a	rno:360801	chr12:38900512-38900626	16::55	16::19	66.0::55.0	39.0::56.0	1.21556e-06	5.52354e-05	alt5
Atl2	NM_001100671.1	Protein Atl2	rno:298757	chr6:2588407-2588638	46::125	27::129	75.0::50.0	90.0::38.0	1.22097e-06	5.52354e-05	cassette_multi
Mta1	NM_022588.1	Metastasis-associated protein MTA1	rno:64520	chr6:146930350-146930355	0::103	32::30	125.0::119.0	71.0::132.0	1.23455e-06	5.55786e-05	alt5
LOC690769	LOC690769			chr19:54640891-54641213	35::234	29::192	82.0::156.0	51.0::98.0	1.24754e-06	5.58922e-05	alt3
LOC100911951	XP_006231643.1	Kv channel-interacting protein 2x		chr1:272984509-272984604	9::147	50::221	49.0::65.0	52.0::53.0	1.27555e-06	5.68724e-05	cassette_multi
Rabgap1l	NM_001107190.1	Protein Rabgap1l	rno:304914	chr13:83006614-83006694	0::23	32::30	38.0::39.0	37.0::32.0	1.30198e-06	5.77731e-05	altstart
Larp1	XP_006246472.1	La ribonucleoprotein domain family, member 1	rno:303158	chr10:43293637-43293638	243::0	203::56	120.0::94.0	144.0::79.0	1.3569e-06	5.99232e-05	alt3
Zdhhc16	NM_001039346.1	Palmitoyltransferase	rno:654495	chr1:268639598-268639645	31::397	41::316	107.0::70.0	79.0::44.0	1.4046e-06	6.17358e-05	cassette
Neo1	NM_001191881.1	Neogenin	rno:81735	chr8:63475712-63475772	31::29	21::14	39.0::97.0	20.0::102.0	1.44039e-06	6.30105e-05	alt3
Ttc3	NM_001108315.1	Protein Ttc3	rno:360702	chr11:38226277-38226403	212::1018	311::906	367.0::486.0	319.0::356.0	1.47294e-06	6.41318e-05	cassette_multi
Nolc1	NM_022869.1	Nolc1 protein	rno:64896	chr1:273269164-273269168	59::17	30::1	86.0::208.0	53.0::185.0	1.48436e-06	6.43271e-05	alt3
Ifngr2	NM_001108313.1	Protein Ifngr2	rno:360697	chr11:35313679-35313759	141::6	99::15	6.0::75.0	19.0::55.0	1.55742e-06	6.71793e-05	altend
Plekhb1	NM_172033.2	Pleckstrin homology domain-containing family B member 1	rno:64471	chr1:171881271-171881413	8::102	6::36	63.0::119.0	36.0::90.0	1.59255e-06	6.83598e-05	altstart
Pcbp3	NM_001011945.1	Poly(RC) binding protein 3	rno:294336	chr20:14764056-14764184	23::177	0::74	106.0::111.0	57.0::68.0	1.59953e-06	6.83598e-05	cassette_multi
Rims1	NM_052829.1	Regulating synaptic membrane exocytosis protein 1	rno:84556	chr9:27607374-27607442	22::28	15::70	16.0::122.0	34.0::87.0	1.6749e-06	7.12371e-05	cassette
St3gal3	NM_031697.1	CMP-N-acetylneuraminate-beta-1,4-galactoside alpha-2,3-sialyltransferase	rno:64445	chr5:140728646-140728790	20::71	1::77	38.0::113.0	42.0::108.0	1.68222e-06	7.12371e-05	cassette_multi
Ncor2	NM_001108334.1	Nuclear receptor co-repressor 2 (Predicted), isoform CRA_a	rno:360801	chr12:38801825-38802035	47::176	11::132	121.0::91.0	85.0::85.0	1.75322e-06	7.39061e-05	cassette
Jph4	NM_001003711.1	Junctophilin-4	rno:445271	chr15:37657181-37657186	494::54	464::23	527.0::1105.0	424.0::637.0	1.83677e-06	7.7078e-05	alt3
RGD1309903	XP_006227713.1	Protein RGD1309903	rno:292947	chr1:15626332-15626374	102::20	95::7	17.0::37.0	10.0::40.0	1.93345e-06	8.00484e-05	cassette
RGD1565257	NM_001134550.1	Protein Ubr3	rno:311115	chr3:62910529-62910628	127::161	102::133	76.0::168.0	67.0::126.0	2.05739e-06	8.48012e-05	alt3
Zyx	NM_053761.1	Protein Zyx	rno:114636	chr4:136546272-136546364	35::148	16::107	93.0::100.0	64.0::100.0	2.16896e-06	8.86312e-05	cassette
Rwdd4	NM_001034994.1	RWD domain containing 4A	rno:502084	chr16:47585532-47585679	0::60	7::40	62.0::42.0	35.0::31.0	2.16943e-06	8.86312e-05	cassette
Banf1	NM_053631.3	Barrier-to-autointegration factor	rno:114087	chr1:227675032-227675112	86::13	85::30	12.0::81.0	24.0::73.0	2.20374e-06	8.96382e-05	altstart
Cpsf7	NM_001014245.2	Cleavage and polyadenylation specificity factor subunit 7	rno:365407	chr1:233525597-233525662	24::26	41::13	15.0::102.0	22.0::90.0	2.22767e-06	9.02157e-05	cassette
Fnbp1l	NM_001039609.1	Formin-binding protein 1-like	rno:310839	chr2:246063461-246063475	44::64	33::48	21.0::107.0	11.0::68.0	2.26981e-06	9.13386e-05	cassette
Atp6v1h	NM_001013929.1	Protein Atp6v1h	rno:297797	chr5:19112635-19112688	67::344	128::196	126.0::298.0	71.0::278.0	2.28144e-06	9.13386e-05	cassette
Rab3ip	NM_017313.3	Rab-3A-interacting protein	rno:29885	chr7:59951118-59951213	9::6	0::7	206.0::92.0	96.0::69.0	2.28494e-06	9.13386e-05	mutually_exclusive
Cdkl2	NM_001012035.1	Cyclin-dependent kinase-like 2	rno:305242	chr14:17451099-17451207	53::61	77::11	39.0::150.0	9.0::131.0	2.38779e-06	9.50401e-05	cassette
Ubl5	NM_001048243.2	Ubiquitin-Like 5 Protein, isoform CRA_a	rno:500954	chr8:21719410-21719493	79::208	60::219	190.0::97.0	158.0::86.0	2.57144e-06	0.000101492	alt5
Ttc3	NM_001108315.1	Protein Ttc3	rno:360702	chr11:38227503-38227568	215::1408	312::1231	582.0::483.0	491.0::355.0	2.57177e-06	0.000101492	cassette
Ascc2	NM_001109091.1	activating signal cointegrator 1 complex subunit 2	rno:498402	chr14:85555798-85555895	37::45	37::22	24.0::34.0	11.0::31.0	2.83538e-06	0.000111421	cassette
Cspg5	NM_133652.1	Chondroitin sulfate proteoglycan 5	rno:50568	chr8:117692872-117692953	207::37	236::30	85.0::238.0	63.0::249.0	2.97391e-06	0.000116371	alt5
Map7d1	NM_001109438.1	RCG31495	rno:681287	chr5:148025531-148025641	75::308	39::326	168.0::219.0	179.0::194.0	3.16452e-06	0.000122794	cassette
Galk2	NM_001013919.1	N-acetylgalactosamine kinase	rno:296117	chr3:124669033-124669161	34::12	16::20	26.0::45.0	25.0::45.0	3.18327e-06	0.000123007	altstart
Cisd2	NM_001191608.1	Protein Cisd2	rno:295457	chr2:259145017-259145097	23::3	29::23	5.0::92.0	23.0::66.0	3.30452e-06	0.000127162	altstart
Cpne4	NM_001109003.1	copine IV	rno:367160	chr8:112511802-112511882	47::44	29::28	67.0::217.0	52.0::174.0	3.33977e-06	0.000127918	altstart
LOC100909529	XR_147179.1	uncharacterized LOC100909529		chrx:19223578-19223655	30::178	8::188	73.0::192.0	81.0::87.0	3.35174e-06	0.000127918	cassette
Gdap1l1	NM_001107798.2	ganglioside-induced differentiation-associated protein 1-like 1	rno:311616	chr3:166032154-166032158	496::314	308::362	300.0::308.0	269.0::313.0	3.43413e-06	0.000130312	alt5
Csda	NM_031979.3	Y-box-binding protein 3	rno:83807	chr4:228181171-228181377	45::154	39::145	56.0::114.0	63.0::89.0	3.44257e-06	0.000130312	cassette
Pum2	NM_001106715.1	Protein Pum2	rno:298874	chr6:43628139-43628375	123::201	82::96	76.0::127.0	49.0::93.0	3.4877e-06	0.000130951	cassette
Rab34	NM_001012140.1	Ras-related protein Rab-34	rno:360571	chr10:66185347-66185412	33::85	22::125	31.0::116.0	42.0::80.0	3.53989e-06	0.000132375	cassette
Rabl5	NM_001011902.1	Rab-like protein 5	rno:288585	chr12:24815614-24815732	101::53	41::53	40.0::124.0	43.0::73.0	3.61019e-06	0.000133658	alt3
Brsk2	XP_006230671.1	Serine/threonine-protein kinase BRSK2	rno:293631	chr1:221849748-221849813	41::106	38::131	40.0::172.0	50.0::118.0	3.62043e-06	0.000133658	cassette
Jmjd1c	NM_001191719.1	jumonji domain containing 1C	rno:171120	chr20:24884794-24884918	90::39	17::34	37.0::63.0	31.0::47.0	3.63183e-06	0.000133658	cassette
LOC680282	LOC680282			chrx:106379538-106379618	70::53	103::124	41.0::136.0	29.0::88.0	3.63184e-06	0.000133658	altend
Megf11	XP_006243356.1	multiple EGF-like-domains 11	rno:691517	chr8:69879577-69879678	36::30	28::80	26.0::42.0	50.0::50.0	3.76039e-06	0.000137841	cassette_multi
Dgcr6	NM_001107080.2	DiGeorge syndrome critical region gene 6	rno:303794	chr11:90169265-90169274	67::157	93::73	175.0::480.0	93.0::308.0	4.37814e-06	0.000159227	alt3
Kif21a	NM_001106790.1	Protein Kif21a		chr7:131787486-131787541	56::87	51::161	23.0::116.0	36.0::82.0	4.40696e-06	0.000159649	cassette
Eps15l1	NM_001029921.1	Protein Eps15l1	rno:361120	chr16:19059722-19059927	20::59	0::50	35.0::82.0	26.0::70.0	4.44735e-06	0.000160485	cassette_multi
Eme2	NM_001129775.1	Protein Eme2		chr10:14071304-14071395	10::63	3::117	56.0::137.0	111.0::129.0	4.51863e-06	0.000161628	cassette
Tcf12	NM_013176.2	Transcription factor 12	rno:25720	chr8:74707899-74707970	21::38	3::51	16.0::45.0	20.0::36.0	4.5313e-06	0.000161628	cassette
Cacna1e	NM_019294.2	Voltage-dependent R-type calcium channel subunit alpha-1E	rno:54234	chr13:76855828-76855956	94::0	61::13	10.0::170.0	37.0::123.0	4.59783e-06	0.000163373	cassette
Med15	NM_001108325.1	Med15 protein	rno:360743	chr11:90607748-90607944	6::57	0::34	12.0::64.0	8.0::43.0	4.61622e-06	0.0001634	alt5
Gtf2e2	NM_001107318.2	Protein Gtf2e2	rno:306516	chr16:61815891-61815962	34::24	5::13	14.0::40.0	9.0::42.0	4.79835e-06	0.000169201	cassette
Fam49b	NM_001126267.2	Fam49b protein	rno:299909	chr7:91581791-91581871	70::134	65::60	121.0::194.0	42.0::152.0	4.8466e-06	0.000170255	altstart
Ppdpf	NM_001009316.1	Pancreatic progenitor cell differentiation and proliferation factor	rno:296470	chr3:180401307-180401387	8::42	6::55	130.0::194.0	137.0::136.0	4.96938e-06	0.000173909	altstart
Arpp21	NM_001135046.1	Protein Arpp21	rno:363153	chr8:119746310-119746369	158::387	83::254	165.0::206.0	102.0::154.0	4.99442e-06	0.000174129	cassette
Rbfox1	NM_001106974.2	RNA binding protein fox-1 homolog	rno:302920	chr10:7320657-7320737	50::2	25::30	4.0::287.0	31.0::213.0	5.2565e-06	0.00018258	altstart
Fam120b	NM_001107466.3	Protein Fam120b	rno:308218	chr1:242171409-242171410	144::332	0::264	285.0::159.0	175.0::86.0	5.33441e-06	0.000184594	alt5
Camta1	NM_001195560.1	calmodulin binding transcription activator 1	rno:362665	chr5:171769003-171769083	14::22	6::49	10.0::78.0	25.0::59.0	5.41686e-06	0.000186456	altstart
Ablim2	NM_001177695.1	Actin-binding LIM protein 2	rno:360958	chr14:79743614-79743694	87::19	76::35	14.0::113.0	27.0::100.0	5.42842e-06	0.000186456	altstart
Madd	NM_053585.1	MAP kinase-activating death domain protein	rno:94193	chr3:86694645-86694704	217::307	120::294	79.0::169.0	106.0::144.0	5.57889e-06	0.000190917	cassette
LOC100911855	XP_006231636.1	F-box/WD repeat-containing protein 4-like		chr1:272757894-272758034	32::47	6::31	28.0::56.0	29.0::29.0	5.7769e-06	0.000196967	cassette
Pja2	NM_138896.2	E3 ubiquitin-protein ligase Praja-2	rno:192256	chr9:111553789-111553974	330::1009	231::751	722.0::768.0	631.0::549.0	6.02763e-06	0.000204763	cassette
Slc38a10	XP_221195.5	Protein Slc38a10	rno:303740	chr10:108884534-108884537	3::115	24::95	85.0::82.0	86.0::59.0	6.09635e-06	0.000206341	alt3
Cpsf1	NM_001130571.1	Cpsf1 protein	rno:366952	chr7:117656671-117656786	11::9	0::20	21.0::21.0	21.0::11.0	6.27093e-06	0.000211479	alt3
Baiap2	NM_057196.1	Brain-specific angiogenesis inhibitor 1-associated protein 2	rno:117542	chr10:108761048-108761128	267::61	259::17	48.0::240.0	18.0::220.0	6.61276e-06	0.000222198	altstart
Zmym3	NM_001040155.2	Zmym3 protein	rno:317260	chrx:72162533-72162827	18::116	0::131	73.0::92.0	58.0::90.0	6.78551e-06	0.000226363	cassette
Slc45a4	XP_006241803.1	solute carrier family 45, member 4	rno:315054	chr7:114752439-114752618	26::33	3::24	28.0::55.0	21.0::41.0	6.95327e-06	0.000231128	cassette
Cinp	NM_001106758.2	Cyclin-dependent kinase 2-interacting protein	rno:299334	chr6:145114093-145114162	126::28	66::32	37.0::166.0	31.0::79.0	7.02442e-06	0.000231831	alt5
Cnpy3	NM_001134710.1	RCG43420, isoform CRA_b	rno:685174	chr9:15459357-15459413	130::9	59::29	6.0::100.0	21.0::70.0	7.04977e-06	0.000231843	cassette
Tns3	NM_001170459.1	Protein Tns3	rno:360980	chr14:88507184-88507264	27::15	21::36	15.0::104.0	18.0::91.0	7.28055e-06	0.000238586	altstart
Dlgap1	NM_022946.2	Disks large-associated protein 1	rno:65040	chr9:118496175-118496204	74::350	46::175	102.0::166.0	53.0::133.0	7.32164e-06	0.000239088	cassette
Wdr54	NM_001109245.1	WD repeat domain 54	rno:500226	chr4:179441576-179441703	946::188	364::232	131.0::97.0	183.0::78.0	7.42036e-06	0.000241461	cassette
Rsrc2	NM_001014128.1	arginine/serine-rich coiled-coil 2	rno:360807	chr12:40153106-40153182	152::55	147::66	22.0::176.0	43.0::123.0	7.60322e-06	0.000246546	cassette
Atp2b3	NM_133288.1	Plasma membrane calcium-transporting ATPase 3	rno:29599	chr1:153025530-153025571	143::305	224::673	101.0::202.0	195.0::206.0	7.72132e-06	0.000249504	cassette
Rbbp8	NM_001134417.1	DNA endonuclease RBBP8	rno:291787	chr18:3175473-3175639	11::15	8::10	27.0::25.0	21.0::26.0	8.22299e-06	0.000264792	altstart
Psd	NM_134370.2	PH and SEC7 domain-containing protein 1	rno:171381	chr1:273496138-273496218	163::467	101::180	204.0::873.0	151.0::640.0	8.30523e-06	0.000266514	altstart
Prkcg	NM_012628.1	Protein kinase C gamma type	rno:24681	chr1:63410763-63410915	118::611	55::621	312.0::1008.0	307.0::877.0	8.50763e-06	0.000272068	cassette
Fam172a	NM_001106401.1	family with sequence similarity 172, member A	rno:294606	chr2:5032280-5032471	13::56	1::83	53.0::28.0	27.0::22.0	8.74407e-06	0.000278668	cassette
Odz3	NM_001169133.1	teneurin transmembrane protein 3	rno:306451	chr16:46569970-46569990	145::117	86::62	27.0::76.0	18.0::47.0	8.85467e-06	0.000281227	cassette
Supt6h	NM_001191820.1	Supt6h protein	rno:303281	chr10:66140677-66140785	39::0	34::10	9.0::75.0	13.0::57.0	8.93476e-06	0.000282802	alt5
Nacc1	NM_134413.2	Nucleus accumbens-associated protein 1	rno:171454	chr19:36764894-36764975	74::16	71::24	87.0::125.0	67.0::112.0	9.26325e-06	0.000291211	alt5
Mapkbp1	NM_001108589.1	Protein Mapkbp1	rno:362197	chr3:118338543-118338634	6::18	9::10	46.0::48.0	19.0::40.0	9.58149e-06	0.000300198	cassette
Gpm6b	NM_138846.1	RCG49687, isoform CRA_f	rno:192179	chrx:30000365-30001494	1171::475	646::358	752.0::706.0	603.0::622.0	9.61956e-06	0.000300204	altend
Unc13a	NM_022861.1	Protein unc-13 homolog A	rno:64829	chr16:19921958-19922014	155::19	104::24	9.0::190.0	21.0::170.0	9.67878e-06	0.000300204	cassette
Iffo1	NM_001108647.1	intermediate filament family orphan 1	rno:362437	chr4:224682559-224682567	44::98	36::19	52.0::100.0	18.0::79.0	9.89761e-06	0.000305968	cassette
LOC501546	LOC501546			chrx:21860536-21860539	44::35	29::29	74.0::110.0	66.0::84.0	1.01239e-05	0.000311923	alt5
Tmem161a	NM_001108874.2	Protein Tmem161a	rno:364535	chr16:20841572-20841647	0::27	9::11	40.0::25.0	31.0::48.0	1.06265e-05	0.000326326	alt3
RGD1564804	NM_001107969.1	similar to chromosome 1 open reading frame 50	rno:313551	chr5:142091012-142091127	2::14	7::17	16.0::68.0	10.0::62.0	1.07059e-05	0.000326741	cassette
Caskin1	NM_080690.2	Caskin-1	rno:140722	chr10:13678661-13678682	0::100	9::55	7.0::111.0	13.0::65.0	1.07105e-05	0.000326741	alt3
Epn1	NM_057136.1	Epsin-1	rno:117277	chr1:76237073-76237147	1133::276	771::270	177.0::620.0	119.0::568.0	1.08075e-05	0.000328619	cassette
Mmadhc	NM_001004280.1	Methylmalonic aciduria and homocystinuria type D homolog, mitochondrial	rno:362134	chr3:40915064-40915128	0::28	5::63	12.0::20.0	14.0::30.0	1.208e-05	0.000363733	alt5
Ints10	NM_001134416.1	Ints10 protein	rno:290679	chr16:22515269-22515346	59::21	37::34	45.0::92.0	87.0::80.0	1.22876e-05	0.000368787	cassette
Bcas1	NM_145670.4	Breast carcinoma-amplified sequence 1 homolog	rno:246755	chr3:174079761-174079928	349::601	157::634	185.0::285.0	207.0::239.0	1.24825e-05	0.000373429	cassette
Ccdc136	XP_006236304.1	coiled-coil domain containing 136	rno:362331	chr4:56464487-56464762	61::30	58::11	47.0::144.0	28.0::108.0	1.26431e-05	0.000377017	cassette_multi
Tlcd1	NM_001013858.1	TLC domain-containing protein 1	rno:287472	chr10:66195019-66195099	131::7	133::20	14.0::36.0	8.0::35.0	1.28974e-05	0.000383366	altstart
Speg	NM_012905.2	Striated muscle-specific serine/threonine-protein kinase	rno:363256	chr9:82369036-82369159	109::204	147::106	105.0::44.0	49.0::43.0	1.29917e-05	0.000384935	cassette
Med24	NM_001034079.1	Mediator of RNA polymerase II transcription subunit 24	rno:619436	chr10:86429225-86429281	64::284	57::180	158.0::87.0	103.0::95.0	1.30524e-05	0.000385503	cassette
Mpp6	NM_001134982.1	Protein Mpp6	rno:362359	chr4:144577204-144577245	98::63	25::56	32.0::93.0	22.0::78.0	1.31661e-05	0.000386829	cassette
Kif3a	NM_053377.1	Kinesin-like protein kif3a	rno:84392	chr10:38723414-38723422	47::290	51::191	39.0::208.0	33.0::159.0	1.31807e-05	0.000386829	cassette
Zfp821	Znf821	Protein Zfp821		chr19:52767501-52767667	13::107	3::110	79.0::156.0	62.0::122.0	1.39719e-05	0.000408754	cassette
RGD1308874	NM_001034003.1	Adipocyte plasma membrane-associated protein	rno:366227	chr3:152765978-152766058	7::3	4::35	4.0::61.0	18.0::44.0	1.4313e-05	0.000417418	altstart
LOC501546	LOC501546			chrx:21924078-21924158	25::56	11::130	80.0::103.0	148.0::92.0	1.44763e-05	0.000418632	altend
Fgf11	NM_130816.1	Fibroblast growth factor	rno:170632	chr10:56150771-56150793	0::18	7::20	6.0::35.0	9.0::29.0	1.44898e-05	0.000418632	alt5
RGD1304978	NM_001024981.1	Protein RGD1304978	rno:295985	chr3:106839265-106839345	8::5	3::11	9.0::9.0	11.0::8.0	1.44903e-05	0.000418632	altend
Tmem175	NM_001013991.1	Transmembrane protein 175	rno:305623	chr14:2084236-2084287	46::144	86::223	55.0::69.0	65.0::65.0	1.45352e-05	0.000418632	cassette
Rgs7	NM_019343.1	Regulator of G-protein-signaling 7	rno:54296	chr13:97568475-97568552	19::57	35::27	27.0::111.0	24.0::88.0	1.5311e-05	0.000438388	mutually_exclusive
Acsl6	NM_130739.1	Acyl-CoA synthetase long-chain family member 6 variant AUG1	rno:117243	chr10:39442541-39442654	39::0	16::30	60.0::195.0	114.0::168.0	1.53157e-05	0.000438388	altstart
Ciz1	NM_001106568.1	Ciz1 protein	rno:296639	chr3:16749348-16749360	21::33	15::24	126.0::72.0	78.0::60.0	1.586e-05	0.000451183	alt5
Lipa	NM_012732.3	Lysosomal acid lipase/cholesteryl ester hydrolase	rno:25055	chr1:260098473-260098582	46::0	24::24	4.0::64.0	17.0::52.0	1.63362e-05	0.000463308	cassette
Ank3	NM_031805.1	Protein Ank3	rno:361833	chr20:22534765-22534797	239::96	235::85	29.0::176.0	27.0::138.0	1.69172e-05	0.000478325	cassette
Ddx17	NM_001015018.1	Protein Ddx17	rno:315133	chr7:120764639-120764642	0::142	54::86	108.0::400.0	109.0::489.0	1.84048e-05	0.000514711	alt3
Shank1	NM_031751.2	SH3 and multiple ankyrin repeat domains protein 1	rno:78957	chr1:101395340-101395363	135::79	217::215	24.0::218.0	55.0::176.0	1.84261e-05	0.000514711	cassette
Actn4	NM_031675.2	Alpha actinin 4	rno:63836	chr1:88277144-88277229	261::392	175::360	282.0::250.0	190.0::201.0	1.86444e-05	0.000518975	mutually_exclusive
RGD1309762	XP_222205.7	Protein RGD1309762	rno:304503	chr12:42647989-42648016	68::0	57::11	10.0::68.0	20.0::63.0	1.87142e-05	0.000518975	alt3
Dvl3	NM_001107081.2	Dishevelled 3, dsh homolog (Drosophila) (Predicted)	rno:303811	chr11:87126221-87126225	13::31	0::28	37.0::29.0	35.0::31.0	1.87467e-05	0.000518975	alt3
Pxk	NM_182821.1	PX domain-containing protein kinase-like protein	rno:306203	chr15:22520151-22520183	2::18	6::80	8.0::28.0	24.0::28.0	1.89196e-05	0.000522205	cassette
RGD1310348	NM_001108323.1	transport and golgi organization 2 homolog (Drosophila)	rno:360738	chr11:89933125-89933229	62::200	29::430	121.0::175.0	227.0::147.0	1.90504e-05	0.000524254	cassette
RGD1359529	NM_001014193.2	similar to chromosome 1 open reading frame 63	rno:362626	chr5:157031941-157031985	24::12	44::58	47.0::177.0	82.0::178.0	1.99331e-05	0.000545309	cassette_multi
Spcs2	NM_001191601.1	Protein Spcs2	rno:293142	chr1:171041454-171041456	99::21	206::0	90.0::138.0	136.0::125.0	2.02876e-05	0.000548743	alt3
LOC361985	NM_001014174.1	Uncharacterized protein C1orf43 homolog	rno:361985	chr2:208841860-208841918	32::277	33::236	144.0::249.0	117.0::216.0	2.03086e-05	0.000548743	cassette
Speg	NM_012905.2	Striated muscle-specific serine/threonine-protein kinase	rno:363256	chr9:82365616-82365701	325::16	326::52	22.0::44.0	47.0::43.0	2.03527e-05	0.000548743	altstart
Sgip1	XP_233240.5	SH3-containing GRB2-like protein 3-interacting protein 1	rno:313413	chr5:126266724-126266807	57::184	34::66	108.0::105.0	68.0::88.0	2.03545e-05	0.000548743	cassette
Eme2	NM_001129775.1	Protein Eme2		chr10:14069857-14070176	23::0	23::5	57.0::138.0	56.0::135.0	2.06769e-05	0.000554315	alt5
Zfp532	NM_001107382.1	Protein Zfp532	rno:307362	chr18:60532393-60532555	35::15	12::26	11.0::52.0	18.0::43.0	2.06807e-05	0.000554315	cassette
Wdfy3	NM_001170551.1	Protein Wdfy3	rno:305164	chr14:9131867-9132040	38::1	15::5	3.0::23.0	6.0::19.0	2.16583e-05	0.000577182	alt5
Wbp2	NM_138975.1	WW domain-binding protein 2	rno:192645	chr10:103839178-103839312	0::35	6::59	16.0::92.0	32.0::64.0	2.20222e-05	0.000583563	cassette
Saps3-ps1	NM_001287134.1	protein phosphatase 6, regulatory subunit 3		chr1:225568887-225568904	63::419	26::134	82.0::98.0	31.0::69.0	2.20487e-05	0.000583563	cassette
LOC100910532	XR_362329.1	uncharacterized LOC100910532		chr20:57784635-57784696	22::59	14::68	32.0::96.0	19.0::97.0	2.20866e-05	0.000583563	alt3
Creb1	NM_134443.1	Cyclic AMP-responsive element-binding protein 1	rno:81646	chr9:71345823-71345853	5::16	0::38	15.0::16.0	29.0::11.0	2.21661e-05	0.000584002	altstart
Zfp251	NM_001191911.1	Protein Zfp251	rno:366954	chr7:117924187-117924319	38::142	25::142	80.0::72.0	66.0::46.0	2.27789e-05	0.000598446	cassette
Chgb	NM_012526.2	Secretogranin-1	rno:24259	chr3:131925053-131925054	661::56	624::100	404.0::378.0	402.0::354.0	2.37526e-05	0.000622265	alt3
Rasgrf1	NM_001170531.1	Ras-specific guanine nucleotide-releasing factor 1	rno:192213	chr8:96860319-96860320	2478::438	2030::272	1398.0::625.0	1092.0::499.0	2.39244e-05	0.000625001	alt3
Ptprt	NM_001108603.1	Protein tyrosine phosphatase, receptor type, T (Predicted)	rno:362263	chr3:163783166-163783297	38::109	8::75	43.0::52.0	29.0::45.0	2.42206e-05	0.00063096	cassette
Tmod2	NM_031613.1	Tropomodulin-2	rno:58814	chr8:82112251-82112255	123::64	10::91	92.0::303.0	115.0::215.0	2.48718e-05	0.000646109	alt5
LOC688869	NM_001145273.1	Cytochrome c oxidase subunit 6B1	rno:688869	chr1:90238896-90238942	15::35	9::17	40.0::214.0	21.0::95.0	2.50466e-05	0.000648832	alt3
Tns1	NM_001191810.1	Protein Tns1	rno:301509	chr9:81024788-81024902	15::6	9::3	36.0::37.0	5.0::35.0	2.57532e-05	0.000665279	mutually_exclusive
Fam149b1	NM_001013878.1	family with sequence similarity 149, member B1	rno:289900	chr15:8484289-8484476	13::25	17::4	39.0::54.0	66.0::47.0	2.62421e-05	0.000674592	mutually_exclusive
Kndc1	XP_006230568.1	Protein Kndc1	rno:361672	chr1:219165578-219165584	25::21	12::67	18.0::59.0	11.0::64.0	2.62592e-05	0.000674592	alt3
Tbrg4	NM_001012154.1	Protein TBRG4	rno:360977	chr14:80515309-80515387	61::1	31::15	30.0::60.0	28.0::36.0	2.66517e-05	0.000680089	alt3
Ptdss2	NM_001106316.1	Phosphatidylserine synthase 2	rno:293620	chr1:221052788-221052870	29::112	21::139	47.0::130.0	61.0::114.0	2.677e-05	0.000680089	cassette
Dhx57	NM_001191907.1	Protein Dhx57	rno:366532	chr6:2938903-2938936	12::7	21::0	13.0::60.0	16.0::57.0	2.68398e-05	0.000680089	cassette
Ddx25	NM_031630.2	ATP-dependent RNA helicase DDX25	rno:58856	chr8:36764914-36764917	134::58	81::0	74.0::138.0	29.0::102.0	2.70926e-05	0.000684624	alt3
Arhgap21	NM_001191693.1	Protein Arhgap21	rno:307178	chr17:89451164-89451193	39::403	7::328	131.0::184.0	117.0::164.0	2.75301e-05	0.000691909	cassette
Fam18a	NM_001108263.1	Protein Fam18a	rno:360467	chr10:4152151-4152154	68::46	70::44	84.0::132.0	90.0::83.0	2.79931e-05	0.000701644	alt3
Ryr3	XP_006234778.1	Protein Ryr3	rno:170546	chr3:110769301-110769393	19::69	5::80	53.0::23.0	47.0::26.0	2.89612e-05	0.000723951	cassette_multi
Tubb4b	NM_199094.2	Tubulin beta-4B chain	rno:296554	chr3:2423839-2423844	828::158	301::34	608.0::1169.0	393.0::1027.0	2.93794e-05	0.000732031	alt3
Eef1d	NM_001013104.1	Translation elongation factor 1-delta subunit	rno:300033	chr7:116821076-116821270	29::44	17::59	16.0::87.0	35.0::69.0	2.94912e-05	0.000732031	cassette
Atp8a1	XP_006251043.1	Protein Atp8a1	rno:289615	chr14:41838464-41838537	32::119	39::185	32.0::158.0	46.0::126.0	2.95994e-05	0.000732031	mutually_exclusive
Chd4	XP_232354.5	Protein Chd4	rno:117535	chr4:224636193-224636232	79::18	61::22	65.0::121.0	63.0::85.0	2.96002e-05	0.000732031	alt3
ND2	YP_665630.1	NADH-ubiquinone oxidoreductase chain 2	rno:26194	chrm:6608-6631	27::6	2::6	38874.0::18392.0	42267.0::11658.0	3.07208e-05	0.000756894	mutually_exclusive
Strn4	NM_001161809.1	Strn4 protein	rno:308392	chr1:80012188-80012191	30::8	45::0	46.0::236.0	45.0::228.0	3.09102e-05	0.000756894	alt3
Snap29	NM_053810.3	Synaptosomal-associated protein 29	rno:116500	chr11:90890886-90890971	2::10	58::49	26.0::61.0	49.0::57.0	3.09319e-05	0.000756894	mutually_exclusive
Atp8a1	XP_006251043.1	Protein Atp8a1	rno:289615	chr14:41840435-41840508	119::32	185::39	127.0::158.0	149.0::126.0	3.10942e-05	0.000758862	mutually_exclusive
Sorbs1	XP_006231433.1	Sorbin and SH3 domain-containing protein 1	rno:686098	chr1:266826823-266826882	108::21	143::22	19.0::108.0	28.0::94.0	3.1252e-05	0.000759532	cassette
Tmod2	NM_031613.1	Tropomodulin-2	rno:58814	chr8:82109851-82109855	121::64	10::91	21.0::200.0	48.0::164.0	3.12855e-05	0.000759532	alt3
Ints10	NM_001134416.1	Ints10 protein	rno:290679	chr16:22524621-22524627	1::69	8::55	67.0::154.0	52.0::99.0	3.15682e-05	0.000762404	alt3
Snap29	NM_053810.3	Synaptosomal-associated protein 29	rno:116500	chr11:90890543-90890628	10::2	49::58	29.0::61.0	3.0::57.0	3.18773e-05	0.000766047	mutually_exclusive
Git2	NM_001005553.1	Protein Git2	rno:304546	chr12:49416703-49416792	56::60	25::66	39.0::36.0	53.0::32.0	3.18842e-05	0.000766047	cassette
Atat1	NM_212498.1	Alpha-tubulin N-acetyltransferase	rno:361789	chr20:5455838-5455906	59::390	56::293	211.0::147.0	140.0::125.0	3.20729e-05	0.000767891	cassette
Cacna1a	NM_012918.3	Voltage-dependent P/Q-type calcium channel subunit alpha-1A	rno:25398	chr19:36702656-36702752	21::7	18::1	44.0::74.0	32.0::60.0	3.21266e-05	0.000767891	mutually_exclusive
Chrd	NM_057134.1	Chordin	rno:117275	chr11:86936088-86936194	4::11	5::27	24.0::36.0	41.0::38.0	3.28191e-05	0.000782428	cassette_multi
Zfp821	Znf821	Protein Zfp821		chr19:52768861-52768965	9::70	3::50	70.0::154.0	74.0::119.0	3.39377e-05	0.000807021	cassette
Zfp469	Znf469-ps1	zinc finger protein 469		chr12:15888770-15888773	29::7	32::0	41.0::58.0	41.0::42.0	3.48964e-05	0.000826655	alt3
Dzip1	XP_006252528.1	Protein Dzip1	rno:364475	chr15:107593921-107593966	23::80	16::51	54.0::155.0	33.0::105.0	3.49416e-05	0.000826655	cassette
2014-09-11				chr14:16297970-16298037	19::49	12::137	109.0::156.0	150.0::120.0	3.52826e-05	0.000832597	cassette
Hgs	NM_019387.2	Hepatocyte growth factor-regulated tyrosine kinase substrate	rno:56084	chr10:109249540-109249554	113::83	63::28	121.0::137.0	115.0::116.0	3.59165e-05	0.000845405	cassette
Mag	NM_017190.4	Myelin-associated glycoprotein, isoform CRA_a	rno:29409	chr1:90502180-90502224	464::213	418::224	97.0::444.0	113.0::409.0	3.60468e-05	0.000845498	cassette
Dcaf6	XP_213926.5	DDB1 and CUL4 associated factor 6	rno:289181	chr13:88496087-88496146	50::51	66::61	17.0::177.0	23.0::139.0	3.61028e-05	0.000845498	cassette_multi
2014-09-11				chr14:16295573-16296217	20::3	21::13	85.0::78.0	77.0::32.0	3.6839e-05	0.000860566	alt3
Dmd	NM_012698.2	Dystrophin transcript variant Dp71e	rno:24907	chrx:53672925-53673080	37::6	29::2	86.0::120.0	42.0::45.0	3.73026e-05	0.000869206	alt3
Pfdn5	NM_001106794.2	Protein Pfdn5	rno:300257	chr7:141720994-141721096	89::400	55::200	300.0::590.0	144.0::452.0	3.83359e-05	0.000891046	cassette
Klhdc2	NM_001034133.1	Kelch domain-containing protein 2	rno:299113	chr6:101066811-101066915	9::32	6::61	19.0::132.0	31.0::120.0	3.86742e-05	0.000893797	cassette
Zfyve27	NM_199104.2	Protrudin	rno:309376	chr1:268868735-268868760	13::66	4::89	84.0::140.0	94.0::104.0	3.87434e-05	0.000893797	alt5
Raf1	NM_012639.2	RAF proto-oncogene serine/threonine-protein kinase	rno:24703	chr4:210829804-210829863	172::31	137::27	22.0::133.0	17.0::105.0	3.91404e-05	0.000900715	cassette
Gramd1b	NM_001191616.1	Protein Gramd1b	rno:300644	chr8:61324858-61324938	116::31	96::22	27.0::160.0	17.0::153.0	4.01538e-05	0.000921748	altstart
Zc3h18	NM_201416.1	Zinc finger CCCH domain-containing protein 18	rno:292067	chr19:65921899-65921970	79::130	86::70	40.0::68.0	23.0::53.0	4.0689e-05	0.000931729	cassette
Cstf2	NM_001131014.1	Cstf2 protein	rno:683927	chrx:104727996-104728055	15::7	0::9	548.0::96.0	135.0::78.0	4.08062e-05	0.000932111	mutually_exclusive
Camta1	NM_001195560.1	calmodulin binding transcription activator 1	rno:362665	chr5:171727715-171727745	55::63	57::114	20.0::78.0	41.0::59.0	4.09891e-05	0.000933989	cassette
Rnf4	NM_019182.2	E3 ubiquitin-protein ligase RNF4	rno:29274	chr14:82366340-82366346	849::202	142::20	695.0::236.0	110.0::58.0	4.15045e-05	0.000939551	alt5
Mllt4	NM_013217.2	Afadin	rno:26955	chr1:54970737-54970772	24::322	36::168	107.0::69.0	57.0::68.0	4.15295e-05	0.000939551	cassette_multi
Etv1	NM_001163156.2	Etv1 protein	rno:362733	chr6:68062995-68063075	47::1	31::12	6.0::46.0	17.0::36.0	4.19688e-05	0.000947004	altstart
Rbm42	NM_001014159.2	Similar to RIKEN cDNA 3100004P22	rno:361545	chr1:90260819-90260884	97::470	86::185	165.0::102.0	66.0::91.0	4.41004e-05	0.000990282	cassette
Kif2a	NM_053376.1	Kinesin-like protein KIF2A	rno:84391	chr2:57248470-57248583	37::199	8::136	84.0::100.0	61.0::75.0	4.45687e-05	0.000998382	cassette
LOC686980	XP_006249281.1	similar to arsenate resistance protein 2	rno:686980	chr12:24477625-24477723	56::20	44::49	13.0::114.0	21.0::102.0	4.47648e-05	0.00100036	cassette
Tead1	NM_001198589.1	RCG40518, isoform CRA_a	rno:361630	chr1:184643598-184643609	17::153	21::74	28.0::18.0	16.0::16.0	4.49462e-05	0.001002	cassette
Acp2	NM_016988.2	Lysosomal acid phosphatase	rno:24162	chr3:86738252-86738780	38::16	42::0	76.0::41.0	67.0::36.0	4.54182e-05	0.00101009	alt3
Shank1	NM_031751.2	SH3 and multiple ankyrin repeat domains protein 1	rno:78957	chr1:101385315-101385341	362::600	196::385	159.0::218.0	139.0::176.0	4.64299e-05	0.00102516	cassette_multi
Cacna1g	NM_031601.3	Voltage-dependent calcium channel T type alpha 1G subunit domain I-II linker	rno:29717	chr10:82003056-82003458	22::8	17::1	98.0::43.0	117.0::39.0	4.64859e-05	0.00102516	alt5
Prpf4b	NM_001011923.1	Serine/threonine-protein kinase PRP4 homolog	rno:291078	chr17:32587232-32587393	44::2	78::9	14.0::68.0	15.0::62.0	4.65296e-05	0.00102516	cassette
Nudt9	NM_001006991.1	ADP-ribose pyrophosphatase, mitochondrial	rno:305149	chr14:7028230-7028231	207::51	118::0	227.0::159.0	120.0::116.0	4.65378e-05	0.00102516	alt3
Carkd	NM_001108402.1	ATP-dependent (S)-NAD(P)H-hydrate dehydratase	rno:361185	chr16:82794171-82794251	70::12	62::0	27.0::62.0	21.0::49.0	4.79128e-05	0.00105295	altend
Cacnb3	NM_012828.2	Voltage-dependent L-type calcium channel subunit beta-3	rno:25297	chrx:114825563-114825616	410::52	376::26	265.0::483.0	276.0::294.0	4.90653e-05	0.00107572	alt3
Nrcam	NM_013150.1	Neuronal cell adhesion molecule	rno:497815	chr6:74409873-74409902	56::330	47::281	117.0::194.0	92.0::201.0	4.96563e-05	0.00108611	cassette
Flot2	NR_073077.1	Flotillin 2, isoform CRA_e	rno:83764	chr10:66320280-66320370	291::14	148::86	11.0::184.0	29.0::133.0	4.98793e-05	0.00108843	cassette
Snrk	NM_138833.1	SNF-related serine/threonine-protein kinase	rno:170837	chr8:129932808-129932858	13::53	16::64	23.0::89.0	25.0::74.0	5.03783e-05	0.00109673	cassette_multi
Tm7sf2	NM_001013071.1	Transmembrane 7 superfamily member 2	rno:293688	chr1:228365078-228365274	12::2	0::20	9.0::105.0	14.0::76.0	5.05324e-05	0.00109751	cassette
Cstf2	NM_001131014.1	Cstf2 protein	rno:683927	chrx:104728270-104728410	984::172	137::40	81.0::96.0	28.0::78.0	5.15721e-05	0.00111748	cassette
Kif5c	NM_001107730.1	Kinesin heavy chain isoform 5C	rno:311024	chr3:40295900-40296004	3::71	39::91	161.0::673.0	64.0::460.0	5.21655e-05	0.0011277	mutually_exclusive
LOC681849	LOC681849			chr8:84086074-84086229	29::97	26::171	42.0::39.0	85.0::29.0	5.27455e-05	0.00113516	cassette
Gpr89	NM_001139486.1	G protein-coupled receptor 89B	rno:362003	chr2:218515162-218515265	7::6	33::10	18.0::63.0	3.0::70.0	5.27556e-05	0.00113516	mutually_exclusive
Fbxo6	NM_138917.3	F-box only protein 6	rno:192351	chr5:168619620-168619687	52::5	22::26	30.0::5.0	16.0::10.0	5.41822e-05	0.00116316	alt5
Ppfia4	NM_080409.1	Liprin-alpha-4	rno:140592	chr13:56224514-56224594	9::0	11::12	3.0::134.0	13.0::99.0	5.50817e-05	0.00117961	altstart
Erc2	NM_170787.2	ERC protein 2	rno:259269	chr16:3375457-3375480	284::154	163::220	36.0::146.0	49.0::109.0	5.5203e-05	0.00117961	cassette
Os9	NM_001007265.1	Protein OS-9	rno:362891	chr7:70559273-70559437	383::77	305::72	24.0::255.0	33.0::245.0	5.55195e-05	0.00118365	cassette
Ankrd46	NM_001013948.1	Ankyrin repeat domain-containing protein 46	rno:299982	chr7:75448131-75448481	14::113	6::62	9.0::25.0	13.0::21.0	5.60489e-05	0.00118892	alt5
Fam190b	XR_360351.1	Protein Ccser2	rno:306306	chr16:14030226-14030306	60::41	58::62	18.0::48.0	28.0::37.0	5.60985e-05	0.00118892	altstart
Aurkaip1	NM_001004237.1	Aurora kinase A interacting protein 1, isoform CRA_a	rno:298687	chr5:176750389-176750440	8::13	25::8	37.0::152.0	18.0::117.0	5.61513e-05	0.00118892	altstart
LOC292199	LOC292199			chr1:32474034-32474911	102::23	112::14	99.0::684.0	94.0::374.0	5.63171e-05	0.00118916	alt5
Sh3kbp1	NM_053360.2	SH3-domain kinase binding protein 1, isoform CRA_b	rno:84357	chrx:38279526-38279582	48::132	28::38	49.0::106.0	18.0::72.0	5.6466e-05	0.00118916	cassette
Kif5c	NM_001107730.1	Kinesin heavy chain isoform 5C	rno:311024	chr3:40347031-40347032	2501::424	1744::194	1943.0::881.0	1447.0::601.0	5.66498e-05	0.00118916	alt3
Ankib1	NM_001134781.1	Protein Ankib1	rno:368062	chr4:27495565-27495583	29::28	15::5	24.0::48.0	18.0::47.0	5.66756e-05	0.00118916	alt3
RGD1307443	NM_001197023.1	Dyslexia-associated protein KIAA0319 homolog	rno:361244	chr17:44050147-44050269	6::17	0::69	10.0::41.0	29.0::40.0	5.69549e-05	0.00119233	cassette
Ptprt	NM_001108603.1	Protein tyrosine phosphatase, receptor type, T (Predicted)	rno:362263	chr3:163790198-163790347	38::75	8::94	58.0::52.0	66.0::44.0	5.8312e-05	0.00121525	cassette
Pcbp3	NM_001011945.1	Poly(RC) binding protein 3	rno:294336	chr20:14762717-14762848	23::180	0::111	103.0::111.0	58.0::69.0	6.03712e-05	0.00125534	cassette_multi
Jak1	NM_053466.1	Tyrosine-protein kinase	rno:84598	chr5:123899364-123899437	26::41	4::48	56.0::114.0	56.0::100.0	6.09697e-05	0.00126495	alt3
Pum1	NM_001108684.1	Pumilio 1 (Drosophila) (Predicted)	rno:362609	chr5:152541480-152541588	56::140	27::119	150.0::78.0	87.0::67.0	6.11127e-05	0.00126509	cassette_multi
Rpl14	NM_022949.2	Rpl14 protein	rno:65043	chr8:128438739-128438819	8::18	0::14	37.0::232.0	14.0::159.0	6.25059e-05	0.00129105	altstart
Atl2	NM_001100671.1	Protein Atl2	rno:298757	chr6:2588295-2588309	46::245	27::246	65.0::51.0	61.0::39.0	6.34005e-05	0.00130661	cassette_multi
Neo1	NM_001191881.1	Neogenin	rno:81735	chr8:63445939-63446019	222::1064	105::515	138.0::109.0	73.0::91.0	6.41664e-05	0.00131947	cassette
RGD1309540	NM_001013918.1	similar to hypothetical protein MGC40841; similar to hypothetical protein MGC4707	rno:295930	chr3:86689084-86689096	57::31	48::38	52.0::136.0	48.0::118.0	6.56802e-05	0.00134463	alt5
Madd	NM_053585.1	MAP kinase-activating death domain protein	rno:94193	chr3:86689084-86689096	57::31	48::38	52.0::136.0	48.0::118.0	6.56802e-05	0.00134463	alt5
Itgbl1	NM_001017505.1	Integrin beta-like protein 1	rno:498564	chr15:113615639-113615785	11::70	17::56	30.0::53.0	25.0::43.0	6.58992e-05	0.00134614	cassette
Dvl1	NM_031820.1	Dvl1 protein	rno:83721	chr5:176781843-176781881	30::101	24::64	42.0::118.0	26.0::98.0	6.73659e-05	0.00137131	cassette
Pcdh7	NM_001004087.1	Protocadherin 7, isoform CRA_b	rno:360942	chr14:55004079-55004103	32::16	16::18	30.0::46.0	20.0::47.0	6.74269e-05	0.00137131	alt5
Fam49b	NM_001126267.2	Fam49b protein	rno:299909	chr7:91528200-91528316	0::34	92::0	16.0::194.0	38.0::152.0	6.81248e-05	0.00137971	mutually_exclusive
Ppp2r2d	NM_144746.2	Serine/threonine-protein phosphatase 2A 55 kDa regulatory subunit B delta isoform	rno:246255	chr1:218155898-218155927	11::43	28::55	46.0::61.0	44.0::50.0	6.81373e-05	0.00137971	cassette
Sirt5	NM_001004256.1	NAD-dependent protein deacylase sirtuin-5, mitochondrial	rno:306840	chr17:25936519-25936599	0::104	13::57	83.0::94.0	44.0::114.0	6.88999e-05	0.00139211	altstart
Rn45s	NR_046239.1	45S pre-ribosomal RNA		chr14:46828425-46828442	6376::2824	3815::1470	27650.0::3881.0	9288.0::2444.0	6.97223e-05	0.00140261	cassette
Chrd	NM_057134.1	Chordin	rno:117275	chr11:86935848-86935967	4::6	5::50	24.0::36.0	46.0::37.0	7.02427e-05	0.00141002	cassette_multi
Asphd2	NM_001009716.1	Aspartate beta-hydroxylase domain-containing protein 2	rno:364948	chr12:52029210-52029307	42::43	67::26	29.0::115.0	19.0::130.0	7.09142e-05	0.00142043	cassette_multi
Ank2	XP_006233348.1	Protein Ank2	rno:362036	chr2:250681373-250681455	40::244	28::173	209.0::355.0	148.0::290.0	7.12878e-05	0.00142483	cassette
Fkbp2	NM_001134429.1	Peptidyl-prolyl cis-trans isomerase	rno:293702	chr1:229224537-229224573	32::10	40::21	35.0::158.0	85.0::229.0	7.16702e-05	0.00142633	alt3
Mdm4	NM_001012026.1	Protein Mdm4	rno:304798	chr13:54877064-54877131	11::104	14::47	69.0::27.0	31.0::33.0	7.19155e-05	0.00142815	cassette
Enah	NM_001012150.1	Protein Enah	rno:360891	chr13:105286557-105286619	104::48	128::17	23.0::56.0	7.0::52.0	7.29236e-05	0.00144507	cassette
Celf3	NM_001109190.2	Protein Celf3	rno:499669	chr2:215204263-215204314	98::236	70::190	80.0::175.0	63.0::174.0	7.38583e-05	0.00146047	mutually_exclusive
Htr5b	NM_024395.1	5-hydroxytryptamine receptor 5B	rno:79247	chr13:42647118-42647198	12::0	21::16	3.0::26.0	19.0::25.0	7.42925e-05	0.00146593	altstart
Cd47	NM_019195.2	Leukocyte surface antigen CD47	rno:29364	chr11:56691615-56691659	108::38	121::30	22.0::125.0	16.0::107.0	7.44853e-05	0.00146607	cassette
Ift20	NM_001105815.1	Hypothetical LOC287541 (Predicted), isoform CRA_c	rno:287541	chr10:65835614-65835845	33::343	25::243	160.0::130.0	116.0::122.0	7.46155e-05	0.00146607	cassette
Scmh1	NM_001109669.1	Sex comb on midleg homolog 1 (Predicted)	rno:362581	chr5:143249013-143249837	15::82	2::68	64.0::34.0	57.0::25.0	7.47958e-05	0.0014665	altend
Zfp382	NM_144749.1	Zinc finger protein 382	rno:246264	chr1:89756685-89756765	8::12	13::23	32.0::48.0	40.0::37.0	7.51662e-05	0.00147066	altend
Elk1	NM_001108059.3	Potassium voltage-gated channel subfamily H member 8	rno:314436	chrx:2110961-2111038	5::18	12::10	16.0::74.0	8.0::60.0	7.69008e-05	0.00150143	cassette
Mff	NM_001276401.1	Mitochondrial fission factor	rno:301563	chr9:88250840-88250914	748::303	861::217	19.0::47.0	32.0::151.0	7.74906e-05	0.00150741	cassette
Rapgef1	XP_006233964.1	Protein Rapgef1	rno:63881	chr3:13581488-13581601	14::61	20::54	23.0::130.0	26.0::98.0	7.75321e-05	0.00150741	cassette
Apbb1	NM_080478.1	Amyloid beta A4 precursor protein-binding family B member 1	rno:29722	chr1:177394104-177394106	14114::1517	8109::258	9643.0::1904.0	5095.0::1292.0	7.92895e-05	0.00153835	alt3
Chrd	NM_057134.1	Chordin	rno:117275	chr11:86935173-86935329	4::30	5::54	26.0::36.0	48.0::37.0	7.95089e-05	0.00153938	cassette_multi
LOC100911931	XR_146287.1	uncharacterized LOC100911931		chr14:46821861-46821881	744::2534	290::322	18775.0::29739.0	6047.0::18974.0	8.25734e-05	0.00159539	alt3
Lrp11	NM_001106217.1	low density lipoprotein receptor-related protein 11	rno:292462	chr1:3421005-3421097	60::337	52::350	261.0::68.0	255.0::62.0	8.29001e-05	0.00159837	cassette
Nrxn1	NM_021767.2	Neurexin-1-beta	rno:60391	chr6:24712731-24712754	265::63	134::81	21.0::103.0	24.0::57.0	8.39738e-05	0.00161571	cassette
Sema4d	NM_001170563.1	Protein Sema4d	rno:306790	chr17:15619389-15619420	34::18	42::15	15.0::102.0	7.0::96.0	8.49279e-05	0.00162681	cassette
RGD1311558	NM_001079705.3	Shootin-1	rno:292139	chr1:287538339-287538341	161::40	104::0	139.0::213.0	76.0::255.0	8.50771e-05	0.00162681	alt3
Golga4	NM_001191080.1	Golgin subfamily A member 4	rno:501069	chr8:126428968-126429051	45::237	41::192	99.0::66.0	77.0::58.0	8.53642e-05	0.00162894	cassette
Pcnp	NM_001047846.1	PEST proteolytic signal-containing nuclear protein	rno:288165	chr11:50243277-50243453	119::3	69::12	41.0::417.0	43.0::263.0	8.67578e-05	0.00164935	cassette
Dock9	NM_001105759.2	Dedicator of cytokinesis protein 9	rno:259237	chr15:111510682-111510762	48::25	47::3	25.0::161.0	4.0::126.0	8.67893e-05	0.00164935	altstart
Mei1	NM_001130555.1	meiosis inhibitor 1	rno:315162	chr7:123332716-123332820	7::23	0::70	16.0::20.0	35.0::20.0	8.79831e-05	0.00166862	cassette
LOC100912041	XR_350918.1	uncharacterized LOC100912041		chr1:231860269-231860311	23::84	33::54	133.0::83.0	150.0::95.0	8.88766e-05	0.00168212	cassette
LOC680025	UPI0002AB8165	Protein LOC680025		chrx:106866927-106867021	181::44	167::48	52.0::62.0	50.0::66.0	8.96329e-05	0.00169299	altend
Cxadr	NM_053570.1	Coxsackievirus and adenovirus receptor homolog	rno:89843	chr11:20511204-20511242	53::24	36::34	18.0::93.0	39.0::73.0	9.16781e-05	0.00172459	cassette
RGD1308907	NM_001134559.1	G patch domain containing 2-like	rno:314325	chr6:119521089-119521169	25::10	6::5	12.0::36.0	8.0::29.0	9.19583e-05	0.00172636	altstart
Acsl3	NM_057107.1	Long-chain-fatty-acid--CoA ligase 3	rno:114024	chr9:84332540-84332620	67::45	77::18	45.0::277.0	24.0::221.0	9.32612e-05	0.00174728	altend
RGD1305664	XP_006246899.1	Protein Arhgap44	rno:303222	chr10:51270685-51270702	340::217	262::216	42.0::205.0	44.0::140.0	9.36911e-05	0.0017518	cassette
Klhl13	XP_006257507.1	Kelch-like 13 (Drosophila)	rno:313445	chrx:121801238-121801303	22::76	18::43	34.0::61.0	20.0::57.0	9.43074e-05	0.00175713	cassette
Sema6a	NM_001108430.1	Protein Sema6a		chr18:40997188-40997352	48::92	20::53	76.0::45.0	38.0::37.0	9.43936e-05	0.00175713	cassette_multi
Idua	NM_001172084.1	Protein Idua	rno:360904	chr14:2039633-2039648	6::20	2::67	21.0::39.0	58.0::55.0	9.59656e-05	0.00177815	alt3
Sat2	NM_001108278.1	Spermidine/spermine N1-acetyl transferase 2 (Predicted), isoform CRA_a	rno:360547	chr10:55973681-55973683	5::21	12::3	30.0::130.0	47.0::90.0	9.60594e-05	0.00177815	altstart
Erc1	NM_170788.2	ELKS/Rab6-interacting/CAST family member 1	rno:266806	chr4:219390003-219390083	179::3	88::18	4.0::173.0	18.0::156.0	9.85378e-05	0.0018204	altstart
Rxrb	NM_206849.3	Retinoic acid receptor RXR-beta	rno:361801	chr20:5906914-5906926	58::35	19::62	48.0::172.0	18.0::189.0	9.96841e-05	0.00183791	alt3
Car7	NM_001106165.1	RCG39078, isoform CRA_a	rno:291819	chr19:639129-639209	6::14	3::6	19.0::44.0	13.0::34.0	0.000100717	0.00185327	altstart
Vti1a	NM_023101.1	Vesicle transport through interaction with t-SNAREs homolog 1A	rno:65277	chr1:283774108-283774128	72::313	52::140	87.0::91.0	39.0::54.0	0.000101534	0.00186461	cassette
Efcab2	NM_001105977.1	EF-hand calcium binding domain 2 (Predicted), isoform CRA_b	rno:289280	chr13:100796768-100796840	12::31	17::4	23.0::9.0	5.0::6.0	0.000103744	0.00190143	cassette
Krcc1	NM_001009413.1	lysine-rich coiled-coil 1	rno:312437	chr4:163922732-163922898	14::20	0::39	17.0::30.0	24.0::22.0	0.000106193	0.00194247	cassette
LOC306766	NM_001014007.1	Putative monooxygenase p33MONOX	rno:306766	chr17:12712765-12712816	66::39	61::22	43.0::80.0	31.0::102.0	0.000106812	0.00194995	alt5
Mtdh	NM_133398.1	Protein LYRIC	rno:170910	chr7:73215310-73215408	2::63	6::29	13.0::19.0	16.0::13.0	0.000108564	0.00197673	cassette_multi
Smg7	NM_001191549.1	SMG7 nonsense mediated mRNA decay factor	rno:360855	chr13:75240272-75240410	16::55	20::66	21.0::89.0	23.0::65.0	0.000108705	0.00197673	alt5
Pak3	NM_019210.1	Serine/threonine-protein kinase PAK 3	rno:29433	chrx:113429524-113429568	270::355	284::196	138.0::123.0	81.0::107.0	0.000111334	0.00202057	cassette_multi
Rgs6	NM_019342.1	Regulator of G-protein-signaling 6	rno:54295	chr6:114716631-114716684	16::4	4::15	6.0::41.0	19.0::25.0	0.000111786	0.00202414	cassette
Poldip3	NM_001130506.1	Protein Poldip3	rno:315170	chr7:123986864-123986950	20::160	18::100	84.0::129.0	60.0::98.0	0.000111967	0.00202414	cassette
Ramp2	NM_031646.1	Receptor activity modifying protein 2 isoform	rno:58966	chr10:88966613-88966795	4::189	19::133	13.0::201.0	18.0::115.0	0.000113522	0.00204484	alt3
Srrm1	NM_001107986.2	Srrm1 protein	rno:313620	chr5:157467653-157467743	21::63	12::92	76.0::106.0	81.0::58.0	0.000113553	0.00204484	alt3
Sidt2	NM_001108142.1	SID1 transmembrane family member 2	rno:315617	chr8:48863500-48863511	7::58	3::52	15.0::88.0	11.0::71.0	0.000114357	0.00205533	cassette
Osbpl1a	NM_172023.1	Oxysterol-binding protein-related protein 1	rno:259221	chr18:4179618-4179780	19::2	8::12	219.0::310.0	180.0::240.0	0.000115537	0.00207251	mutually_exclusive
Slc25a36	XP_576451.4	Protein Slc25a36	rno:501039	chr8:104419925-104420027	5::15	19::12	27.0::61.0	28.0::48.0	0.000116413	0.0020842	mutually_exclusive
Prickle2	NM_001107876.1	Protein Prickle2	rno:312563	chr4:188905335-188905415	66::17	33::21	20.0::125.0	25.0::97.0	0.000117117	0.00208967	altstart
Aktip	NM_001011926.1	AKT-interacting protein	rno:291906	chr19:28363386-28363389	17::89	10::74	64.0::121.0	50.0::99.0	0.000117487	0.00208967	alt3
Osbpl1a	NM_172023.1	Oxysterol-binding protein-related protein 1	rno:259221	chr18:4154723-4154879	2::19	12::8	335.0::310.0	342.0::240.0	0.000117567	0.00208967	mutually_exclusive
Ncor2	NM_001108334.1	Nuclear receptor co-repressor 2 (Predicted), isoform CRA_a	rno:360801	chr12:38907190-38907331	16::35	33::55	67.0::104.0	58.0::101.0	0.00011762	0.00208967	alt5
Mapt	NM_017212.2	Microtubule-associated protein tau	rno:29477	chr10:92106629-92106715	279::244	223::184	174.0::544.0	144.0::426.0	0.00011916	0.00211298	cassette
Edem3	NM_001191671.1	Protein Edem3	rno:289085	chr13:74156854-74156911	5::69	13::51	90.0::48.0	65.0::43.0	0.000119787	0.00212005	alt5
Smurf2	NM_001107061.1	E3 ubiquitin-protein ligase	rno:303614	chr10:94812760-94812873	7::57	18::24	38.0::34.0	19.0::26.0	0.0001214	0.00214043	cassette
Usp9x	NM_001135923.1	Ubiquitin carboxyl-terminal hydrolase	rno:363445	chrx:11427253-11427363	23::57	18::58	29.0::128.0	22.0::98.0	0.000121976	0.0021465	cassette
Dnm1	NM_080689.4	Dynamin-1	rno:140694	chr3:16689015-16689051	33::216	41::198	119.0::409.0	106.0::311.0	0.000122754	0.00215609	cassette
Fstl5	NM_001271195.1	Protein Fstl5		chr2:194471984-194472010	18::133	11::71	54.0::64.0	27.0::47.0	0.000123692	0.00216785	cassette
Kat7	NM_181081.2	Histone acetyltransferase binding to ORC1a	rno:303470	chr10:82907536-82907642	42::591	47::250	338.0::116.0	144.0::100.0	0.00012389	0.00216785	cassette
Acap2	NM_001034006.1	Arf-GAP with coiled-coil, ANK repeat and PH domain-containing protein 2	rno:619382	chr11:76227319-76227330	28::0	17::62	3.0::25.0	17.0::22.0	0.000127225	0.00222134	cassette
Tpcn1	NM_139332.3	Two pore calcium channel protein 1	rno:246215	chr12:43412199-43412306	24::40	51::39	29.0::79.0	3.0::66.0	0.000127427	0.00222134	mutually_exclusive
Ablim1	NM_001044394.1	Protein Ablim1		chr1:285318150-285318230	123::84	56::7	27.0::79.0	5.0::60.0	0.000127807	0.0022238	altstart
Josd2	NM_001106256.2	Protein Josd2	rno:292876	chr1:101539312-101539369	23::17	45::8	18.0::46.0	14.0::61.0	0.000128918	0.00223893	cassette
Itsn1	NM_019227.1	Intersectin-1	rno:29491	chr11:35606192-35606206	20::58	18::46	25.0::76.0	18.0::62.0	0.000129956	0.00225273	cassette
Ezh2	NM_001134979.1	Similar to Enhancer of zeste homolog 2 (ENX-1), isoform CRA_b	rno:312299	chr4:142000788-142000815	21::14	22::1	24.0::34.0	23.0::15.0	0.000130503	0.00225799	alt5
Sgta	NM_022703.3	Small glutamine-rich tetratricopeptide repeat-containing protein alpha	rno:64667	chr7:11699119-11699122	170::473	118::355	469.0::1236.0	320.0::530.0	0.000131362	0.00226862	alt3
Osbpl6	NM_001107735.1	Oxysterol-binding protein	rno:311129	chr3:69998436-69998459	49::76	26::81	19.0::45.0	19.0::37.0	0.000133795	0.00230634	cassette
Aftph	XR_359727.1	aftiphilin	rno:305544	chr14:104663148-104663152	5::19	0::44	24.0::171.0	44.0::159.0	0.000137381	0.00236377	alt3
MGC112830	NM_001025718.1	Similar to transcription factor, isoform CRA_b	rno:361178	chr16:80610961-80610992	0::66	13::84	72.0::128.0	80.0::97.0	0.000138013	0.00237025	alt5
Pnmal1	NM_001108473.1	paraneoplastic Ma antigen family-like 1	rno:361515	chr1:80141072-80141100	73::7	104::21	22.0::85.0	37.0::108.0	0.00013894	0.00238176	alt5
RGD1559441	XR_353888.1	similar to MIC2L1		chr5:29624044-29624363	23::7	35::3	38.0::58.0	19.0::55.0	0.000139842	0.0023928	cassette
LOC100912162	XR_146829.1	uncharacterized LOC100912162		chr2:140854843-140854916	24::26	6::17	13.0::61.0	19.0::56.0	0.000140541	0.00240032	cassette
Scn2a1	NM_012647.1	Sodium channel Nav1.2	rno:24766	chr3:58370719-58370799	52::105	47::5	26.0::177.0	5.0::139.0	0.000142909	0.00243181	altstart
Zcchc17	NM_001109267.1	Similar to PS1D protein (Predicted)	rno:500555	chr5:152271474-152271569	162::982	80::376	540.0::187.0	249.0::118.0	0.000143739	0.00244146	cassette
Phldb1	NM_134397.1	pleckstrin homology-like domain, family B, member 1	rno:171434	chr8:47618041-47618073	224::98	197::55	28.0::60.0	18.0::63.0	0.000145073	0.00245961	cassette
RGD1305592	NM_001013901.1	similar to RIKEN cDNA 2900092E17	rno:293500	chr1:205629176-205629181	21::0	2::8	18.0::116.0	4.0::106.0	0.000145893	0.00246024	alt5
Cd2bp2	NM_001106297.2	Protein Cd2bp2	rno:293505	chr1:205629176-205629181	21::0	2::8	18.0::116.0	4.0::106.0	0.000145893	0.00246024	alt5
Commd4	NM_001108762.1	COMM domain containing 4 (Predicted), isoform CRA_b	rno:363068	chr8:60406455-60406543	93::30	96::17	62.0::128.0	41.0::113.0	0.000145906	0.00246024	cassette
ND2	YP_665630.1	NADH-ubiquinone oxidoreductase chain 2	rno:26194	chrm:6508-6516	0::8	11::0	53581.0::18392.0	47091.0::11658.0	0.000146209	0.00246088	mutually_exclusive
RT1-N2	NM_001008854.2	Protein RT1-N1	rno:360323	chr20:5248181-5248485	0::18	7::27	46.0::34.0	41.0::25.0	0.000147153	0.00247228	cassette
Lsm14a	NM_001127552.1	Protein Lsm14a	rno:361554	chr1:91347072-91347128	25::17	4::19	11.0::55.0	13.0::45.0	0.000149492	0.00250703	cassette
Epb49	NM_001108385.1	Protein Epb49	rno:361069	chr15:56032023-56032097	73::249	90::220	109.0::312.0	106.0::321.0	0.000151134	0.00252574	cassette
Arhgap12	NM_001107357.1	Protein Arhgap12	rno:307016	chr17:52048826-52049086	7::0	1::5	99.0::56.0	41.0::43.0	0.000151152	0.00252574	mutually_exclusive
Adpgk	NM_001100723.1	ADP-dependent glucokinase, isoform CRA_a	rno:315722	chr8:63876021-63876119	3::108	18::192	66.0::35.0	84.0::31.0	0.000151636	0.00252926	cassette_multi
Actn4	NM_031675.2	Alpha actinin 4	rno:63836	chr1:88260894-88260974	47::124	16::165	60.0::250.0	17.0::201.0	0.000152758	0.00254005	mutually_exclusive
Mdm1	NM_001017459.2	Nuclear protein MDM1	rno:314859	chr7:61185275-61185304	53::281	1::239	77.0::35.0	72.0::30.0	0.00015283	0.00254005	cassette
Trim23	NM_001100637.1	E3 ubiquitin-protein ligase TRIM23	rno:81002	chr2:53414746-53414768	87::21	43::30	8.0::97.0	19.0::68.0	0.000153703	0.00254999	cassette
Dnah9	XP_002727768.2	Protein Dnah9	rno:117251	chr10:52451413-52451543	7::30	8::5	27.0::12.0	7.0::16.0	0.00015604	0.00258414	cassette
St3gal4	NM_203337.2	CMP-N-acetylneuraminate-beta-galactosamide-alpha-2,3-sialyltransferase 4	rno:363040	chr8:36332735-36332835	11::20	34::23	15.0::61.0	13.0::56.0	0.000156971	0.00259492	cassette
Cdc42bpa	NM_053657.1	Serine/threonine-protein kinase MRCK alpha	rno:114116	chr13:103414653-103414691	58::18	20::19	9.0::91.0	19.0::70.0	0.000157723	0.0026017	cassette
Hipk1	NM_001100986.1	Homeodomain-interacting protein kinase 1	rno:365895	chr2:225697605-225697789	8::27	5::15	14.0::79.0	9.0::62.0	0.000158143	0.0026017	altstart
Atp8b2	NM_001024798.2	Atpase, class I, type 8B, member 2	rno:361984	chr2:208792895-208792896	235::25	159::71	98.0::230.0	101.0::218.0	0.000158223	0.0026017	alt3
LOC100361134	LOC100361134			chr10:1681840-1681920	41::3	30::15	10.0::57.0	16.0::60.0	0.000160023	0.00262665	altend
Dst	NM_001108208.1	Protein Dst		chr9:37591513-37591623	317::65	212::32	38.0::150.0	19.0::106.0	0.000160333	0.00262709	cassette
Car7	NM_001106165.1	RCG39078, isoform CRA_a	rno:291819	chr19:632390-632485	11::48	11::68	36.0::44.0	40.0::34.0	0.000161431	0.00264042	cassette
LOC367196	LOC367196			chr8:28055410-28055579	25::21	3::71	15.0::57.0	48.0::69.0	0.00016196	0.0026444	cassette
Faim2	NM_144756.2	Uncharacterized protein	rno:246274	chr7:138678193-138678229	7::16	6::103	26.0::107.0	87.0::84.0	0.00016267	0.00265132	alt3
Iqsec3	NM_207617.1	IQ motif and SEC7 domain-containing protein 3	rno:404781	chr4:221054690-221054694	22::0	73::30	61.0::435.0	82.0::300.0	0.000166072	0.00269729	alt5
LOC688869	NM_001145273.1	Cytochrome c oxidase subunit 6B1	rno:688869	chr1:90231047-90231049	94::1017	0::733	278.0::782.0	218.0::343.0	0.000166958	0.00270693	alt3
Mkl1	XP_235497.6	Protein Mkl1	rno:315151	chr7:122313311-122313566	49::15	24::47	15.0::81.0	31.0::72.0	0.000167415	0.00270962	altstart
Ptpn1	NM_012637.2	Tyrosine-protein phosphatase non-receptor type 1	rno:24697	chr3:170861459-170861465	171::23	192::23	126.0::123.0	141.0::101.0	0.000169504	0.00273388	alt3
Bcas3	NM_001173430.1	Protein Bcas3	rno:363662	chr10:72748538-72748582	27::15	7::27	7.0::68.0	15.0::47.0	0.000171038	0.00275383	cassette
LOC498606	LOC498606			chr16:20512839-20512919	3::9	10::18	15.0::36.0	18.0::28.0	0.000171419	0.00275517	altstart
Dnajb2	NM_001109541.1	LOC689593 protein	rno:689593	chr9:82212723-82212857	0::39	5::19	73.0::67.0	59.0::46.0	0.000172441	0.00276681	alt3
Rnf167	NM_001008361.1	E3 ubiquitin-protein ligase RNF167	rno:360554	chr10:57016026-57016078	3::73	15::50	83.0::95.0	60.0::63.0	0.000173818	0.00277954	alt5
Col16a1	NM_001015033.2	Col16a1 protein	rno:366474	chr5:152011084-152011126	18::0	6::7	3.0::16.0	9.0::6.0	0.000174284	0.00277954	alt5
Ppp2r2d	NM_144746.2	Serine/threonine-protein phosphatase 2A 55 kDa regulatory subunit B delta isoform	rno:246255	chr1:218155898-218156025	43::11	47::36	41.0::55.0	35.0::74.0	0.000174377	0.00277954	alt3
Psmb7	NM_053532.1	Proteasome subunit beta type-7	rno:85492	chr3:28168859-28168999	3::11	7::2	332.0::703.0	323.0::733.0	0.000174433	0.00277954	cassette
Tmem208	NM_001106179.1	transmembrane protein 208	rno:291963	chr19:48149579-48149605	17::7	20::4	21.0::138.0	10.0::82.0	0.000175024	0.00278418	alt5
Ppp1r16b	NM_001191072.1	Protein Ppp1r16b	rno:680616	chr3:160358837-160358838	49::40	24::0	104.0::152.0	46.0::90.0	0.0001755	0.00278697	alt5
Golga2	NM_022596.2	Golgin subfamily A member 2	rno:64528	chr3:16675948-16676028	63::171	47::94	63.0::127.0	37.0::94.0	0.000175915	0.00278877	cassette
Mical3	NM_001191085.1	Protein Mical3	rno:362427	chr4:220576762-220576827	128::18	119::35	14.0::53.0	18.0::45.0	0.000176485	0.00278982	cassette
Fam125a	NM_199375.1	Multivesicular body subunit 12A	rno:290635	chr16:19834975-19835141	117::11	67::34	15.0::32.0	64.0::34.0	0.000176582	0.00278982	cassette
Ptprg	NM_134356.1	Protein Ptprg	rno:171357	chr15:17019625-17019711	18::14	26::19	13.0::113.0	18.0::92.0	0.000178034	0.00280797	cassette
Pcgf3	NM_001107245.2	Protein Pcgf3	rno:305624	chr14:2242206-2242658	25::97	33::108	98.0::162.0	88.0::134.0	0.000181335	0.00284446	altend
Klhl7	NM_001012187.1	Kelch-like protein 7	rno:362303	chr4:7566482-7566483	4::27	1::43	76.0::87.0	67.0::98.0	0.000181525	0.00284446	alt5
Pbxip1	NM_001100976.1	Pre-B-cell leukemia transcription factor-interacting protein 1	rno:310644	chr2:208187282-208187410	9::253	34::286	120.0::127.0	106.0::115.0	0.000181881	0.00284446	cassette
Hnrpd	NM_024404.2	Heterogeneous nuclear ribonucleoprotein D, isoform CRA_b	rno:79256	chr14:11215763-11215909	348::392	379::328	191.0::192.0	193.0::143.0	0.000183885	0.00287096	cassette
Gpr155	NM_001107811.1	Protein Gpr155	rno:311730	chr3:66584785-66584789	38::22	65::31	20.0::63.0	32.0::62.0	0.000185385	0.00288951	alt5
Fam18a	NM_001108263.1	Protein Fam18a	rno:360467	chr10:4138528-4138608	181::0	120::22	3.0::160.0	14.0::95.0	0.000190476	0.00296388	altstart
Itgb1bp1	NM_001106719.2	Integrin beta 1 binding protein 1 (Predicted), isoform CRA_a	rno:298914	chr6:60227865-60227893	46::23	27::37	10.0::64.0	12.0::51.0	0.000192012	0.00298278	cassette
Fam188a	NM_001106122.1	Protein Fam188a	rno:291320	chr17:81389417-81389497	79::264	133::101	95.0::132.0	50.0::104.0	0.000193014	0.00299334	cassette_multi
Acsl6	NM_130739.1	Acyl-CoA synthetase long-chain family member 6 variant AUG1	rno:117243	chr10:39431043-39431123	1::38	4::12	36.0::195.0	13.0::168.0	0.000194858	0.00301689	altstart
Hnrnpab	NM_031330.2	CArG-binding factor A	rno:83498	chr10:36822556-36822696	223::72	227::89	4.0::62.0	3.0::10.0	0.000195923	0.00302831	cassette
Fnbp1l	NM_001039609.1	Formin-binding protein 1-like	rno:310839	chr2:246067828-246067986	40::67	32::65	20.0::113.0	17.0::72.0	0.000196869	0.00303787	cassette_multi
Kndc1	XP_006230568.1	Protein Kndc1	rno:361672	chr1:219165207-219165213	25::21	12::67	33.0::71.0	49.0::56.0	0.000197886	0.00304578	alt5
Dlg1	NM_012788.1	Disks large homolog 1	rno:25252	chr11:75275512-75275611	17::43	22::56	35.0::43.0	20.0::41.0	0.000198038	0.00304578	mutually_exclusive
Smcr7l	NM_001007709.1	Mitochondrial dynamic protein MID51	rno:315141	chr7:121461524-121461610	40::5	21::7	24.0::31.0	25.0::32.0	0.000199454	0.00306248	alt3
LOC100910098	XP_006235886.1	MRG-binding protein-like		chr3:181190906-181191009	7::18	12::7	11.0::6.0	3.0::25.0	0.000203178	0.0031145	alt3
Clasp1	XP_006221510.1	Uncharacterized protein	rno:304740	chr13:39636505-39636612	25::41	10::38	23.0::47.0	30.0::42.0	0.000204299	0.00312651	cassette
Pcm1	NM_031076.1	Pericentriolar material 1, isoform CRA_b	rno:81740	chr16:53780773-53780937	6::13	4::19	10.0::75.0	19.0::51.0	0.000206353	0.00315275	cassette
Bcat1	NM_017253.2	Branched-chain-amino-acid aminotransferase, cytosolic	rno:29592	chr4:243491437-243491574	237::58	212::36	204.0::1370.0	244.0::1039.0	0.000206734	0.00315337	altstart
Msh3	NM_001191957.1	Protein Msh3	rno:499505	chr2:41021125-41021128	5::18	0::27	21.0::13.0	27.0::16.0	0.00020802	0.00316777	alt3
Tmem38a	NM_001100175.1	Trimeric intracellular cation channel type A	rno:306327	chr16:18823347-18823427	61::116	72::73	26.0::140.0	19.0::116.0	0.000210737	0.00320389	altend
Chst10	NM_080397.1	Carbohydrate sulfotransferase 10	rno:140568	chr9:45248592-45248622	8::3	40::7	10.0::15.0	41.0::20.0	0.000212312	0.00321729	alt5
Sh3gl3	NM_031238.2	Endophilin-A3	rno:81921	chr1:145100676-145100834	2::5	20::0	257.0::117.0	209.0::109.0	0.000213563	0.00323097	mutually_exclusive
Aes	NM_019220.1	Amino-terminal enhancer of split	rno:29466	chr7:11181131-11181134	160::1337	240::1128	1370.0::1736.0	1225.0::1500.0	0.00021474	0.00324348	alt3
Mef2d	NM_030860.2	Myocyte-specific enhancer factor 2D	rno:81518	chr2:206940290-206940392	127::0	123::34	59.0::46.0	73.0::45.0	0.000219872	0.00331022	alt3
Herc1	XP_236362.6	Protein Herc1	rno:315771	chr8:71816104-71816190	7::11	12::11	30.0::74.0	44.0::102.0	0.000221298	0.00332628	alt5
Ptpn11	NM_013088.2	Tyrosine-protein phosphatase non-receptor type 11	rno:25622	chr12:42807487-42807498	33::141	0::100	69.0::104.0	21.0::79.0	0.000221775	0.00332807	alt3
Thrap3	NM_001009693.1	Thyroid hormone receptor-associated protein 3	rno:313591	chr5:147961676-147961677	197::103	119::0	95.0::181.0	47.0::145.0	0.000226594	0.00339489	alt5
Skil	XP_006232299.1	Protein Skil	rno:114208	chr2:135567948-135568086	60::23	32::41	73.0::100.0	44.0::68.0	0.000227081	0.00339669	alt5
RGD1309540	NM_001013918.1	similar to hypothetical protein MGC40841; similar to hypothetical protein MGC4707	rno:295930	chr3:86694645-86694704	220::307	120::294	79.0::203.0	106.0::176.0	0.000230182	0.00343753	cassette
Lrrfip1	NM_001014269.1	Leucine-rich repeat flightless-interacting protein 1	rno:367314	chr9:97908873-97908938	66::3	53::19	4.0::18.0	17.0::12.0	0.000232435	0.0034656	cassette_multi
Dlg4	NM_019621.1	Disks large homolog 4	rno:29495	chr10:56384366-56384367	17::0	22::91	46.0::90.0	107.0::193.0	0.000235209	0.00349697	alt5
Taf12	NM_001115036.1	RCG31161, isoform CRA_a	rno:682902	chr5:154173057-154173154	0::53	7::39	26.0::98.0	21.0::78.0	0.000235563	0.00349697	cassette
Tasp1	NM_001044243.1	Protein Tasp1	rno:311468	chr3:139376704-139376777	9::3	6::2	23.0::40.0	18.0::33.0	0.00023594	0.00349697	mutually_exclusive
Usp47	NM_001107542.2	Ubiquitin carboxyl-terminal hydrolase	rno:308896	chr1:183858880-183858939	52::2	26::19	3.0::103.0	12.0::71.0	0.000236047	0.00349697	cassette
Trak2	NM_133560.2	Trafficking kinesin-binding protein 2	rno:171086	chr9:65544258-65544292	171::61	158::160	17.0::224.0	43.0::197.0	0.000237195	0.00350449	cassette_multi
Tln2	XP_006243462.1	Protein Tln2	rno:315776	chr8:77393463-77393629	0::11	3::3	65.0::74.0	17.0::57.0	0.000237311	0.00350449	mutually_exclusive
Ldb2	NM_001106009.1	Ldb2 protein	rno:289664	chr14:71143728-71143992	28::32	25::36	20.0::55.0	29.0::51.0	0.000237861	0.00350703	alt3
Sncb	NM_080777.2	Beta-synuclein	rno:113893	chr17:12511101-12511190	48::2	24::6	9.0::54.0	9.0::31.0	0.000239104	0.00351976	alt5
Cstf2	NM_001131014.1	Cstf2 protein	rno:683927	chrx:104728731-104728809	32::323	20::18	31.0::152.0	12.0::49.0	0.000240829	0.00353288	alt3
Atp11b	XP_006232327.1	Protein Atp11b	rno:361929	chr2:142065175-142065260	12::15	6::24	13.0::41.0	27.0::34.0	0.000241094	0.00353288	cassette
Ablim2	NM_001177695.1	Actin-binding LIM protein 2	rno:360958	chr14:79726942-79726998	123::76	181::122	31.0::113.0	52.0::100.0	0.000241138	0.00353288	cassette
Wnk2	NM_001191556.1	Protein Wnk2	rno:306811	chr17:18080106-18080276	37::50	18::80	27.0::101.0	37.0::79.0	0.000242338	0.00354487	cassette
Ssbp2	XP_006231829.1	Protein Ssbp2	rno:361877	chr2:20498056-20498145	43::262	14::247	144.0::78.0	184.0::66.0	0.00024408	0.00356471	cassette
Brpf3	NM_001107615.1	Protein Brpf3	rno:309647	chr20:8324771-8324864	6::15	0::62	15.0::27.0	36.0::20.0	0.000246359	0.00359234	cassette_multi
LOC100910729	XP_006243243.1	immunoglobulin superfamily containing leucine-rich repeat protein 2-like		chr8:62764299-62764337	160::126	168::124	163.0::47.0	171.0::51.0	0.000247322	0.00359993	alt5
Mobp	NM_012720.1	RCG25468, isoform CRA_e	rno:25037	chr8:128042988-128043329	22::7	5::9	361.0::279.0	306.0::273.0	0.000248025	0.00359993	mutually_exclusive
Nsd1	NM_001107337.1	Protein Nsd1	rno:306764	chr17:11956751-11956788	40::18	38::8	12.0::93.0	12.0::76.0	0.000248044	0.00359993	cassette
Fam21c	NM_199207.1	Protein Fam21c	rno:297530	chr4:214138276-214138327	2::66	8::68	82.0::186.0	68.0::130.0	0.000249008	0.00360828	alt5
Mknk2	NM_001011985.1	MAP kinase-interacting serine/threonine-protein kinase 2	rno:299618	chr7:12079643-12079705	24::87	24::60	30.0::103.0	28.0::83.0	0.000251775	0.00364268	alt3
Mark3	NM_130749.1	MAP/microtubule affinity-regulating kinase 3	rno:170577	chr6:144297729-144297887	242::101	192::51	65.0::232.0	21.0::192.0	0.000257262	0.00371627	cassette
LOC100909872	LOC100909872			chrx:115683199-115683235	0::36	5::24	97.0::102.0	3.0::31.0	0.000258947	0.0037348	alt3
Tmem151a	NM_001107570.2	Protein LOC100911978	rno:309158	chr1:227304555-227304900	6::38	7::19	40.0::11.0	43.0::6.0	0.000260219	0.00374731	alt3
Fbrsl1	XP_222254.5	fibrosin-like 1	rno:304572	chr12:54077495-54077524	78::115	39::64	29.0::60.0	16.0::45.0	0.000261109	0.0037543	cassette
Trak1	NM_001134565.1	Similar to 106 kDa O-GlcNAc transferase-interacting protein (Predicted), isoform CRA_a	rno:316085	chr8:129285915-129285978	31::156	27::81	293.0::110.0	183.0::79.0	0.000261709	0.00375711	alt5
Cartpt	NM_017110.1	Cocaine- and amphetamine-regulated transcript protein	rno:29131	chr2:49286532-49286571	36::39	4::21	48.0::112.0	21.0::62.0	0.000270034	0.00387063	alt3
Atp8a1	XP_006251043.1	Protein Atp8a1	rno:289615	chr14:41861745-41861789	63::364	39::250	140.0::158.0	96.0::126.0	0.00027255	0.00390066	cassette
Cdh22	NM_019161.2	Cadherin-22	rno:29182	chr3:168158485-168158563	61::0	48::21	170.0::69.0	73.0::62.0	0.000276539	0.00394433	alt5
Tmub2	NM_001031651.2	Transmembrane and ubiquitin-like domain-containing protein 2	rno:303567	chr10:90020085-90020087	139::1267	0::689	823.0::248.0	496.0::166.0	0.000276579	0.00394433	alt3
Mmp16	NM_080776.1	Matrix metalloproteinase-16	rno:65205	chr5:36349875-36350023	0::54	6::14	31.0::42.0	5.0::29.0	0.000276877	0.00394433	cassette
Rufy3	NM_001025127.1	Protein RUFY3	rno:360921	chr14:21024103-21024156	110::114	117::155	54.0::248.0	69.0::208.0	0.000278627	0.00396317	cassette
Tsc2	NM_012680.3	Tuberin	rno:24855	chr10:13788957-13789085	28::33	27::65	36.0::91.0	51.0::80.0	0.000279974	0.00397623	cassette
Stk11ip	NM_001106922.2	serine/threonine kinase 11 interacting protein	rno:301535	chr9:82498492-82498543	19::8	21::0	22.0::52.0	25.0::53.0	0.000294751	0.0041768	alt3
Pgam5	NM_001025272.1	Serine/threonine-protein phosphatase PGAM5, mitochondrial	rno:288731	chr12:54205968-54205981	52::218	4::84	64.0::128.0	62.0::96.0	0.000294997	0.0041768	cassette
Phldb1	NM_134397.1	pleckstrin homology-like domain, family B, member 1	rno:171434	chr8:47627152-47627185	8::40	1::47	28.0::80.0	14.0::88.0	0.000296934	0.00419782	alt5
Gphn	NM_022865.3	Gephyrin isoform	rno:64845	chr6:110989879-110989986	271::51	256::12	27.0::105.0	7.0::90.0	0.000298961	0.00422004	cassette
Ctnna2	NM_001106598.1	Protein Ctnna2	rno:297357	chr4:172611079-172611222	109::70	131::31	45.0::171.0	15.0::109.0	0.000299976	0.00422793	cassette
Ergic3	NM_001106533.1	ERGIC and golgi 3	rno:296306	chr3:157925162-157925176	55::187	128::177	39.0::126.0	41.0::103.0	0.000300691	0.00423158	cassette
Tagln3	NM_031676.2	Transgelin-3	rno:63837	chr11:60669503-60669582	4::21	27::15	34.0::32.0	16.0::30.0	0.000301172	0.00423193	alt5
Prmt5	NM_001108867.2	Protein Prmt5	rno:364382	chr15:37050274-37050392	18::126	5::97	71.0::158.0	71.0::111.0	0.000303283	0.00425514	cassette
Usp29	NM_001108465.1	Ubiquitin carboxyl-terminal hydrolase	rno:361495	chr1:71431474-71431554	89::1	77::18	5.0::87.0	16.0::65.0	0.000310658	0.00435203	altend
Anks3	NM_001009676.1	ankyrin repeat and sterile alpha motif domain containing 3	rno:302937	chr10:9578864-9579035	3::33	6::5	35.0::55.0	13.0::54.0	0.00031319	0.00438087	cassette_multi
2014-03-07				chr3:51431568-51431592	242::88	206::0	26.0::100.0	8.0::68.0	0.000315442	0.00440573	cassette
Ppfibp1	NM_001107896.1	PTPRF interacting protein, binding protein 1 (liprin beta 1)	rno:312855	chr4:245544839-245544871	30::56	11::84	36.0::50.0	30.0::47.0	0.000319206	0.0044516	cassette
Sorbs1	XP_006231433.1	Sorbin and SH3 domain-containing protein 1	rno:686098	chr1:266868829-266868930	42::98	51::66	44.0::108.0	36.0::94.0	0.000320612	0.0044645	cassette_multi
Fopnl	NM_001108261.1	Uncharacterized protein	rno:360461	chr10:11418009-11418093	29::19	6::7	433.0::80.0	94.0::46.0	0.000324673	0.00450349	mutually_exclusive
Dgkb	NM_019304.1	RCG62181, isoform CRA_a	rno:54248	chr6:67302665-67302685	106::58	65::97	14.0::81.0	21.0::71.0	0.000324869	0.00450349	cassette
Gls2	NM_138904.2	Glutaminase liver isoform, mitochondrial	rno:192268	chr7:2598506-2598598	5::64	11::49	17.0::29.0	10.0::36.0	0.000328538	0.00454754	cassette
Whsc1	NM_001191552.1	Protein Whsc1	rno:680537	chr14:82873117-82873150	15::79	5::89	21.0::61.0	21.0::47.0	0.000329027	0.00454754	cassette_multi
Ptprd	XP_233065.6	Protein Ptprd	rno:313278	chr5:97007273-97007314	66::107	93::19	30.0::97.0	10.0::75.0	0.000334722	0.00461936	cassette
Ncor1	NM_001271103.1	Nuclear receptor corepressor 1	rno:54299	chr10:48472410-48472578	32::29	17::15	130.0::120.0	55.0::84.0	0.000335663	0.00462547	alt3
Mtdh	NM_133398.1	Protein LYRIC	rno:170910	chr7:73212912-73213001	15::16	13::26	4.0::19.0	21.0::14.0	0.000337062	0.00463353	cassette
RGD1307500	XP_006226452.1	LOC363056		chr8:48817805-48817850	26::24	12::12	27.0::61.0	16.0::59.0	0.00033855	0.00464455	cassette_multi
RGD1560244	XP_006246125.1	Uncharacterized protein	rno:302996	chr10:14974056-14974160	50::0	35::6	46.0::61.0	39.0::94.0	0.000342271	0.00468866	mutually_exclusive
Ttc3	NM_001108315.1	Protein Ttc3	rno:360702	chr11:38225028-38225073	220::1361	325::1156	399.0::484.0	359.0::356.0	0.00034511	0.00472058	cassette_multi
Atg9a	NM_001014218.1	Autophagy-related protein 9A	rno:363254	chr9:82162199-82162541	152::88	182::112	37.0::63.0	33.0::64.0	0.000345821	0.00472323	alt5
Ncdn	NM_053543.2	Neurochondrin	rno:89791	chr5:148543341-148543566	0::5	5::1	24082.0::3630.0	27272.0::3634.0	0.000346694	0.00472323	mutually_exclusive
Tmem183a	NM_001013871.1	Transmembrane protein 183	rno:289034	chr13:56247543-56247705	103::59	77::13	52.0::125.0	18.0::109.0	0.000349992	0.00475928	cassette
Rtf1	NM_001108958.1	Rtf1, Paf1/RNA polymerase II complex component, homolog (S. cerevisiae) (Predicted)	rno:366169	chr3:118044259-118044369	5::4	8::3	231.0::86.0	227.0::66.0	0.000351151	0.00476805	mutually_exclusive
Abi2	NM_173143.1	Protein Abi2	rno:286928	chr9:67068746-67068928	75::450	39::570	202.0::308.0	251.0::234.0	0.000351992	0.00477247	cassette
Cyfip1	NM_001107517.1	Cytoplasmic FMR1 interacting protein 1 (Predicted)	rno:308666	chr1:115325047-115325200	19::123	3::117	39.0::134.0	29.0::118.0	0.00035267	0.00477397	cassette
Rims2	NM_145881.2	Regulating synaptic membrane exocytosis protein 2	rno:116839	chr7:77826775-77826840	9::68	14::71	36.0::61.0	39.0::47.0	0.000354265	0.00478232	cassette
Herpud1	NM_053523.1	SUP	rno:85430	chr19:11031027-11031029	509::101	323::0	159.0::248.0	91.0::173.0	0.000355359	0.00479011	alt5
Pdgfra	NM_012802.1	Tyrosine-protein kinase receptor	rno:25267	chr14:35405377-35405457	55::9	80::14	18.0::69.0	14.0::57.0	0.00035905	0.00482679	altstart
LOC100360487	LOC100360487			chr11:86977401-86977515	19::111	42::96	65.0::77.0	3.0::40.0	0.00035912	0.00482679	altstart
Brdt	NM_001012031.2	Bromodomain testis-specific protein	rno:305123	chr14:3421878-3421932	5::16	16::11	15.0::33.0	7.0::46.0	0.000367553	0.00493298	alt3
LOC100912115	XP_006240195.1	cutaneous T-cell lymphoma-associated antigen 5 homolog		chr6:89761186-89761257	18::38	17::5	21.0::32.0	4.0::29.0	0.000371201	0.00497144	cassette_multi
Arhgap1	NM_001107747.2	Protein Arhgap1	rno:311193	chr3:87255902-87255960	47::89	52::70	54.0::99.0	31.0::85.0	0.000371491	0.00497144	cassette_multi
Gria3	NM_032990.2	Glutamate receptor 3	rno:29628	chrx:127912230-127912344	84::38	52::14	98.0::122.0	75.0::110.0	0.000372605	0.00497917	mutually_exclusive
Gtdc1	NM_001024274.1	Glycosyltransferase-like domain-containing protein 1	rno:362129	chr3:34866211-34866403	28::47	33::48	31.0::64.0	24.0::55.0	0.000374169	0.00498466	cassette_multi
Klhl3	XP_006253630.1	Kelch-like protein 3	rno:498697	chr17:8876115-8876186	68::59	43::52	57.0::56.0	41.0::42.0	0.00037453	0.00498466	cassette
RGD1564804	NM_001107969.1	similar to chromosome 1 open reading frame 50	rno:313551	chr5:142089329-142089415	2::5	6::0	18.0::62.0	20.0::57.0	0.000379377	0.00503066	mutually_exclusive
Tln2	XP_006243462.1	Protein Tln2	rno:315776	chr8:77394478-77394644	11::0	3::3	16.0::74.0	33.0::57.0	0.000379714	0.00503066	mutually_exclusive
Mef2d	NM_030860.2	Myocyte-specific enhancer factor 2D	rno:81518	chr2:206916034-206916114	18::25	22::40	27.0::122.0	13.0::109.0	0.000380677	0.00503624	altstart
Mkrn1	NM_001004233.1	Protein Mkrn1	rno:296988	chr4:67004167-67004295	99::357	165::210	237.0::220.0	102.0::168.0	0.000383997	0.00507292	cassette
Glt8d1	NM_001007683.1	Glycosyltransferase 8 domain-containing protein 1	rno:306253	chr16:7024872-7024905	37::2	11::13	40.0::65.0	23.0::46.0	0.000386157	0.00508911	alt3
Mettl11a	NM_001025019.1	N-terminal Xaa-Pro-Lys N-methyltransferase 1	rno:362103	chr3:15016145-15016230	10::40	13::53	73.0::61.0	92.0::56.0	0.000386718	0.00508911	alt5
RGD1307235	NM_001134546.1	similar to RIKEN cDNA 2310035C23	rno:309053	chr13:30844744-30844815	18::78	25::60	36.0::56.0	39.0::50.0	0.000386869	0.00508911	cassette
Ank1	NM_001107322.2	Ankyrin 1, erythroid	rno:306570	chr16:73407119-73407142	5::35	0::27	10.0::40.0	10.0::28.0	0.000390229	0.00511878	cassette
Tmem63b-ps1	XP_006244645.1	Protein Tmem63b		chr9:16594393-16594431	104::104	53::85	19.0::155.0	26.0::130.0	0.000391829	0.00513252	cassette
Actn1	NM_031005.3	Actn1 protein	rno:81634	chr6:116059005-116059070	37::221	16::147	104.0::135.0	69.0::123.0	0.000397753	0.00519752	cassette
Matn2	XP_216941.6	Protein Matn2	rno:299996	chr7:73374460-73374517	16::41	44::46	23.0::79.0	35.0::61.0	0.000397912	0.00519752	alt3
Zfp637	NM_001134908.1	RCG30169, isoform CRA_b	rno:362425	chr4:215811255-215811298	10::61	18::40	971.0::291.0	894.0::269.0	0.000399706	0.0052136	alt5
Tbc1d1	XP_341216.4	Protein Tbc1d1	rno:360937	chr14:45434969-45435049	36::1	17::12	4.0::36.0	13.0::25.0	0.000401664	0.00523179	altend
Dgkz	NM_031143.1	Diacylglycerol kinase zeta	rno:81821	chr3:87552016-87552074	211::1804	42::1376	775.0::896.0	654.0::664.0	0.000404931	0.00526695	cassette
Fbxw11	NM_001106993.1	Protein Fbxw11	rno:303024	chr10:17467152-17467253	20::61	45::35	29.0::111.0	13.0::93.0	0.000411114	0.00533988	cassette
Arpp21	NM_001135046.1	Protein Arpp21	rno:363153	chr8:119754550-119754651	108::276	109::152	117.0::207.0	65.0::155.0	0.000414161	0.00537193	cassette_multi
Cltb	NM_053835.1	Clathrin light chain B	rno:116561	chr17:12679279-12679332	480::3582	465::1806	1278.0::1237.0	662.0::909.0	0.000420112	0.0054415	cassette
Abcf2	NM_001109666.1	Abcf2 protein	rno:311959	chr4:7136291-7136300	17::72	13::132	80.0::126.0	116.0::124.0	0.000424706	0.00549334	alt5
Abcb8	NM_001007796.1	ATP-binding cassette sub-family B member 8, mitochondrial	rno:362302	chr4:7311755-7311888	9::53	0::92	33.0::61.0	76.0::62.0	0.000434938	0.00560225	cassette_multi
Cd99	NM_001100804.1	CD99 molecule	rno:652929	chr20:57781071-57781343	29::11	5::31	33.0::50.0	55.0::34.0	0.000436578	0.00561438	cassette_multi
Itgb3bp	NM_001013213.1	Centromere protein R	rno:362548	chr5:122454636-122454678	40::29	33::33	11.0::60.0	9.0::31.0	0.000437406	0.00561438	cassette_multi
Bpnt1	NM_171990.2	3'(2'),5'-bisphosphate nucleotidase 1	rno:64473	chr13:107958270-107958314	93::239	61::162	128.0::193.0	77.0::131.0	0.000437697	0.00561438	cassette
Zfp317	NM_001134634.2	Protein Zfp317	rno:500950	chr8:19962068-19962128	23::6	19::26	4.0::46.0	11.0::29.0	0.000440119	0.00563766	cassette
Nolc1	NM_022869.1	Nolc1 protein	rno:64896	chr1:273264485-273264488	72::35	78::25	98.0::234.0	80.0::179.0	0.000443694	0.00567562	alt3
C8g	NM_001106555.1	Complement component 8, gamma polypeptide (Predicted), isoform CRA_a	rno:296545	chr3:2707326-2707333	10::20	0::21	39.0::31.0	30.0::28.0	0.000445185	0.00568684	alt3
Kcnma1	NM_031828.1	Large-conductance Ca2+-activated K+ channel alpha subunit, transcript variant b	rno:83731	chr15:938546-938632	130::0	109::13	3.0::67.0	14.0::51.0	0.000452309	0.0057699	cassette
Ppfibp1	NM_001107896.1	PTPRF interacting protein, binding protein 1 (liprin beta 1)	rno:312855	chr4:245558875-245558904	114::32	73::60	9.0::50.0	28.0::47.0	0.000454914	0.00579516	cassette
Fry	NM_001170398.1	furry homolog (Drosophila)	rno:304244	chr12:7750726-7750727	40::60	19::40	111.0::112.0	63.0::40.0	0.000468185	0.00595603	alt5
Nsun6	NM_001107367.2	NOL1/NOP2/Sun domain family, member 6 (Predicted)	rno:307148	chr17:83791115-83791195	7::0	3::9	3.0::9.0	14.0::8.0	0.000472442	0.00600195	altend
Nrxn2	NM_053846.1	Neurexin-2-beta	rno:116595	chr1:228859158-228859238	126::143	99::150	83.0::194.0	97.0::170.0	0.000474447	0.00601919	altstart
Stim1	NM_001108496.2	Stromal interaction molecule 1	rno:361618	chr1:173713417-173713509	15::5	2::12	9.0::75.0	13.0::64.0	0.000475263	0.00602129	cassette
Dyrk1a	NM_012791.2	Dual specificity tyrosine-phosphorylation-regulated kinase 1A	rno:25255	chr11:38518758-38518785	23::40	16::25	29.0::81.0	17.0::43.0	0.000476224	0.00602524	alt3
Npas3	NM_001106727.1	Protein Npas3		chr6:84453768-84453777	50::36	20::35	41.0::67.0	35.0::52.0	0.000478284	0.00604055	alt5
Cacna1e	NM_019294.2	Voltage-dependent R-type calcium channel subunit alpha-1E	rno:54234	chr13:76891917-76891997	39::2	45::7	102.0::167.0	42.0::121.0	0.000478737	0.00604055	altstart
Mrpl52	NM_001108375.2	Mitochondrial ribosomal protein L52 (Predicted), isoform CRA_c	rno:361037	chr15:36955514-36955517	11::11	13::4	16.0::79.0	19.0::62.0	0.000480224	0.00605108	alt3
Mapk14	NM_031020.2	Mitogen-activated protein kinase 14	rno:81649	chr20:8021048-8021127	25::13	33::6	22.0::62.0	21.0::56.0	0.000485869	0.00609925	mutually_exclusive
Cd47	NM_019195.2	Leukocyte surface antigen CD47	rno:29364	chr11:56682517-56682549	49::232	28::396	66.0::125.0	96.0::107.0	0.000485946	0.00609925	cassette
Gstm4	NM_001024304.1	Glutathione S-transferase mu 3	rno:499689	chr2:230307202-230307266	6::139	27::70	51.0::38.0	20.0::40.0	0.00048602	0.00609925	cassette
Serac1	XP_574308.2	Similar to serine active site containing 1 (Predicted)	rno:499015	chr1:48254500-48254550	23::26	18::33	30.0::40.0	31.0::43.0	0.000488066	0.00611666	alt3
Hook3	NM_001136098.1	Protein Hook3	rno:306548	chr16:70420815-70420880	31::54	28::36	27.0::16.0	19.0::14.0	0.000501007	0.00626191	mutually_exclusive
LOC691658	XP_006243381.1	Protein RGD1559979	rno:691658	chr8:72152149-72152308	21::8	14::19	10.0::65.0	17.0::74.0	0.000502959	0.00627785	cassette
Kif3a	NM_053377.1	Kinesin-like protein kif3a	rno:84392	chr10:38733056-38733596	39::84	19::105	51.0::259.0	49.0::250.0	0.000507224	0.00632257	alt3
RGD1565744	NM_001108268.1	TSR3, 20S rRNA accumulation	rno:360494	chr10:14416062-14416083	1::37	4::20	35.0::20.0	19.0::14.0	0.000510942	0.00635184	alt5
Clcn6	NM_001106479.1	RCG30856	rno:295586	chr5:168476300-168476334	9::59	2::83	66.0::105.0	96.0::83.0	0.000515003	0.00639376	alt3
Cers5	NM_001108993.1	Lass5 protein	rno:366984	chrx:115902995-115903125	61::333	67::430	86.0::78.0	108.0::68.0	0.00051929	0.00642977	cassette
Mxi1	NM_013160.2	Max-interacting protein 1	rno:25701	chr1:281463334-281463453	108::28	140::49	14.0::155.0	20.0::104.0	0.000520105	0.00643127	altstart
Pwwp2b	NM_001108507.2	PWWP domain containing 2B	rno:361671	chr1:218513891-218514196	19::17	18::15	24.0::52.0	21.0::52.0	0.000521205	0.00643629	alt5
Kif5c	NM_001107730.1	Kinesin heavy chain isoform 5C	rno:311024	chr3:40295675-40295779	71::3	91::39	188.0::673.0	177.0::460.0	0.000530062	0.00652828	mutually_exclusive
Kcnk2	NM_172042.1	Tandem-pore-domain potassium channel TREK-1 splice variant c	rno:170899	chr13:112456472-112456560	6::32	7::13	38.0::22.0	15.0::15.0	0.000530892	0.00652983	altstart
Fam131b	NM_001025046.1	family with sequence similarity 131, member B	rno:500102	chr4:136514456-136514491	32::9	15::11	108.0::190.0	85.0::168.0	0.000539122	0.00662228	mutually_exclusive
Cic	NM_001107490.3	capicua transcriptional repressor	rno:308435	chr1:83415622-83415688	36::39	25::26	68.0::136.0	69.0::122.0	0.000543456	0.00665899	altstart
Ppm1k	NM_001107863.1	Protein Ppm1k	rno:312381	chr4:153517062-153517153	17::19	8::35	13.0::30.0	29.0::27.0	0.000544939	0.00665899	cassette
Pla2g15	NM_001004277.2	Group XV phospholipase A2	rno:361401	chr19:49009299-49009424	13::9	22::4	9.0::20.0	19.0::11.0	0.000544983	0.00665899	alt3
Tnpo2	NM_001107166.1	Transportin 2 (Importin 3, karyopherin beta 2b) (Predicted)	rno:304670	chr19:37144545-37144575	70::116	67::103	79.0::185.0	95.0::193.0	0.0005506	0.00671877	alt3
Grin1	NM_017010.2	Glutamate receptor ionotropic, NMDA 1	rno:24408	chr3:2492326-2492436	605::803	402::651	529.0::661.0	406.0::575.0	0.00055621	0.0067783	cassette
Ccdc106	XP_006228381.1	coiled-coil domain containing 106	rno:499071	chr1:76200832-76200912	0::19	6::6	19.0::179.0	10.0::145.0	0.000559244	0.00680634	altstart
Wdr35l	NM_001099340.1	WD repeat-containing protein 35	rno:503018	chr6:43895167-43895199	5::19	4::53	10.0::32.0	20.0::26.0	0.000562426	0.00682714	cassette
Erc2	NM_170787.2	ERC protein 2	rno:259269	chr16:4296297-4296516	135::13	112::25	11.0::146.0	20.0::109.0	0.000575364	0.00696534	cassette
Mrap2	NM_001108774.1	Protein Mrap2	rno:363112	chr8:94328662-94328742	4::19	0::12	9.0::51.0	7.0::53.0	0.000575681	0.00696534	altstart
Fat3	NM_138544.1	Protocadherin Fat 3	rno:191571	chr8:14613609-14613677	9::2	12::28	3.0::16.0	16.0::12.0	0.000576064	0.00696534	cassette
Kat8	NM_001017378.1	Histone acetyltransferase KAT8	rno:310194	chr1:206383775-206383855	34::4	22::2	6.0::77.0	11.0::77.0	0.00057799	0.0069726	altstart
LOC100912582	XP_006241166.1	zinc finger protein 14-like		chr7:15272631-15272711	8::4	0::15	8.0::12.0	40.0::10.0	0.000578168	0.0069726	altstart
Dnm3	NM_138538.1	Dynamin-3	rno:171574	chr13:85071463-85071492	43::41	38::12	14.0::66.0	5.0::48.0	0.00057994	0.00697783	cassette
Sppl2b	NM_001014200.1	Signal peptide peptidase-like 2B	rno:362828	chr7:11885597-11885600	31::19	35::24	12.0::96.0	17.0::119.0	0.000580806	0.00697783	alt3
Xylt1	XYLT1_RAT	Xylosyltransferase 1	rno:64133	chr1:194148450-194148589	5::22	0::51	58.0::53.0	58.0::29.0	0.000580859	0.00697783	alt5
RGD1307500	XP_006226452.1	LOC363056		chr8:48793924-48794004	2::5	0::23	6.0::61.0	19.0::57.0	0.000593149	0.00711626	altstart
Abca8a	NM_001281824.1	Protein Abca8a	rno:303638	chr10:98096739-98096808	6::6	3::16	10.0::25.0	17.0::22.0	0.000599081	0.00717813	alt3
Pitpnb	NM_053742.1	Phosphatidylinositol transfer protein beta isoform	rno:114561	chr12:53023520-53023603	75::143	119::129	69.0::97.0	55.0::91.0	0.000601786	0.00719196	cassette
Cdk17	NM_001108082.2	Cyclin-dependent kinase 17	rno:314743	chr7:34117661-34117723	81::13	55::0	77.0::73.0	62.0::82.0	0.000603909	0.00720805	alt3
Speg	NM_012905.2	Striated muscle-specific serine/threonine-protein kinase	rno:363256	chr9:82351026-82351106	27::81	16::73	54.0::44.0	67.0::43.0	0.000617511	0.00736092	altstart
Fhl1	NM_145669.3	Four and a half LIM domains 1, isoform CRA_b	rno:25177	chrx:153801058-153801257	113::115	103::75	70.0::155.0	52.0::135.0	0.000620665	0.00738902	cassette
Pafah1b1	NM_031763.3	Platelet-activating factor acetylhydrolase IB subunit alpha	rno:83572	chr10:61206022-61206025	96::91	147::0	119.0::336.0	91.0::248.0	0.00062374	0.00740661	alt3
LOC100911690	XR_146574.2	uncharacterized LOC100911690		chr13:56336187-56336368	8::37	13::17	43.0::20.0	21.0::16.0	0.000630248	0.00747432	cassette_multi
Prrc2a	NM_212462.2	Protein PRRC2A	rno:294250	chr20:7216030-7216077	501::100	490::135	46.0::267.0	61.0::216.0	0.000633028	0.00749006	cassette
Mcam	NM_023983.3	Cell surface glycoprotein MUC18	rno:78967	chr8:47097471-47097566	15::217	21::126	104.0::82.0	54.0::76.0	0.00063319	0.00749006	cassette
Rnf14	NM_001034995.1	Rnf14 protein	rno:619577	chr18:31124011-31124084	12::19	11::80	31.0::49.0	56.0::55.0	0.000638732	0.00754599	alt5
Sorbs1	XP_006231433.1	Sorbin and SH3 domain-containing protein 1	rno:686098	chr1:266850412-266850579	57::205	40::85	162.0::108.0	82.0::94.0	0.000643587	0.00759367	cassette
Tnip1	NM_001108826.1	RCG35421, isoform CRA_b	rno:363599	chr10:40028754-40028828	60::12	49::7	65.0::143.0	70.0::133.0	0.000645094	0.00760178	alt3
Pam	NM_013000.2	Peptidyl-glycine alpha-amidating monooxygenase	rno:25508	chr9:110588426-110588629	33::346	4::210	333.0::469.0	275.0::301.0	0.000645928	0.00760195	cassette
Ankrd11	NM_001108900.1	Protein Ankrd11		chr19:66426456-66426459	24::246	4::144	170.0::161.0	102.0::137.0	0.000653442	0.00766515	alt3
LOC690728	LOC690728			chr4:245015154-245015231	76::12	47::5	8.0::43.0	5.0::25.0	0.000653739	0.00766515	cassette
Myo9b	NM_012984.3	Unconventional myosin-IXb	rno:25486	chr16:19590801-19590914	17::62	4::118	41.0::46.0	56.0::40.0	0.000654101	0.00766515	cassette_multi
Ranbp3	XP_576696.4	Protein Ranbp3	rno:501281	chr9:9360475-9360675	155::252	153::313	47.0::105.0	62.0::83.0	0.000654604	0.00766515	cassette_multi
Puf60	NM_001191880.1	Poly(U)-binding-splicing factor PUF60	rno:84401	chr7:117119165-117119215	78::212	96::153	111.0::289.0	72.0::291.0	0.000656049	0.00767238	cassette
Kcna2	NM_012970.3	Potassium voltage-gated channel subfamily A member 2	rno:25468	chr2:229304205-229304302	1::19	14::19	5.0::75.0	14.0::60.0	0.000656989	0.00767369	altstart
Caskin1	NM_080690.2	Caskin-1	rno:140722	chr10:13684690-13684800	178::88	223::115	73.0::103.0	83.0::88.0	0.000660758	0.00770801	cassette_multi
Cnot1	NM_001134840.1	RCG39079	rno:291841	chr19:9705934-9705949	28::24	36::12	35.0::58.0	22.0::67.0	0.000662274	0.00771599	alt5
Osbpl1a	NM_172023.1	Oxysterol-binding protein-related protein 1	rno:259221	chr18:4273398-4273453	5::0	0::5	3.0::23.0	8.0::11.0	0.000670374	0.00780056	alt3
Cacna1a	NM_012918.3	Voltage-dependent P/Q-type calcium channel subunit alpha-1A	rno:25398	chr19:36685352-36685381	73::5	67::46	4.0::74.0	14.0::60.0	0.000676272	0.00785933	cassette
Zfand2a	NM_001008363.1	AN1-type zinc finger protein 2A	rno:360772	chr12:19241497-19241591	64::59	44::32	38.0::94.0	4.0::68.0	0.000679791	0.00789034	mutually_exclusive
Rapgef6	NM_001107003.1	Rap guanine nucleotide exchange factor (GEF) 6 (Predicted), isoform CRA_a	rno:303141	chr10:39715191-39715271	21::4	2::10	7.0::19.0	17.0::14.0	0.000683422	0.00792257	altstart
LOC100910712	LOC100910712			chr10:2111978-2112091	24::121	70::7	80.0::74.0	23.0::51.0	0.000685499	0.00793673	cassette
Cops2	NM_153297.1	COP9 signalosome complex subunit 2	rno:261736	chr3:124637248-124637306	0::60	31::0	32.0::133.0	45.0::90.0	0.000713784	0.00824363	mutually_exclusive
Acap2	NM_001034006.1	Arf-GAP with coiled-coil, ANK repeat and PH domain-containing protein 2	rno:619382	chr11:76234126-76234146	29::25	25::43	10.0::25.0	13.0::22.0	0.000714868	0.00824588	cassette
Wasf1	NM_001025114.1	Wiskott-Aldrich syndrome protein family member 1	rno:294568	chr20:50155409-50155871	281::125	205::102	46.0::105.0	27.0::64.0	0.000719348	0.00828724	alt5
Ppa2	NM_001135871.1	Protein Ppa2	rno:310856	chr2:257142560-257142563	11::5	19::0	64.0::187.0	28.0::137.0	0.000731568	0.00841757	alt3
Fbxw11	NM_001106993.1	Protein Fbxw11	rno:303024	chr10:17503607-17503687	83::0	75::16	3.0::110.0	12.0::91.0	0.000733282	0.00842684	altstart
LOC100363253	XP_006231648.1	5'-nucleotidase, cytosolic II	rno:100363253	chr1:274110016-274110076	34::45	24::11	22.0::95.0	6.0::69.0	0.000743062	0.00852865	cassette
Cep19	NM_138865.1	Centrosomal protein of 19 kDa	rno:192229	chr11:75008526-75008541	19::94	35::57	47.0::95.0	38.0::100.0	0.000744847	0.00853858	alt3
Nme6	NM_001191884.1	Nucleoside diphosphate kinase 6	rno:58964	chr8:117276212-117276308	2::7	13::30	5.0::11.0	24.0::12.0	0.000747491	0.00855831	cassette
Nr2c2	NM_017323.1	RCG56527, isoform CRA_c	rno:50659	chr4:189270506-189270589	19::46	8::58	15.0::55.0	21.0::37.0	0.000755704	0.00864168	cassette
Pex16	NM_001012088.1	Protein Pex16	rno:311203	chr3:87993509-87993551	89::1	26::7	6.0::86.0	10.0::42.0	0.000763219	0.00870531	alt5
Eno1	NM_012554.3	Alpha-enolase	rno:24333	chr5:170925860-170925863	33::9	18::10	44.0::267.0	26.0::202.0	0.000763285	0.00870531	alt3
Guk1	NM_001013115.2	Protein Guk1	rno:303179	chr10:45293791-45293887	359::1202	406::705	765.0::513.0	374.0::457.0	0.000764085	0.00870531	cassette
Rnr2	Rnr2	l-rRNA	rno:170603	chrm:15143-15346	9::6	3::8	13852.0::5754.0	10429.0::4307.0	0.00077117	0.00877334	alt3
Mtdh	NM_133398.1	Protein LYRIC	rno:170910	chr7:72976374-72976472	2::45	6::8	7.0::18.0	22.0::12.0	0.000771948	0.00877334	cassette_multi
Kcnq2	NM_133322.1	Potassium voltage-gated channel subfamily KQT member 2	rno:170848	chr3:180312620-180312673	94::327	104::368	102.0::117.0	110.0::122.0	0.000777689	0.00882777	cassette
Taf12	NM_001115036.1	RCG31161, isoform CRA_a	rno:682902	chr5:154165238-154165357	65::118	22::160	52.0::109.0	47.0::84.0	0.000783382	0.00888152	cassette
Fbxo34	NM_001107257.1	F-box protein 34	rno:305830	chr15:28243441-28243634	58::19	38::41	13.0::95.0	22.0::71.0	0.000785095	0.00889008	cassette
Lrrc49	NM_001134469.1	leucine rich repeat containing 49	rno:300763	chr8:65331905-65332007	25::108	17::122	56.0::244.0	62.0::171.0	0.000787322	0.00889606	cassette
Stx7	NM_021869.2	Syntaxin-7	rno:60466	chr1:23761909-23761989	10::101	0::70	47.0::82.0	29.0::102.0	0.000787542	0.00889606	altstart
R3hdm2	NM_001130557.1	Protein R3hdm2	rno:362894	chr7:70880350-70880398	92::32	122::16	15.0::140.0	10.0::115.0	0.000790202	0.00891525	cassette
Mbnl1	NM_001191566.1	Protein Mbnl1	rno:282635	chr2:170276768-170276821	24::29	11::22	14.0::57.0	23.0::34.0	0.000793083	0.00893688	cassette
Cd82	NM_031797.2	CD82 antigen	rno:83628	chr3:89033079-89033159	10::3	9::5	3.0::62.0	9.0::45.0	0.000794964	0.00894721	altstart
Src	NM_031977.1	Proto-oncogene tyrosine-protein kinase Src	rno:83805	chr3:158139866-158139946	47::14	52::49	6.0::164.0	26.0::173.0	0.000801028	0.00900452	altstart
Tmem50a	NM_001127525.1	Tmem50a protein	rno:298552	chr5:157017467-157017495	345::86	348::37	29.0::244.0	19.0::205.0	0.000803768	0.00902439	cassette
Enoph1	NM_001009391.1	Enolase-phosphatase E1	rno:305177	chr14:11141851-11141880	52::69	73::45	63.0::128.0	80.0::87.0	0.000805838	0.00903669	alt5
Sh3glb1	NM_001011929.1	Endophilin-B1	rno:292156	chr2:269251771-269251794	223::290	258::201	63.0::117.0	47.0::84.0	0.00080758	0.00904529	cassette
Cnot1	NM_001134840.1	RCG39079	rno:291841	chr19:9734103-9734124	49::23	43::14	36.0::101.0	21.0::79.0	0.000814821	0.00911538	alt5
Zfp821	Znf821	Protein Zfp821		chr19:52766796-52766834	9::45	3::59	73.0::172.0	102.0::136.0	0.000819859	0.00916069	alt3
LOC100361503	XP_006242762.1	Protein LOC100361503		chr8:23363398-23363797	18::8	0::15	22.0::8.0	12.0::14.0	0.000820961	0.00916197	alt5
Cab39l	NM_001011917.1	calcium binding protein 39-like	rno:290291	chr15:43600954-43601149	35::17	40::8	15.0::48.0	10.0::55.0	0.000830204	0.00924287	cassette
LOC684293	LOC684293			chr13:116189251-116189307	0::10	6::44	8.0::13.0	18.0::9.0	0.000834533	0.00926769	cassette
Brd1	NM_001108103.1	Bromodomain containing 1 (Predicted)	rno:315210	chr7:129380132-129380245	0::36	5::5	32.0::57.0	30.0::40.0	0.000835114	0.00926769	mutually_exclusive
LOC681849	LOC681849			chr8:84032788-84032853	10::102	12::31	30.0::40.0	14.0::29.0	0.000835431	0.00926769	cassette_multi
RGD1307947	NM_001014083.2	similar to RIKEN cDNA C430008C19	rno:314788	chr7:40351100-40351217	30::1	27::16	29.0::37.0	27.0::35.0	0.000841129	0.00931975	mutually_exclusive
Mapre3	NM_001007656.1	Microtubule-associated protein RP/EB family member 3	rno:298848	chr6:36698302-36698347	240::159	112::122	335.0::849.0	222.0::603.0	0.000851244	0.00942057	alt5
Cdc34	NM_001013103.2	Protein Cdc34	rno:299602	chr7:13069537-13069541	15::62	15::129	77.0::140.0	129.0::114.0	0.000855493	0.00945631	alt3
Tpm3	NM_173111.1	Tropomyosin alpha-3 chain	rno:117557	chr2:208871696-208871771	650::588	592::251	257.0::449.0	96.0::324.0	0.000858706	0.00948052	cassette
Mtor	NM_019906.1	Serine/threonine-protein kinase mTOR	rno:56718	chr5:169007756-169007838	0::35	7::60	19.0::78.0	40.0::64.0	0.000861898	0.00949316	cassette
Agfg1	NM_001135596.1	Arf-GAP domain and FG repeat-containing protein 1	rno:363266	chr9:88405598-88405645	102::432	41::328	106.0::107.0	97.0::85.0	0.000865185	0.00951806	cassette
RGD1309540	NM_001013918.1	similar to hypothetical protein MGC40841; similar to hypothetical protein MGC4707	rno:295930	chr3:86828356-86828440	35::159	10::135	196.0::203.0	166.0::176.0	0.000880264	0.00967248	altstart
Supt4h1	NM_001105828.2	Transcription elongation factor SPT4	rno:287608	chr10:75066442-75066517	112::24	195::21	22.0::36.0	12.0::38.0	0.00088712	0.00973627	cassette
Ep300	NM_133403.1	Protein Ep300	rno:170915	chr7:122844279-122844300	22::1	10::7	20.0::45.0	14.0::35.0	0.000888898	0.00974426	alt3
Ambra1	NM_021683.1	Nyw1 protein	rno:59319	chr3:87521032-87521196	58::0	41::11	55.0::90.0	50.0::48.0	0.000891995	0.00976666	alt3
Cort	NM_012835.1	Kinesin-like protein KIF1B	rno:25305	chr5:169593240-169593243	38::164	73::334	103.0::159.0	196.0::140.0	0.000912166	0.00993319	alt3
Ubac1	NM_001007742.1	Ubiquitin-associated domain-containing protein 1	rno:362087	chr3:8822583-8822721	58::227	26::385	132.0::109.0	200.0::96.0	0.000912794	0.00993319	cassette
LOC100362470	LOC100362470			chr10:11898623-11898685	14::82	11::23	33.0::143.0	13.0::115.0	0.000913203	0.00993319	cassette
Zfp295	NM_001107105.1	Protein Zfp295	rno:304056	chr11:41956507-41957941	0::5	9::1	15.0::99.0	21.0::48.0	0.000913631	0.00993319	alt5
Dmrtc1b	XP_006257202.1	Protein Dmrtc1b	rno:680068	chrx:74475661-74475721	15::125	6::64	66.0::32.0	31.0::22.0	0.000924952	0.0100445	cassette
Nfrkb	NM_001108133.1	Protein Nfrkb	rno:315523	chr8:32565029-32565271	3::20	8::2	7.0::34.0	14.0::9.0	0.00092615	0.0100458	alt3
Ganab	NM_001106334.1	Protein Ganab	rno:293721	chr1:232045034-232045099	62::13	56::41	18.0::127.0	35.0::111.0	0.000929263	0.0100653	cassette
Rbm39	NM_001013207.2	Protein LOC100910882	rno:362251	chr3:158082209-158082212	24::95	7::42	64.0::236.0	32.0::106.0	0.000930121	0.0100653	alt3
Stk16	NM_173142.1	Serine/threonine-protein kinase 16	rno:286927	chr9:82180440-82180468	2::26	9::24	45.0::55.0	28.0::27.0	0.000934963	0.0101059	alt5
Ptprs	NM_019140.2	Receptor-type tyrosine-protein phosphatase S	rno:25529	chr9:9617934-9618014	433::47	240::52	94.0::215.0	91.0::198.0	0.000956377	0.0103253	altstart
Macf1	NM_001135758.2	Microtubule-actin cross-linking factor 1		chr5:144881231-144881233	45::0	105::16	53.0::100.0	96.0::105.0	0.000959336	0.0103452	alt3
RGD1565728	XP_006239051.1	CUB and Sushi multiple domains 2	rno:313040	chr5:150224095-150224219	18::74	2::54	47.0::25.0	24.0::21.0	0.000962037	0.0103518	cassette
Rgs7	NM_019343.1	Regulator of G-protein-signaling 7	rno:54296	chr13:97578056-97578136	57::187	58::151	95.0::111.0	91.0::87.0	0.000962182	0.0103518	cassette
Amot	XP_006257487.1	Protein Amot	rno:300289	chrx:116946710-116946750	40::17	35::19	11.0::30.0	8.0::26.0	0.000965616	0.0103767	cassette
LOC304396	NM_001013981.1	Uncharacterized protein	rno:304396	chr12:25579865-25580341	62::6	1::7	8.0::27.0	10.0::9.0	0.000969278	0.010404	retain_intron
LOC689074	LOC689074			chr12:4310334-4310381	71::26	88::35	10.0::51.0	11.0::44.0	0.000970907	0.0104095	cassette
Rnasek	NM_001137561.2	Rnasek protein	rno:287453	chr10:56591292-56591393	45::321	19::199	113.0::324.0	62.0::272.0	0.000979429	0.010472	cassette_multi
Snx24	NM_001008364.1	Sorting nexin-24	rno:361328	chr18:47559414-47559455	22::133	26::47	79.0::69.0	34.0::46.0	0.000980008	0.010472	alt5
Wdfy3	NM_001170551.1	Protein Wdfy3	rno:305164	chr14:9305252-9305305	66::83	67::23	26.0::75.0	12.0::62.0	0.000980124	0.010472	cassette
Selo	NM_001085485.1	selenoprotein O	rno:315216	chr7:129762098-129762284	7::71	3::57	40.0::105.0	43.0::77.0	0.00098402	0.0105015	cassette
Slc38a3	NM_145776.1	Sodium-coupled neutral amino acid transporter 3	rno:252919	chr8:115769757-115769759	161::53	82::22	279.0::411.0	151.0::301.0	0.000986575	0.0105167	alt3
Bin1	NM_053959.1	Myc box-dependent-interacting protein 1	rno:117028	chr18:24915310-24915405	191::661	162::1036	249.0::430.0	353.0::384.0	0.000996921	0.0106055	cassette
Sqstm1	NM_181550.1	Sequestosome-1	rno:113894	chr10:35466015-35466021	925::637	1023::539	511.0::1373.0	485.0::1402.0	0.000997195	0.0106055	alt3
LOC680438	LOC680438	hypothetical protein LOC680438		chr9:10042458-10042531	78::2	78::17	44.0::10.0	42.0::8.0	0.00100105	0.0106343	cassette
Rabl2a	NM_001013221.1	Protein Rabl2a	rno:362987	chr7:130246930-130246959	34::83	18::50	23.0::49.0	14.0::44.0	0.00100426	0.0106493	cassette_multi
Acot9	NM_001013960.1	acyl-CoA thioesterase 9	rno:302640	chrx:43894098-43894242	521::60	204::41	23.0::139.0	17.0::98.0	0.00100476	0.0106493	cassette
Ankrd6	NM_001134969.1	Ankrd6 protein	rno:500430	chr5:52698839-52698919	18::7	2::12	10.0::53.0	14.0::56.0	0.00101591	0.0107552	altstart
Wdr61	NM_001025743.1	WD repeat-containing protein 61	rno:363064	chr8:57894507-57894572	17::49	10::53	57.0::115.0	61.0::89.0	0.00102333	0.010811	altstart
Klc1	NM_001081974.1	Kinesin light chain 1	rno:171041	chr6:145370467-145370516	489::1074	475::2245	601.0::1310.0	1011.0::1319.0	0.00102351	0.010811	cassette
Ank2	XP_006233348.1	Protein Ank2	rno:362036	chr2:250625178-250625213	99::207	50::195	84.0::355.0	78.0::289.0	0.00103088	0.0108764	cassette
Nsun5	NM_001191593.1	NOP2/Sun domain family, member 5	rno:288595	chr12:26340445-26340485	103::40	96::52	115.0::82.0	115.0::79.0	0.00103296	0.0108859	alt5
RGD1311344	XP_003753848.1	Protein RGD1311344		chr3:145058830-145058957	32::101	12::112	48.0::70.0	49.0::48.0	0.00103553	0.0109007	cassette
Sez6l2	NM_001107550.2	seizure related 6 homolog (mouse)-like 2	rno:308988	chr1:205381356-205381394	102::892	93::621	327.0::466.0	241.0::357.0	0.00104359	0.0109707	cassette
Prkab2	NM_022627.2	5'-AMP-activated protein kinase subunit beta-2	rno:64562	chr2:219313759-219313925	5::22	0::27	17.0::44.0	16.0::27.0	0.00104454	0.0109707	cassette
Lrrc8a	NM_001024782.1	Leucine-rich repeat-containing protein 8A	rno:311846	chr3:14194240-14194295	14::85	1::73	42.0::75.0	46.0::63.0	0.00104694	0.0109834	cassette
Mta1	NM_022588.1	Metastasis-associated protein MTA1	rno:64520	chr6:146926638-146926688	90::739	50::629	107.0::166.0	87.0::137.0	0.00104858	0.0109882	cassette
LOC301126	LOC301126			chr9:9493463-9493663	6::40	3::10	24.0::106.0	20.0::89.0	0.00105014	0.0109921	cassette
Fgfr2	NM_012712.1	Heparin-binding fibroblast growth factor receptor 2	rno:25022	chr1:207727739-207727819	15::1	2::12	4.0::64.0	15.0::55.0	0.00105531	0.0110338	altstart
Ryr3	XP_006234778.1	Protein Ryr3	rno:170546	chr3:110806683-110806764	13::73	5::43	41.0::23.0	21.0::26.0	0.00105998	0.0110701	cassette
Dtnb	NM_001012191.1	Dystrobrevin beta	rno:362715	chr6:37935789-37935878	34::29	32::4	17.0::89.0	4.0::54.0	0.00107295	0.011181	cassette
Rdx	NM_001005889.2	Protein Rdx	rno:315655	chr8:55205240-55205298	21::30	39::0	16.0::139.0	7.0::100.0	0.00107301	0.011181	cassette
LOC100362458	LOC100362458			chr9:94201846-94201957	0::59	15::124	41.0::56.0	64.0::51.0	0.00107455	0.0111845	cassette_multi
Gtpbp5	NM_001013924.1	Similar to GTP binding protein 5, isoform CRA_a	rno:296462	chr3:181656211-181656429	15::55	11::91	48.0::71.0	48.0::57.0	0.00107761	0.0112038	cassette
Tef	NM_019194.2	Thyrotroph embryonic factor	rno:29362	chr7:123023488-123023539	325::23	340::48	37.0::260.0	87.0::254.0	0.00108061	0.0112223	cassette
Odz3	NM_001169133.1	teneurin transmembrane protein 3	rno:306451	chr16:46538457-46538657	16::56	1::50	35.0::77.0	34.0::47.0	0.00108222	0.0112265	cassette
Panx1	NM_199397.2	Pannexin-1	rno:315435	chr8:13513180-13513400	7::30	2::43	62.0::50.0	80.0::42.0	0.0010856	0.011249	cassette
Atp8b2	NM_001024798.2	Atpase, class I, type 8B, member 2	rno:361984	chr2:208768631-208768681	112::0	100::24	3.0::65.0	13.0::58.0	0.00108956	0.0112775	cassette
Tbccd1	NM_001012016.1	TBCC domain-containing protein 1	rno:303830	chr11:84873219-84873640	0::22	7::8	40.0::19.0	34.0::35.0	0.00109661	0.0113377	alt5
Setd3	XP_216781.6	Protein LOC100910833	rno:299295	chr6:141241605-141241753	26::56	4::62	39.0::137.0	31.0::123.0	0.00110122	0.0113639	cassette_multi
R3hdm2	NM_001130557.1	Protein R3hdm2	rno:362894	chr7:70953588-70953642	2::57	6::46	92.0::263.0	63.0::139.0	0.00110159	0.0113639	alt5
Dpf1	NM_001105729.3	Neuronal d4 domain family member, isoform CRA_b	rno:50545	chr1:88433748-88433798	24::195	10::172	72.0::109.0	67.0::88.0	0.00111112	0.0114495	cassette
Ppip5k1	NM_001080783.1	Inositol hexakisphosphate and diphosphoinositol-pentakisphosphate kinase 1	rno:311355	chr3:119827299-119827361	23::30	18::10	16.0::46.0	8.0::49.0	0.00111698	0.0114971	cassette
Sypl1	NM_001014263.1	Protein Sypl1	rno:366595	chr6:61909111-61909231	12::27	11::25	20.0::73.0	33.0::76.0	0.00111933	0.0115085	cassette_multi
Vapa	NM_031631.2	Vesicle-associated membrane protein-associated protein A	rno:58857	chr9:112846354-112846355	241::38	168::0	105.0::501.0	70.0::293.0	0.00112362	0.011525	alt3
Arhgef2	NM_001012079.1	Rho guanine nucleotide exchange factor 2	rno:310635	chr2:207404757-207404837	11::61	9::76	37.0::120.0	50.0::91.0	0.00112447	0.011525	altstart
Abi2	NM_173143.1	Protein Abi2	rno:286928	chr9:67058291-67058308	109::988	67::537	254.0::305.0	141.0::232.0	0.00112466	0.011525	cassette_multi
Fam188a	NM_001106122.1	Protein Fam188a	rno:291320	chr17:81408490-81408541	225::77	200::103	33.0::134.0	45.0::104.0	0.00113419	0.0116098	cassette
Wibg	NM_001108986.1	within bgcn homolog (Drosophila)	rno:366790	chr7:3164563-3164714	42::8	11::4	73.0::134.0	54.0::124.0	0.00113546	0.01161	alt5
Nupl2	NM_001109217.1	Protein Nupl2	rno:499974	chr4:7537850-7538102	2::4	4::1	12.0::61.0	11.0::36.0	0.00113794	0.0116226	alt5
L1cam	NM_017345.1	Neural cell adhesion molecule L1	rno:50687	chr1:152673335-152673389	128::5	94::15	15.0::248.0	38.0::194.0	0.00114355	0.0116669	alt5
LOC680025	UPI0002AB8165	Protein LOC680025		chrx:106849523-106849598	63::3	64::24	5.0::62.0	15.0::66.0	0.00115306	0.0117382	cassette
LOC100361269	LOC100361269			chr1:128056933-128057012	11::125	2::81	70.0::51.0	32.0::43.0	0.00115573	0.0117525	cassette
Celsr2	NM_001191110.1	Cadherin EGF LAG seven-pass G-type receptor 2	rno:83465	chr2:230662520-230662523	0::162	16::99	91.0::153.0	61.0::131.0	0.00115939	0.0117768	alt3
Vegfb	NM_053549.1	Vascular endothelial growth factor B	rno:89811	chr1:229231073-229231174	34::27	26::55	16.0::38.0	43.0::17.0	0.00116889	0.0118602	alt3
Nfe2l1	NM_001108293.1	RCG32665	rno:360610	chr10:84485761-84485841	178::60	198::20	54.0::154.0	24.0::146.0	0.00117658	0.0119252	altstart
LOC100910882	XP_006235512.1	RNA-binding protein 39-like		chr3:159438674-159438686	26::11	21::0	37.0::173.0	14.0::125.0	0.00118061	0.011953	alt3
Ilf3	NM_053412.1	Interleukin enhancer-binding factor 3	rno:84472	chr8:22490166-22490226	43::31	29::7	27.0::100.0	23.0::93.0	0.00118575	0.011992	cassette
Ints10	NM_001134416.1	Ints10 protein	rno:290679	chr16:22514402-22514479	17::93	15::106	57.0::93.0	73.0::81.0	0.00119819	0.0121046	cassette_multi
Lrp8	XP_342878.5	Protein Lrp8	rno:362558	chr5:131296532-131296654	85::44	60::50	32.0::89.0	39.0::74.0	0.00120122	0.012122	cassette
Dock7	NM_001191574.1	Protein Dock7	rno:313388	chr5:121555064-121555078	46::271	38::53	54.0::37.0	13.0::26.0	0.00120577	0.0121547	cassette
Kank1	NM_001037197.2	Protein Kank1	rno:309429	chr1:250497892-250497980	2::47	4::8	25.0::45.0	8.0::42.0	0.00122629	0.0123481	cassette
Kdm6b	NM_001108829.1	Jumonji domain-containing 3	rno:363630	chr10:55752259-55752376	15::45	2::35	35.0::41.0	27.0::37.0	0.00122988	0.0123708	cassette
Ift172	NM_053792.1	Intraflagellar transport protein 172 homolog	rno:116475	chr6:36215823-36215862	20::73	43::50	3.0::37.0	18.0::36.0	0.00123537	0.0123998	mutually_exclusive
Rnr2	Rnr2	l-rRNA	rno:170603	chrm:6608-6631	27::6	2::6	38874.0::11747.0	42267.0::9284.0	0.00123544	0.0123998	mutually_exclusive
Pdzd4	NM_001135836.1	PDZ domain containing 4	rno:293856	chr1:152738091-152738153	52::315	13::213	95.0::250.0	82.0::193.0	0.00126014	0.0126304	cassette
Map2k4	NM_001030023.1	Protein Map2k4	rno:287398	chr10:52008117-52008231	4::4	5::7	8.0::6.0	7.0::8.0	0.00126114	0.0126304	alt5
Il1rap	NM_012968.1	Interleukin-1 receptor accessory protein	rno:25466	chr11:83244974-83245388	24::16	19::19	37.0::37.0	41.0::31.0	0.00126496	0.012655	altend
Clasp1	XP_006221510.1	Uncharacterized protein	rno:304740	chr13:39640653-39640715	10::7	4::15	21.0::46.0	19.0::42.0	0.00126962	0.012688	mutually_exclusive
Bet1l	NM_019368.3	BET1-like protein	rno:54400	chr1:220531700-220531780	2::32	27::7	31.0::102.0	12.0::93.0	0.00127428	0.0127209	altstart
Unc79	NM_001271253.1	unc-79 homolog (C. elegans)	rno:314401	chr6:136067831-136067911	39::14	36::0	16.0::34.0	3.0::34.0	0.00127855	0.0127451	altstart
Clk1	NM_001106913.2	Protein Clk1	rno:301434	chr9:65111588-65111678	20::22	13::28	49.0::143.0	77.0::149.0	0.00127946	0.0127451	cassette
Them4	NM_001025017.1	Acyl-coenzyme A thioesterase THEM4	rno:361992	chr2:215034795-215034954	22::16	11::26	36.0::12.0	17.0::10.0	0.00128164	0.0127532	alt5
Armc8	NM_001173354.2	armadillo repeat containing 8	rno:315949	chr8:107159095-107159190	22::160	8::185	70.0::47.0	60.0::41.0	0.00129345	0.0128569	cassette
Tmem56	NM_001135879.1	Protein Tmem56	rno:365924	chr2:242846190-242846284	25::47	21::34	28.0::53.0	32.0::41.0	0.00129868	0.0128951	cassette
Kif1c	NM_145877.1	Kinesin-like protein KIF1C	rno:113886	chr10:57091579-57091600	79::41	73::20	18.0::104.0	12.0::87.0	0.00130182	0.0129124	cassette
Slc8a1	NM_019268.3	Sodium/calcium exchanger 1	rno:29715	chr6:4269631-4269699	24::129	38::82	60.0::176.0	39.0::124.0	0.0013123	0.0130024	cassette_multi
Rere	NM_053885.2	Arginine-glutamic acid dipeptide repeats protein	rno:116665	chr5:171243732-171243812	29::39	20::32	23.0::76.0	19.0::62.0	0.00131518	0.0130171	altstart
Kpnb1	NM_017063.1	Importin subunit beta-1	rno:24917	chr10:84912149-84912150	89::23	60::13	153.0::149.0	110.0::133.0	0.001322	0.0130506	alt3
Nlgn1	NM_053868.2	Neuroligin-1	rno:116647	chr2:130778489-130778516	31::6	41::3	43.0::53.0	41.0::29.0	0.00132216	0.0130506	alt5
Dixdc1	NM_001037654.1	Dixin	rno:363062	chr8:53722369-53722449	13::34	6::66	46.0::43.0	75.0::35.0	0.00132382	0.0130506	altstart
Mtmr3	NM_001012038.1	Myotubularin-related protein 3	rno:305482	chr14:85445201-85445285	22::75	1::65	31.0::104.0	26.0::76.0	0.0013242	0.0130506	cassette
Ccdc64	NM_001191667.1	coiled-coil domain containing 64	rno:304537	chr12:48498720-48498771	24::6	21::10	29.0::49.0	31.0::57.0	0.00132854	0.0130795	alt3
Mllt10	NM_001012162.1	Protein Mllt10	rno:361285	chr17:86612785-86612894	10::42	13::62	17.0::38.0	32.0::31.0	0.00133045	0.0130844	cassette
Sumo3	NM_001024295.1	Small ubiquitin-related modifier 3	rno:499417	chr20:13894180-13894287	481::55	263::25	41.0::223.0	17.0::193.0	0.00133391	0.0131045	cassette
Ahsa2	NM_001107241.1	Activator of heat shock protein ATPase homolog 2 (Yeast) (Predicted)	rno:305577	chr14:105104230-105104348	10::70	0::106	50.0::49.0	48.0::37.0	0.00134586	0.013208	cassette_multi
Syngr1	NM_019166.2	Synaptogyrin-1	rno:29205	chr7:121369063-121369099	6::49	0::53	56.0::67.0	60.0::50.0	0.00135437	0.0132774	alt5
Kif21a	NM_001106790.1	Protein Kif21a		chr7:131763373-131763480	8::171	18::103	110.0::116.0	58.0::82.0	0.00136251	0.0133288	cassette
Naa35	NM_133324.1	N-alpha-acetyltransferase 35, NatC auxiliary subunit	rno:64472	chr17:7657216-7657275	31::19	12::17	16.0::102.0	3.0::78.0	0.0013631	0.0133288	mutually_exclusive
Fbxl20	NM_022272.1	F-box/LRR-repeat protein 20	rno:64039	chr10:85896165-85896206	39::12	17::34	7.0::48.0	18.0::45.0	0.00136392	0.0133288	altstart
Bzrap1	XP_213427.5	Peripheral-type benzodiazepine receptor-associated protein 1	rno:287609	chr10:75035964-75036044	86::10	69::18	5.0::145.0	16.0::125.0	0.00137091	0.013383	altend
Tmub1	NM_198781.2	Transmembrane and ubiquitin-like domain-containing protein 1	rno:362301	chr4:7270178-7270505	71::0	43::19	87.0::148.0	77.0::119.0	0.0013743	0.0134019	alt3
Apc	NM_012499.1	Adenomatosis polyposis coli, isoform CRA_a	rno:24205	chr18:26761212-26761399	65::275	71::116	106.0::141.0	51.0::97.0	0.00138435	0.0134858	cassette_multi
Dpf3	NM_001191818.1	Protein Dpf3	rno:299186	chr6:114854758-114854838	37::9	36::9	11.0::26.0	13.0::21.0	0.0014044	0.0136667	altstart
Cadps2	XP_231528.4	Ca++-dependent secretion activator 2	rno:312166	chr4:50181977-50182096	31::79	21::50	46.0::62.0	35.0::48.0	0.00141296	0.0137276	cassette
Arhgap32	XP_006242840.1	Rics protein	rno:315530	chr8:33404467-33404470	78::15	40::26	63.0::102.0	38.0::85.0	0.00141362	0.0137276	alt3
Tnks2	NM_001107607.2	Protein LOC100910717	rno:309512	chr1:262975912-262975990	6::23	1::35	47.0::28.0	38.0::17.0	0.00143103	0.0138795	cassette_multi
Myh10	NM_031520.1	Myosin, heavy polypeptide 10, non-muscle, isoform CRA_b	rno:79433	chr10:55017314-55017470	4::46	3::21	26.0::285.0	31.0::223.0	0.00143225	0.0138795	altstart
Tmub1	NM_198781.2	Transmembrane and ubiquitin-like domain-containing protein 1	rno:362301	chr4:7269540-7269681	39::31	54::8	26.0::67.0	14.0::55.0	0.00143409	0.0138828	altstart
Lrch2	XP_006257501.1	leucine-rich repeats and calponin homology (CH) domain containing 2	rno:680591	chrx:118700617-118700694	9::86	8::22	34.0::24.0	10.0::19.0	0.00144386	0.0139629	cassette
Nuak1	NM_001106774.1	Protein Nuak1	rno:299694	chr7:25217390-25217510	10::45	7::23	31.0::48.0	25.0::28.0	0.00146007	0.0140902	cassette
Xbp1	NM_001271731.1	X-box-binding protein 1	rno:289754	chr14:86427691-86427758	143::32	123::33	241.0::318.0	218.0::406.0	0.0014686	0.0141578	alt3
Atat1	NM_212498.1	Alpha-tubulin N-acetyltransferase	rno:361789	chr20:5457918-5457989	64::475	12::432	278.0::142.0	208.0::120.0	0.00147505	0.0141964	cassette_multi
Nfasc	NM_053909.2	Neurofascin	rno:116690	chr13:54430198-54430314	462::65	400::90	75.0::326.0	56.0::324.0	0.00147567	0.0141964	cassette_multi
Lss	NM_031049.1	Lanosterol synthase	rno:81681	chr20:15025349-15025487	11::60	3::79	43.0::50.0	44.0::43.0	0.00147817	0.0141996	cassette
Mpnd	NM_001085406.1	MPN domain containing	rno:681944	chr9:10042458-10042531	77::2	78::17	44.0::93.0	42.0::92.0	0.00147906	0.0141996	cassette
Hif1a	NM_024359.1	Hypoxia-inducible factor 1-alpha	rno:29560	chr6:106263944-106264013	12::0	0::5	15.0::7.0	3.0::9.0	0.00148697	0.0142608	alt3
RGD1563438	NM_001170549.1	transmembrane protein 256	rno:287442	chr10:56191175-56191251	50::7	12::26	6.0::23.0	10.0::9.0	0.00148972	0.0142723	alt5
LOC688786	LOC688786			chr12:4333015-4333224	274::114	112::123	8.0::30.0	7.0::16.0	0.0015009	0.0143646	alt5
Sorbs2	NM_053770.1	Sorbin and SH3 domain-containing protein 2	rno:114901	chr16:49432637-49432706	42::98	37::86	137.0::107.0	93.0::65.0	0.00151711	0.0145048	alt3
Pum1	NM_001108684.1	Pumilio 1 (Drosophila) (Predicted)	rno:362609	chr5:152553676-152553946	20::192	5::182	108.0::78.0	84.0::67.0	0.00153302	0.0146418	cassette_multi
Kcnc4	NM_001122776.1	Potassium voltage-gated channel subfamily C member 4	rno:684516	chr2:229695506-229695568	12::12	19::6	33.0::74.0	26.0::60.0	0.0015446	0.0147373	alt3
N4bp2l2	NM_001005533.1	NEDD4 binding protein 2-like 2	rno:288416	chr12:616972-617048	2::47	8::47	25.0::46.0	19.0::37.0	0.001549	0.0147489	cassette
Hspa9	NM_001100658.2	Stress-70 protein, mitochondrial	rno:291671	chr18:27442161-27442162	72::43	113::0	74.0::115.0	15.0::20.0	0.00156418	0.0148782	alt5
Slc26a6	NM_001143817.1	RCG25530, isoform CRA_c	rno:301010	chr8:117000709-117000801	13::26	1::27	59.0::13.0	47.0::11.0	0.00157099	0.0149276	cassette
Hnrnpk	NM_057141.1	Heterogeneous nuclear ribonucleoprotein K	rno:117282	chr17:8876115-8876186	67::59	43::52	57.0::118.0	41.0::96.0	0.00157417	0.0149425	cassette
Eif2b2	NM_032058.2	Translation initiation factor eIF-2B subunit beta	rno:84005	chr6:116510587-116510695	78::12	112::10	67.0::96.0	67.0::91.0	0.00158884	0.0150664	alt5
Rps16	NM_001169146.1	Rps16 protein	rno:140655	chr1:86621059-86621061	361::0	212::89	104.0::206.0	80.0::184.0	0.00159755	0.0151335	alt3
Lrrfip2	NM_001024761.1	Leucine-rich repeat flightless-interacting protein 2	rno:301035	chr8:118813817-118813918	21::33	23::26	33.0::72.0	25.0::32.0	0.00160123	0.015145	cassette
Atg16l1	NM_001108809.3	Protein Atg16l1	rno:363278	chr9:94617377-94617424	35::40	33::81	18.0::77.0	40.0::74.0	0.00160203	0.015145	cassette
Ubn1	NM_001106977.2	Protein Ubn1	rno:302935	chr10:9479461-9479610	55::5	28::1	34.0::169.0	27.0::85.0	0.0016073	0.015167	alt5
Ppfia2	NM_001108745.1	Protein Ppfia2	rno:362876	chr7:49055153-49055244	10::96	9::65	45.0::93.0	37.0::69.0	0.00161428	0.0152049	cassette
Pomt1	NM_053406.2	Protein O-mannosyl-transferase 1	rno:84430	chr3:16613011-16613025	0::23	6::24	4.0::20.0	9.0::22.0	0.00161492	0.0152049	alt3
Megf11	XP_006243356.1	multiple EGF-like-domains 11	rno:691517	chr8:69883061-69883141	62::7	39::8	14.0::41.0	18.0::50.0	0.00162355	0.0152706	altend
LOC100912115	XP_006240195.1	cutaneous T-cell lymphoma-associated antigen 5 homolog		chr6:89807714-89807830	84::35	38::88	21.0::33.0	38.0::28.0	0.00163417	0.0153549	cassette
LOC306766	NM_001014007.1	Putative monooxygenase p33MONOX	rno:306766	chr17:12712991-12713086	117::212	160::117	109.0::244.0	60.0::226.0	0.001646	0.0154504	cassette
RGD1560248	XR_344924.1	similar to formin-like 2 isoform B	rno:499797	chr3:43695693-43695845	38::19	17::27	25.0::48.0	15.0::44.0	0.00164971	0.0154696	cassette
LOC691687	XP_002729818.2	hypothetical protein LOC691687	rno:691687	chr7:23265654-23265813	5::30	7::18	25.0::14.0	12.0::13.0	0.0016539	0.0154775	cassette_multi
LOC682469	LOC682469			chr18:27313763-27314362	11::52	8::60	33.0::58.0	31.0::43.0	0.00165616	0.0154831	cassette
RGD1311648	NM_001014075.1	similar to hypothetical protein FLJ21820	rno:313949	chr6:43274721-43274786	10::14	5::14	15.0::73.0	15.0::58.0	0.00166114	0.015514	cassette
Ckap5	XP_006234667.1	Protein Ckap5	rno:311191	chr3:87155343-87155423	3::7	2::34	12.0::108.0	18.0::86.0	0.00169224	0.0157886	altstart
Mib1	NM_001107405.1	Protein Mib1	rno:307594	chr18:2063713-2063793	127::0	66::15	3.0::78.0	11.0::60.0	0.00169659	0.0158133	altend
Wipf3	NM_147211.1	WAS/WASL-interacting protein family member 3	rno:259242	chr4:149320076-149320177	190::1459	193::1056	667.0::277.0	484.0::259.0	0.00169937	0.0158233	cassette
Rnf181	NM_001007647.1	E3 ubiquitin-protein ligase RNF181	rno:297337	chr4:164994501-164994628	11::101	27::68	85.0::82.0	70.0::71.0	0.00170371	0.0158477	cassette
Fermt2	NM_001011915.1	RCG61183, isoform CRA_b	rno:289992	chr15:23789659-23789691	96::24	94::54	16.0::110.0	28.0::100.0	0.00170899	0.0158809	cassette
Atp5g1	NM_017311.1	ATP synthase F(0) complex subunit C1, mitochondrial	rno:29754	chr10:83703353-83703397	52::431	196::326	209.0::402.0	151.0::340.0	0.00171873	0.0159554	altstart
Ipo9	NM_001107180.1	Protein Ipo9	rno:304817	chr13:57281178-57281268	45::0	32::5	75.0::79.0	52.0::66.0	0.00172387	0.0159712	alt5
RGD1306861	NM_001271210.1	Ral GTPase-activating protein subunit beta	rno:362257	chr3:160690230-160690281	1::58	8::30	66.0::67.0	39.0::73.0	0.00173351	0.0160385	alt3
Ubtf	NM_001127690.1	Nucleolar transcription factor 1	rno:25574	chr10:90043330-90043440	154::143	60::173	70.0::210.0	91.0::152.0	0.00173459	0.0160385	cassette
Tnr	NM_013045.1	Tenascin-R	rno:25567	chr13:82520119-82520382	10::72	14::122	104.0::120.0	146.0::95.0	0.00173993	0.0160648	cassette
Fez2	NM_053600.2	Fasciculation and elongation protein zeta-2	rno:94269	chr6:959430-959495	0::60	9::44	31.0::49.0	25.0::39.0	0.00174191	0.0160648	cassette_multi
Yif1b	NM_198734.2	Protein YIF1B	rno:292768	chr1:88361414-88361499	9::57	5::53	42.0::70.0	31.0::64.0	0.00174263	0.0160648	altstart
LOC498045	LOC498045	similar to Heat shock cognate 71 kDa protein (Heat shock 70 kDa protein 8)		chr11:20987281-20988002	145::308	69::126	299.0::165.0	136.0::74.0	0.00174453	0.0160663	alt3
Nolc1	NM_022869.1	Nolc1 protein	rno:64896	chr1:273269021-273269025	59::17	30::0	107.0::462.0	122.0::368.0	0.00175369	0.0161347	alt5
Arhgap23	XP_220918.6	Protein Arhgap23	rno:303501	chr10:85222585-85222607	33::288	9::151	71.0::83.0	37.0::64.0	0.00176112	0.0161765	cassette
LOC100910332	LOC100910332			chr6:142960336-142960936	15::4	11::2	31.0::36.0	36.0::33.0	0.00176173	0.0161765	alt3
Sybu	XP_576264.4	Protein Sybu	rno:500865	chr7:83621184-83621187	55::117	55::102	135.0::411.0	122.0::288.0	0.00176731	0.0162117	alt3
Fam158a	NM_001008296.1	ER membrane protein complex subunit 9	rno:290224	chr15:38149748-38149907	55::0	36::8	26.0::42.0	25.0::27.0	0.00177116	0.016231	alt3
LOC684800	LOC684800			chr9:28919406-28919486	21::8	15::6	181.0::251.0	172.0::193.0	0.00178265	0.0163173	mutually_exclusive
Usp34	NM_001271196.1	Ubiquitin carboxyl-terminal hydrolase	rno:360990	chr14:105086032-105086156	59::44	55::28	25.0::71.0	17.0::57.0	0.00178409	0.0163173	cassette_multi
Stx2	NM_012748.1	Epimorphin, isoform CRA_a	rno:25130	chr12:33281850-33281877	16::30	24::96	11.0::29.0	30.0::28.0	0.00179749	0.0164236	cassette
RGD1311648	NM_001014075.1	similar to hypothetical protein FLJ21820	rno:313949	chr6:43274721-43274786	10::14	5::14	15.0::71.0	15.0::58.0	0.00180374	0.0164472	cassette
Slc9a1	NM_012652.1	Sodium/hydrogen exchanger 1	rno:24782	chr5:155281662-155281862	19::7	14::5	28.0::42.0	15.0::17.0	0.00180676	0.0164472	alt3
Ankfy1	NM_001107018.2	Protein Ankfy1		chr10:59019352-59019418	60::0	42::7	72.0::50.0	42.0::51.0	0.00180717	0.0164472	alt3
Mrpl17	NM_133539.1	39S ribosomal protein L17, mitochondrial	rno:171061	chr1:177658481-177658738	120::3	129::17	247.0::163.0	215.0::128.0	0.0018156	0.0165077	alt5
Sipa1l2	NM_001009704.1	Signal-induced proliferation-associated 1-like protein 2	rno:361442	chr19:68941736-68941789	6::67	9::19	30.0::42.0	9.0::30.0	0.00182403	0.0165514	cassette
Ddr1	NM_013137.2	Ddr1 protein	rno:25678	chr20:5667744-5667854	5::39	9::25	15.0::110.0	10.0::96.0	0.00182507	0.0165514	cassette
Ccdc50	NM_182736.1	coiled-coil domain containing 50	rno:288022	chr11:83958031-83958111	35::11	47::0	18.0::64.0	6.0::50.0	0.0018267	0.0165514	altend
Rerg	XP_578417.4	Similar to RAS-like, estrogen-regulated, growth-inhibitor (Predicted)	rno:502916	chr4:235429082-235429087	11::26	3::27	20.0::78.0	17.0::50.0	0.00182754	0.0165514	alt3
RGD1310348	NM_001108323.1	transport and golgi organization 2 homolog (Drosophila)	rno:360738	chr11:89933764-89934237	155::33	273::10	162.0::116.0	135.0::132.0	0.00184543	0.0166971	alt3
Epb4.1l2	XP_220117.5	Protein Epb4.1l2	rno:309557	chr1:22390630-22390776	43::44	46::26	24.0::144.0	18.0::113.0	0.00185596	0.016776	cassette_multi
Setd4	NM_001113747.1	SET domain containing 4	rno:245975	chr11:37386897-37386934	2::17	3::29	12.0::34.0	30.0::26.0	0.00186868	0.0168733	cassette_multi
Kcng1	NM_001106545.1	Potassium voltage-gated channel, subfamily G, member 1, isoform CRA_a	rno:296395	chr3:171178434-171178514	10::39	1::36	24.0::97.0	14.0::100.0	0.00187287	0.0168795	altstart
Srsf11	NM_001035255.1	Splicing factor, arginine/serine-rich 11	rno:502603	chr2:283490418-283490480	44::27	41::4	26.0::29.0	17.0::32.0	0.00188652	0.016986	cassette
Kcnd3	NM_031739.3	Potassium voltage-gated channel subfamily D member 3	rno:65195	chr2:227554693-227554749	33::6	44::25	6.0::40.0	16.0::36.0	0.00189538	0.0170492	cassette
Creld2	NM_001037208.1	Cysteine-rich with EGF-like domain protein 2	rno:362978	chr7:129503744-129503920	10::23	0::46	23.0::35.0	25.0::34.0	0.00191444	0.017204	cassette
Sipa1l1	NM_139330.1	Signal-induced proliferation-associated 1-like protein 1	rno:246212	chr6:114119359-114119425	8::46	1::59	25.0::118.0	23.0::99.0	0.00192293	0.017247	cassette
Caskin2	NM_001107065.1	cask-interacting protein 2	rno:303678	chr10:103928987-103929018	7::1	11::0	10.0::77.0	14.0::137.0	0.00192373	0.017247	alt3
RGD1307500	XP_006226452.1	LOC363056		chr8:48817340-48817850	26::58	12::33	51.0::61.0	37.0::59.0	0.0019248	0.017247	cassette_multi
Runx1t1	NM_001108657.1	CBFA2T1 identified gene homolog (Human) (Predicted), isoform CRA_b	rno:362489	chr5:31985040-31985120	30::2	10::11	4.0::31.0	15.0::33.0	0.00193299	0.0173036	altstart
Hexdc	NM_001142562.2	Uncharacterized protein	rno:100216475	chr10:109994270-109994274	9::21	14::1	15.0::53.0	12.0::19.0	0.00193742	0.0173266	alt3
Flad1	NM_001110138.1	Flad1 protein	rno:751787	chr2:208146358-208146378	9::31	13::29	44.0::49.0	37.0::38.0	0.00193984	0.0173315	alt3
Zfp496	NM_001271396.1	Protein Zfp496	rno:287361	chr10:45608141-45608203	28::8	92::6	22.0::7.0	61.0::5.0	0.00194418	0.0173429	alt5
Tac1	NM_012666.2	Protachykinin-1	rno:24806	chr4:33503911-33503964	10::85	30::79	36.0::29.0	29.0::30.0	0.00194486	0.0173429	cassette
Atp8b2	NM_001024798.2	Atpase, class I, type 8B, member 2	rno:361984	chr2:208812454-208812528	143::141	244::129	45.0::65.0	44.0::58.0	0.00196084	0.0174686	cassette
LOC100362458	LOC100362458			chr9:94196489-94196603	0::72	15::102	41.0::56.0	52.0::51.0	0.00196593	0.0174971	cassette_multi
Rpl34	NM_001108567.2	60S ribosomal protein L34	rno:362041	chr2:254405430-254405626	163::71	152::16	40.0::29.0	35.0::9.0	0.00197157	0.0175305	alt5
RGD1559958	XP_006233576.1	family with sequence similarity 73, member A	rno:362058	chr2:276223477-276223481	6::9	2::11	16.0::104.0	17.0::115.0	0.00197353	0.0175311	alt3
Mapkbp1	NM_001108589.1	Protein Mapkbp1	rno:362197	chr3:118352071-118352198	28::5	20::0	37.0::62.0	20.0::22.0	0.00197796	0.0175537	alt3
Mboat2	NM_001108016.2	Membrane-bound O-acyltransferase domain-containing protein 2	rno:313997	chr6:60970266-60970361	14::86	2::52	43.0::96.0	24.0::65.0	0.001985	0.0175993	cassette
Zfp821	Znf821	Protein Zfp821		chr19:52772321-52772340	70::66	63::65	73.0::218.0	61.0::161.0	0.00198937	0.0176212	alt5
Pank4	NM_133531.2	Pantothenate kinase 4	rno:171053	chr5:175831646-175831685	9::58	0::46	22.0::65.0	5.0::55.0	0.00199409	0.0176462	alt3
Hmbox1	XP_224289.4	Protein Hmbox1	rno:305968	chr15:51955274-51955345	68::41	53::17	22.0::29.0	10.0::30.0	0.00200784	0.0177509	cassette
Ilf3	NM_053412.1	Interleukin enhancer-binding factor 3	rno:84472	chr8:22478044-22478082	41::85	15::58	24.0::100.0	20.0::94.0	0.00201385	0.0177871	cassette
LOC314655	LOC314655			chr7:18613274-18613478	8::19	2::25	36.0::34.0	51.0::26.0	0.00202418	0.0178614	cassette_multi
Eef1d	NM_001013104.1	Translation elongation factor 1-delta subunit	rno:300033	chr7:116828142-116829245	16::16	16::42	56.0::106.0	41.0::90.0	0.00202709	0.01787	cassette_multi
Asph	NM_001098239.1	Asph protein		chr5:27461616-27461729	11::151	10::44	77.0::19.0	21.0::14.0	0.00204222	0.0179863	cassette
Arid4a	NM_001108029.1	Protein Arid4a	rno:314205	chr6:102959822-102959902	7::31	6::12	34.0::30.0	18.0::19.0	0.00204632	0.0179975	altstart
Tpcn1	NM_139332.3	Two pore calcium channel protein 1	rno:246215	chr12:43413500-43413531	14::18	21::37	9.0::79.0	14.0::66.0	0.00204875	0.0179975	cassette
Usp14	NM_001008301.1	Ubiquitin carboxyl-terminal hydrolase	rno:291796	chr18:1247496-1247600	150::172	135::166	80.0::232.0	81.0::199.0	0.00205132	0.0179975	cassette
Lrp8	XP_342878.5	Protein Lrp8	rno:362558	chr5:131298413-131298451	74::53	64::43	33.0::89.0	27.0::74.0	0.00205299	0.0179975	cassette
Ddr1	NM_013137.2	Ddr1 protein	rno:25678	chr20:5656054-5656134	31::2	9::22	7.0::107.0	18.0::93.0	0.0020532	0.0179975	altstart
Rps6kb2	NM_001010962.2	Protein Rps6kb2	rno:361696	chr1:226279627-226279766	15::30	39::34	38.0::16.0	29.0::18.0	0.00206441	0.018028	cassette_multi
Anp32e	NM_001013200.1	Acidic leucine-rich nuclear phosphoprotein 32 family member E	rno:361999	chr2:217538096-217538132	26::262	13::164	247.0::232.0	167.0::211.0	0.00206612	0.018028	alt5
E4f1	NM_001185046.1	E4f1 protein	rno:681359	chr10:13635313-13635406	7::48	1::31	67.0::39.0	31.0::21.0	0.0020664	0.018028	alt3
Anks1b	NM_001271371.1	Ankyrin repeat and sterile alpha motif domain-containing protein 1B		chr7:31716479-31716553	290::918	258::897	463.0::114.0	430.0::90.0	0.00206884	0.0180323	cassette
Ptpre	NM_053767.1	Receptor-type tyrosine-protein phosphatase epsilon	rno:114767	chr1:214881261-214881341	30::10	34::0	12.0::118.0	6.0::92.0	0.00208088	0.0181203	altstart
Snx29	NM_001109526.2	Protein Snx29	rno:689142	chr10:3080168-3080292	11::18	0::10	31.0::34.0	13.0::35.0	0.00208638	0.0181511	cassette
Rpl13a	NM_173340.2	60S ribosomal protein L13a	rno:317646	chr1:102186540-102186556	105::7	16::7	38.0::192.0	24.0::123.0	0.00209652	0.0182052	alt3
Rnpep	NM_031097.1	Arginyl aminopeptidase (Aminopeptidase B)	rno:81761	chr13:57154162-57154215	266::48	199::0	26.0::207.0	6.0::151.0	0.00212213	0.0184103	cassette
Wbp1	NM_001106600.1	Protein Wbp1	rno:297381	chr4:178638673-178638692	17::52	2::85	57.0::130.0	40.0::130.0	0.0021268	0.0184336	alt5
Bbs5	NM_001108583.2	Bardet-Biedl syndrome 5 (Human)	rno:362142	chr3:62506419-62506468	9::71	5::78	24.0::25.0	21.0::22.0	0.00213298	0.0184561	cassette_multi
RGD1308023	XP_006235242.1	Ral GTPase-activating protein subunit alpha-2	rno:296211	chr3:147050414-147050540	5::4	0::12	10.0::30.0	16.0::7.0	0.00213406	0.0184561	alt3
Cul3	NM_001106923.1	Cullin-3	rno:301555	chr9:85807842-85807843	340::48	168::0	350.0::272.0	144.0::130.0	0.00213551	0.0184561	alt3
Mcts1	NM_001044237.1	Malignant T-cell-amplified sequence 1	rno:302500	chrx:124979248-124979806	16::143	3::106	53.0::105.0	40.0::89.0	0.00213736	0.0184561	altstart
Eef1d	NM_001013104.1	Translation elongation factor 1-delta subunit	rno:300033	chr7:116820472-116820666	29::3	17::1	46.0::80.0	14.0::65.0	0.00214618	0.0185151	mutually_exclusive
Ccnyl1	XP_006245143.1	Protein Ccnyl1	rno:316452	chr9:71160156-71160256	3::41	14::40	27.0::12.0	21.0::20.0	0.00214858	0.0185185	cassette
Myrip	NM_182844.1	Rab effector MyRIP	rno:360034	chr8:128030374-128030450	169::1000	125::1028	471.0::217.0	481.0::196.0	0.00216419	0.0186357	cassette_multi
Myt1	NM_001108615.1	Myelin transcription factor 1 (Predicted)	rno:362291	chr3:180989995-180990075	7::5	8::9	7.0::22.0	16.0::23.0	0.0021738	0.0187011	altstart
RGD1306861	NM_001271210.1	Ral GTPase-activating protein subunit beta	rno:362257	chr3:160675909-160676013	0::43	7::78	32.0::12.0	56.0::21.0	0.00218584	0.0187778	alt3
LOC652955	NM_001037658.1	LOC652955 protein	rno:652955	chr10:35372138-35372319	18::13	17::5	24.0::64.0	21.0::46.0	0.00218676	0.0187778	altend
RGD1308907	NM_001134559.1	G patch domain containing 2-like	rno:314325	chr6:119521089-119521169	25::10	6::5	12.0::35.0	8.0::29.0	0.00219456	0.0188273	altstart
Arhgef4	XP_006244790.1	Similar to Rho guanine nucleotide exchange factor 4 isoform a, isoform CRA_a	rno:301334	chr9:40965802-40965804	33::274	11::87	193.0::571.0	74.0::268.0	0.0021978	0.0188377	alt3
Cntn1	NM_057118.2	Contactin 1	rno:117258	chr7:133085052-133085110	137::53	91::55	79.0::384.0	80.0::267.0	0.00220114	0.0188394	altstart
LOC680025	UPI0002AB8165	Protein LOC680025		chrx:106761080-106761102	9::5	49::5	34.0::47.0	30.0::18.0	0.00220206	0.0188394	alt5
Hnrnpa2b1	NM_001104613.1	Heterogeneous nuclear ribonucleoproteins A2/B1	rno:362361	chr4:145902589-145902814	15::43	18::14	122.0::250.0	153.0::259.0	0.00221162	0.0189037	cassette
R3hdm2	NM_001130557.1	Protein R3hdm2	rno:362894	chr7:70974725-70974737	34::7	38::6	24.0::100.0	23.0::134.0	0.00221719	0.0189278	alt5
RGD1565043	XP_006253465.1	Protein RGD1565043	rno:306618	chr16:79357928-79358035	56::59	47::25	47.0::30.0	15.0::23.0	0.00221852	0.0189278	cassette
Wdr7	NM_023975.1	WD repeat domain 7	rno:66031	chr18:58422682-58422774	17::96	11::76	32.0::145.0	29.0::117.0	0.00222909	0.0190005	cassette
Tfpt	NM_138870.1	TCF3 fusion partner homolog	rno:85423	chr1:63163718-63163753	72::118	25::58	18.0::98.0	21.0::72.0	0.00224505	0.019119	alt3
Pias2	NM_053337.1	E3 SUMO-protein ligase PIAS2	rno:83422	chr18:73202167-73202250	48::31	32::0	47.0::60.0	25.0::46.0	0.00224859	0.0191315	alt3
Klhl17	NM_145671.1	Kelch-like protein 17	rno:246757	chr5:177129890-177129920	9::2	34::17	12.0::17.0	21.0::40.0	0.00225591	0.0191763	alt3
LOC501546	LOC501546			chrx:21949597-21949704	8::58	61::51	22.0::103.0	23.0::92.0	0.002265	0.0192359	cassette
LOC100360427	LOC100360427			chr19:48121920-48121989	32::22	46::8	62.0::57.0	73.0::57.0	0.00226709	0.019236	alt3
Zw10	NM_001024801.1	Centromere/kinetochore protein zw10 homolog	rno:363059	chr8:51985351-51985367	10::5	10::0	9.0::14.0	4.0::18.0	0.00227099	0.0192516	alt5
LOC100910655	LOC100910655			chr5:79083335-79083415	43::11	54::9	11.0::93.0	11.0::79.0	0.00228274	0.0193334	altstart
Ptprd	XP_233065.6	Protein Ptprd	rno:313278	chr5:97099332-97099349	37::84	43::52	23.0::97.0	14.0::75.0	0.0022851	0.0193358	cassette_multi
Ptprt	NM_001108603.1	Protein tyrosine phosphatase, receptor type, T (Predicted)	rno:362263	chr3:163787766-163787939	38::88	8::88	45.0::52.0	40.0::44.0	0.002289	0.0193358	cassette
RGD1310348	NM_001108323.1	transport and golgi organization 2 homolog (Drosophila)	rno:360738	chr11:89931515-89931668	62::137	24::279	112.0::177.0	163.0::152.0	0.00228927	0.0193358	cassette_multi
Srr	NM_198757.2	Serine racemase	rno:303306	chr10:61488400-61488514	1::18	7::0	18.0::13.0	9.0::26.0	0.00229147	0.0193368	alt3
Farsa	NM_001024237.1	Phenylalanine--tRNA ligase alpha subunit	rno:288917	chr19:36951368-36951392	222::120	170::49	32.0::92.0	19.0::76.0	0.00230423	0.0194091	cassette
Dpp8	NM_001108159.1	Dipeptidylpeptidase 8 (Predicted), isoform CRA_b	rno:315758	chr8:70219642-70219847	31::8	13::12	40.0::155.0	39.0::138.0	0.00231543	0.0194783	altstart
LOC361985	NM_001014174.1	Uncharacterized protein C1orf43 homolog	rno:361985	chr2:208838793-208838910	52::386	102::174	134.0::245.0	80.0::212.0	0.00231664	0.0194783	cassette_multi
Mus81	NM_001025645.1	Crossover junction endonuclease MUS81	rno:293678	chr1:227795835-227795869	5::0	2::7	11.0::16.0	5.0::24.0	0.0023236	0.0195028	alt5
Zdhhc20	NM_001039336.1	Palmitoyltransferase	rno:305923	chr15:41986631-41986734	17::23	16::85	14.0::35.0	34.0::30.0	0.00232502	0.0195028	cassette
Nsun5	NM_001191593.1	NOP2/Sun domain family, member 5	rno:288595	chr12:26344111-26344136	16::4	1::18	13.0::7.0	5.0::17.0	0.00232586	0.0195028	alt5
Sin3b	NM_001115038.1	RCG38713, isoform CRA_b	rno:683381	chr16:18711540-18711724	141::88	133::36	39.0::203.0	34.0::151.0	0.00234058	0.0196084	altend
Phka1	NM_022626.1	Phosphorylase b kinase regulatory subunit alpha, skeletal muscle isoform	rno:64561	chrx:73260579-73260755	13::43	8::68	31.0::39.0	31.0::45.0	0.00234631	0.0196387	cassette
Ostm1	NM_001029925.1	Protein Ostm1	rno:499474	chr20:49063185-49063224	119::11	83::1	14.0::85.0	4.0::73.0	0.00235487	0.0196926	alt5
Camk2d	NM_012519.2	Calcium/calmodulin-dependent protein kinase type II subunit delta	rno:24246	chr2:250423939-250423998	6::29	19::40	23.0::66.0	28.0::47.0	0.00235887	0.0196996	cassette_multi
LOC100359879	LOC100359879			chr1:83725502-83725542	9::40	9::50	45.0::70.0	69.0::84.0	0.00235996	0.0196996	alt3
Epn2	NM_021852.2	Epsin-2	rno:60443	chr10:47599025-47599195	25::92	14::73	91.0::281.0	84.0::206.0	0.0023745	0.0198032	cassette
Dlgap2	NM_053901.1	Disks large-associated protein 2	rno:116681	chr16:79470462-79470503	7::127	18::88	37.0::72.0	28.0::47.0	0.00238103	0.0198274	cassette
Dync1i2	NM_053880.2	Cytoplasmic dynein 1 intermediate chain 2	rno:116659	chr3:64328250-64328267	290::216	171::146	91.0::244.0	58.0::200.0	0.00238374	0.0198274	cassette
Osbpl9	NM_001044234.2	Oxysterol-binding protein	rno:298369	chr5:132578962-132579030	60::6	33::16	5.0::54.0	9.0::38.0	0.00238576	0.0198274	cassette
Mrpl38	NM_001009369.2	39S ribosomal protein L38, mitochondrial	rno:303685	chr10:103598222-103598360	77::4	66::13	4.0::73.0	13.0::61.0	0.00238595	0.0198274	cassette
Luc7l3	NM_001108291.1	Similar to cisplatin resistance-associated overexpressed protein (Predicted)	rno:360602	chr10:81827119-81827240	79::3	108::18	5.0::127.0	17.0::116.0	0.00238935	0.0198378	cassette
Glrx3	NM_032614.2	Glutaredoxin-3	rno:58815	chr1:216709667-216709755	85::40	91::2	23.0::213.0	4.0::174.0	0.00240972	0.019989	cassette
Pds5b	NM_001102383.2	Sister chromatid cohesion protein PDS5 homolog B	rno:304218	chr12:771031-771141	34::372	20::218	253.0::82.0	168.0::71.0	0.00241283	0.0199969	cassette
Pot1b	XP_006244335.1	Protein Pot1b	rno:690237	chr9:6915621-6915697	4::6	5::42	4.0::10.0	20.0::11.0	0.0024163	0.019997	cassette
Fam149b1	NM_001013878.1	family with sequence similarity 149, member B1	rno:289900	chr15:8474766-8474846	54::7	59::14	6.0::54.0	13.0::47.0	0.00241804	0.019997	altend
Ppil6	XP_006256609.1	Protein Ppil6	rno:685567	chr20:47933081-47933205	87::33	74::20	28.0::87.0	27.0::69.0	0.00242056	0.019997	cassette
Pcbp2	NM_001013223.1	Pcbp2 protein	rno:363005	chr7:141882501-141882593	18::209	25::121	66.0::302.0	38.0::225.0	0.00242147	0.019997	cassette
Hyal3	NM_207599.2	Hyal3 protein	rno:300993	chr8:115697936-115698025	25::54	10::67	37.0::24.0	46.0::24.0	0.00242433	0.0200029	cassette_multi
Actn4	NM_031675.2	Alpha actinin 4	rno:63836	chr1:88260575-88260640	124::47	165::16	111.0::250.0	120.0::201.0	0.00244194	0.0201303	mutually_exclusive
Ttc23	NM_001025681.1	tetratricopeptide repeat domain 23	rno:308708	chr1:129702818-129702964	26::31	14::14	23.0::15.0	14.0::7.0	0.00245453	0.0201981	cassette
Synj1	NM_053476.2	Synaptojanin-1	rno:85238	chr11:34719197-34719199	228::660	0::518	252.0::299.0	168.0::260.0	0.00246402	0.0202582	alt3
Celf2	NM_017197.3	CUGBP Elav-like family member 2	rno:29428	chr17:76915533-76915613	109::23	90::44	17.0::204.0	32.0::154.0	0.00246853	0.0202608	altstart
Kif1a	XP_343631.5	Kinesin-like protein kif1a	rno:363288	chr9:99863637-99863638	219::321	249::136	229.0::1480.0	259.0::1892.0	0.00246909	0.0202608	alt5
Cuta	NM_212494.2	Divalent cation tolerant protein CUTA, isoform CRA_b	rno:294288	chr20:7592400-7592531	6::39	11::30	38.0::99.0	30.0::83.0	0.00247089	0.0202608	cassette
Ptprd	XP_233065.6	Protein Ptprd	rno:313278	chr5:97060043-97060160	13::54	7::33	25.0::97.0	16.0::75.0	0.00248819	0.0203847	cassette
Macf1	NM_001135758.2	Microtubule-actin cross-linking factor 1		chr5:144940073-144940079	17::10	28::0	15.0::16.0	19.0::16.0	0.00249509	0.0204232	alt5
Chaf1a	XP_343672.2	chromatin assembly factor 1, subunit A (p150)	rno:363333	chr9:10007913-10008404	0::12	19::12	13.0::26.0	17.0::26.0	0.00252363	0.0206295	retain_intron
C1d	NM_001106021.1	Nuclear DNA binding protein	rno:289810	chr14:100119381-100119503	6::12	2::12	16.0::31.0	15.0::22.0	0.00252475	0.0206295	cassette
Kif1a	XP_343631.5	Kinesin-like protein kif1a	rno:363288	chr9:99911595-99911677	62::334	61::451	415.0::652.0	389.0::676.0	0.00254334	0.0207632	altstart
Ttc7b	NM_001108719.2	tetratricopeptide repeat domain 7B	rno:362768	chr6:133581408-133581458	254::38	170::64	17.0::219.0	29.0::148.0	0.00256211	0.020898	cassette
Alkbh3	NM_001014180.1	Alpha-ketoglutarate-dependent dioxygenase alkB homolog 3	rno:362169	chr3:89605886-89606035	1::26	9::6	32.0::53.0	12.0::43.0	0.00256886	0.0209347	cassette
LOC100911911	XP_006228861.1	CAP-Gly domain-containing linker protein 3-like		chr1:89906922-89906934	57::4	163::23	45.0::29.0	121.0::35.0	0.00259037	0.0210914	alt3
Porcn	NM_001173355.1	Porcn protein	rno:317368	chrx:15822737-15822754	11::58	12::63	20.0::101.0	27.0::106.0	0.0025985	0.0211342	cassette
LOC680025	UPI0002AB8165	Protein LOC680025		chrx:106762583-106762663	6::13	14::18	23.0::62.0	15.0::66.0	0.0026013	0.0211342	altstart
Lrrfip1	NM_001014269.1	Leucine-rich repeat flightless-interacting protein 1	rno:367314	chr9:97902181-97902240	66::1	53::21	4.0::18.0	13.0::12.0	0.00260247	0.0211342	cassette_multi
Sun2	XP_235483.6	Similar to SUN2 (Predicted), isoform CRA_a	rno:315135	chr7:120953698-120953793	0::71	7::46	49.0::43.0	36.0::38.0	0.00263841	0.0213886	cassette_multi
Xrcc5	NM_177419.2	Protein Xrcc5	rno:363247	chr9:79507841-79507921	6::0	0::10	3.0::26.0	12.0::18.0	0.00264583	0.0214229	altstart
Ankrd46	NM_001013948.1	Ankyrin repeat domain-containing protein 46	rno:299982	chr7:75447652-75447762	31::228	4::164	128.0::252.0	109.0::234.0	0.00264725	0.0214229	cassette_multi
Rpf2	NM_001106391.2	Brix domain containing 1	rno:294436	chr20:47057299-47057336	1::141	28::58	34.0::80.0	19.0::51.0	0.00265249	0.0214294	cassette
Acss2	NM_001107793.1	Acyl-CoA synthetase short-chain family member 2 (Predicted)	rno:311569	chr3:157430968-157431006	490::291	338::287	92.0::146.0	86.0::116.0	0.00265267	0.0214294	cassette
Ubp1	NM_001191819.1	Protein Ubp1	rno:301038	chr8:121547899-121548013	18::4	17::6	31.0::108.0	17.0::101.0	0.00266735	0.0215162	cassette
Calcrl	NM_012717.1	Calcitonin gene-related peptide type 1 receptor	rno:25029	chr3:78347758-78347825	2::48	5::13	27.0::20.0	10.0::13.0	0.00266806	0.0215162	cassette
Nt5c3	NM_001107862.1	5'-nucleotidase, cytosolic III (Predicted), isoform CRA_a	rno:312373	chr4:151908605-151908659	78::52	80::31	22.0::69.0	13.0::54.0	0.00268569	0.0216395	cassette
LOC314655	LOC314655			chr7:18611831-18611994	8::58	2::49	65.0::33.0	33.0::26.0	0.00269186	0.0216704	cassette_multi
RGD1308706	NM_001134421.1	similar to RIKEN cDNA 4921524J17	rno:291925	chr19:33743516-33743517	168::0	124::21	68.0::70.0	59.0::62.0	0.00269859	0.021687	alt3
LOC691631	LOC691631			chr6:146875591-146875623	53::129	23::163	53.0::225.0	65.0::192.0	0.0026986	0.021687	cassette
Bin1	NM_053959.1	Myc box-dependent-interacting protein 1	rno:117028	chr18:24930885-24930992	75::301	80::273	120.0::422.0	115.0::383.0	0.00271647	0.0218038	cassette_multi
Ank2	XP_006233348.1	Protein Ank2	rno:362036	chr2:250629761-250629763	90::136	70::106	221.0::273.0	174.0::228.0	0.0027211	0.0218038	alt3
Nedd4l	NM_001008300.2	Nedd4l	rno:291553	chr18:59726764-59726844	7::22	4::37	15.0::93.0	23.0::74.0	0.00272489	0.0218038	altstart
Anks1b	NM_001271371.1	Ankyrin repeat and sterile alpha motif domain-containing protein 1B		chr7:31699014-31699193	197::795	178::810	495.0::114.0	437.0::90.0	0.00274517	0.0219472	cassette
Rbks	NM_001108703.1	Ribokinase (Predicted), isoform CRA_a	rno:362706	chr6:35901623-35901683	15::10	0::36	6.0::18.0	16.0::17.0	0.0027498	0.0219546	cassette
LOC100911235	LOC100911235			chr10:31350340-31350508	0::17	11::8	26.0::25.0	7.0::22.0	0.00275084	0.0219546	cassette
Klhl13	XP_006257507.1	Kelch-like 13 (Drosophila)	rno:313445	chrx:121803030-121803110	37::33	23::11	23.0::60.0	9.0::57.0	0.00275323	0.0219548	altstart
Nos1ap	NM_138922.1	Carboxyl-terminal PDZ ligand of neuronal nitric oxide synthase protein	rno:192363	chr13:93337831-93337846	35::20	55::9	19.0::38.0	15.0::61.0	0.00275744	0.0219695	alt3
Ica1l	NM_199400.1	Islet cell autoantigen 1-like protein	rno:316432	chr9:66602153-66602204	5::0	0::6	11.0::37.0	15.0::14.0	0.00276544	0.0220144	alt3
Plekhh2	NM_001191770.1	Protein Plekhh2	rno:313866	chr6:7765551-7765670	10::21	3::15	22.0::15.0	17.0::9.0	0.00277117	0.0220411	cassette
RGD1305793	NM_001127484.1	WW domain binding protein 1-like	rno:309456	chr1:273810507-273810587	56::5	30::5	11.0::74.0	14.0::66.0	0.00278562	0.022137	altstart
Daam1	NM_001108030.1	Protein Daam1	rno:314212	chr6:104141995-104142112	29::3	51::21	15.0::66.0	3.0::55.0	0.00281938	0.0223861	mutually_exclusive
LOC366669	XP_006240318.1	Uncharacterized protein		chr6:108548615-108548770	12::7	12::11	6.0::11.0	4.0::9.0	0.00283428	0.0224829	alt3
Chd6	NM_001107797.1	Chromodomain helicase DNA binding protein 6 (Predicted)	rno:311607	chr3:163235397-163235536	13::11	0::9	21.0::57.0	18.0::20.0	0.00283643	0.0224829	alt3
LOC686295	LOC686295			chr8:114242532-114242631	5::39	0::26	47.0::130.0	25.0::103.0	0.00284605	0.0225399	cassette
Mrps33	NM_001047863.1	Protein Mrps33	rno:296995	chr4:67416339-67416435	46::28	32::0	18.0::135.0	3.0::124.0	0.00285156	0.0225643	cassette
Atp9b	NM_001106130.1	Probable phospholipid-transporting ATPase IIB	rno:291411	chr18:76448977-76449009	6::35	0::42	13.0::42.0	25.0::39.0	0.0028706	0.0226569	cassette
Zfp639	NM_001080907.2	Zinc finger protein 639	rno:683504	chr2:138566846-138566935	14::16	28::1	8.0::46.0	10.0::34.0	0.00287775	0.0226941	cassette
Prr3	NM_212544.2	Proline-rich protein 3	rno:361788	chr20:5398883-5398960	53::96	59::35	72.0::127.0	30.0::122.0	0.00288086	0.0226993	cassette
RGD1306215	NM_001106556.2	similar to hypothetical protein MGC36831	rno:296565	chr3:2661581-2661641	282::129	209::121	101.0::153.0	105.0::112.0	0.00290464	0.0228673	cassette
Slc24a2	NM_031743.2	Sodium/potassium/calcium exchanger 2	rno:84550	chr5:109389504-109389554	68::305	44::358	112.0::253.0	130.0::183.0	0.00290972	0.0228878	cassette
Ece1	NM_053596.2	Endothelin-converting enzyme 1	rno:94204	chr5:160041071-160041217	19::0	3::2	28.0::74.0	55.0::50.0	0.0029257	0.0229921	mutually_exclusive
Lrrc8a	NM_001024782.1	Leucine-rich repeat-containing protein 8A	rno:311846	chr3:14194382-14194444	14::77	7::89	39.0::75.0	49.0::63.0	0.00292967	0.0229921	cassette
Ece1	NM_053596.2	Endothelin-converting enzyme 1	rno:94204	chr5:160040016-160040162	0::19	2::3	28.0::74.0	30.0::50.0	0.00293042	0.0229921	mutually_exclusive
Rasal2	NM_001107188.1	Protein Rasal2	rno:304893	chr13:79778976-79779056	25::5	6::17	3.0::30.0	12.0::20.0	0.00293933	0.0230426	altstart
Mobp	NM_012720.1	RCG25468, isoform CRA_e	rno:25037	chr8:128030374-128030555	169::1006	124::1028	216.0::279.0	218.0::273.0	0.00294489	0.0230516	cassette_multi
Src	NM_031977.1	Proto-oncogene tyrosine-protein kinase Src	rno:83805	chr3:158133298-158133330	236::30	224::8	20.0::164.0	9.0::173.0	0.00294545	0.0230516	cassette
Snapc3	NM_001013212.1	snRNA-activating protein complex subunit 3	rno:362537	chr5:105547044-105547128	13::43	3::24	28.0::42.0	13.0::35.0	0.00296553	0.0231837	cassette_multi
LOC684112	LOC684112			chr8:49123412-49124217	23::3	36::6	297.0::62.0	419.0::100.0	0.00296734	0.0231837	alt5
Zfp692	NM_001126272.1	Zfp692 protein	rno:303164	chr10:43539403-43539410	2::44	4::9	33.0::34.0	10.0::28.0	0.0029876	0.0233028	alt3
Zfp382	NM_144749.1	Zinc finger protein 382	rno:246264	chr1:89747206-89747234	28::10	27::10	17.0::46.0	26.0::39.0	0.00299484	0.0233396	alt3
Prkcz	NM_022507.1	Protein kinase C zeta type	rno:25522	chr5:176126261-176126267	1447::184	427::0	1642.0::2686.0	546.0::1037.0	0.0030158	0.0234832	alt3
Chuk	NM_001107588.1	Chuk protein	rno:309361	chr1:271310609-271310711	6::12	0::37	6.0::23.0	18.0::20.0	0.00301833	0.0234832	cassette
Arhgap21	NM_001191693.1	Protein Arhgap21	rno:307178	chr17:89423126-89423131	174::29	135::0	206.0::246.0	127.0::217.0	0.00302281	0.0234984	alt3
Map3k4	NM_001107456.1	Protein Map3k4	rno:308106	chr1:51060177-51060257	0::15	2::13	17.0::29.0	20.0::24.0	0.0030272	0.0235128	altend
Cacna1a	NM_012918.3	Voltage-dependent P/Q-type calcium channel subunit alpha-1A	rno:25398	chr19:36701762-36701858	7::21	1::18	22.0::74.0	13.0::60.0	0.00303002	0.023515	mutually_exclusive
Grm1	NM_017011.1	Metabotropic glutamate receptor 1	rno:24414	chr1:6425031-6425115	11::34	12::41	27.0::27.0	28.0::27.0	0.003038	0.0235247	cassette
Slc35a4	NM_147140.2	Polymorphic leucine-rich repeat protein	rno:257647	chr18:29211174-29211260	6::83	9::43	17.0::135.0	15.0::77.0	0.0030388	0.0235247	alt3
Nfia	NM_012988.2	Nuclear factor 1 A-type	rno:25492	chr5:120435667-120435747	14::0	8::9	3.0::38.0	10.0::28.0	0.00303888	0.0235247	altstart
Kif21a	NM_001106790.1	Protein Kif21a		chr7:131759706-131759744	6::54	12::82	20.0::116.0	33.0::82.0	0.00304541	0.0235415	cassette_multi
Tfpt	NM_138870.1	TCF3 fusion partner homolog	rno:85423	chr1:63164109-63164139	18::0	12::10	4.0::45.0	9.0::19.0	0.00304613	0.0235415	alt5
Adi1	NM_199097.1	1,2-dihydroxy-3-keto-5-methylthiopentene dioxygenase	rno:298934	chr6:56644997-56645116	11::73	4::53	47.0::35.0	36.0::26.0	0.00306409	0.0236606	cassette
Bin1	NM_053959.1	Myc box-dependent-interacting protein 1	rno:117028	chr18:24932504-24932611	208::250	233::195	102.0::422.0	82.0::383.0	0.00307123	0.023696	cassette
Ryr3	XP_006234778.1	Protein Ryr3	rno:170546	chr3:110824332-110824407	13::27	5::92	23.0::23.0	55.0::26.0	0.00309573	0.0238238	cassette
Ephb2	NM_001127319.1	Eph receptor B2	rno:313633	chr5:158790875-158790886	30::0	11::5	42.0::163.0	27.0::96.0	0.00309575	0.0238238	alt5
Abcb8	NM_001007796.1	ATP-binding cassette sub-family B member 8, mitochondrial	rno:362302	chr4:7317481-7317586	9::71	0::66	51.0::62.0	43.0::64.0	0.00310033	0.0238238	cassette
Mark4	NM_001191071.1	Protein Mark4	rno:680407	chr1:81605626-81605705	26::291	9::147	202.0::157.0	136.0::164.0	0.00310064	0.0238238	cassette
Rpl4	NM_022510.1	60S ribosomal protein L4	rno:64302	chr8:68831396-68831398	86::253	0::184	105.0::494.0	59.0::359.0	0.00310856	0.0238649	alt3
RGD1306487	XR_358880.1	Rab3 GTPase-activating protein catalytic subunit		chr13:49732255-49732275	82::212	132::297	53.0::103.0	66.0::96.0	0.00313779	0.0240694	cassette
Scrib	NM_001191879.2	Protein Scrib	rno:362938	chr7:117092255-117092329	14::16	13::11	15.0::48.0	17.0::43.0	0.0031453	0.024107	cassette
Prex1	NM_001135718.1	Protein Prex1	rno:311647	chr3:169512167-169512259	50::1	40::6	163.0::148.0	71.0::112.0	0.0031507	0.0241285	alt5
Rnf112	NM_138613.1	RING finger protein 112	rno:24916	chr10:47495483-47495485	150::19	175::0	114.0::402.0	110.0::322.0	0.00317111	0.0242204	alt3
Robo1	NM_022188.1	Roundabout homolog 1	rno:58946	chr11:13755315-13755341	13::189	16::83	52.0::67.0	19.0::43.0	0.00317204	0.0242204	cassette
Capza2	NM_001009180.2	F-actin-capping protein subunit alpha-2	rno:493810	chr4:45560193-45560194	293::64	180::0	321.0::244.0	170.0::185.0	0.00317315	0.0242204	alt3
Samd12	NM_001130562.1	sterile alpha motif domain containing 12	rno:362910	chr7:93651439-93651474	41::117	22::27	31.0::28.0	10.0::21.0	0.00317689	0.024229	cassette
Nol4	NM_001107401.1	Nucleolar protein 4 (Predicted), isoform CRA_b	rno:307553	chr18:13607253-13607333	6::5	3::11	6.0::30.0	18.0::23.0	0.00318827	0.0242958	altstart
Fip1l1	NM_001008295.1	FIP1-like 1	rno:289582	chr14:36022571-36022639	100::51	172::32	33.0::78.0	22.0::79.0	0.00320583	0.0244096	cassette
Sorbs2	NM_053770.1	Sorbin and SH3 domain-containing protein 2	rno:114901	chr16:49386897-49386918	92::35	43::5	79.0::81.0	41.0::64.0	0.00321317	0.0244454	alt5
Cbs	NM_012522.2	Cystathionine beta-synthase	rno:24250	chr20:12551994-12552035	153::61	95::75	16.0::127.0	26.0::124.0	0.00323361	0.0245691	cassette
Dlg3	NM_031639.1	Disks large homolog 3	rno:58948	chrx:71512930-71512971	160::513	150::321	125.0::165.0	80.0::143.0	0.00323505	0.0245691	cassette
Ppfibp1	NM_001107896.1	PTPRF interacting protein, binding protein 1 (liprin beta 1)	rno:312855	chr4:245542127-245542219	45::31	50::70	17.0::50.0	38.0::47.0	0.00323738	0.0245691	cassette
Mical3	NM_001191085.1	Protein Mical3	rno:362427	chr4:220584560-220584610	82::120	65::151	42.0::53.0	60.0::45.0	0.00326343	0.0247466	cassette
Kalrn	NM_032062.2	Kalirin	rno:84009	chr11:72874363-72874390	112::346	119::133	153.0::321.0	156.0::238.0	0.00327151	0.0247875	alt3
St3gal3	NM_031697.1	CMP-N-acetylneuraminate-beta-1,4-galactoside alpha-2,3-sialyltransferase	rno:64445	chr5:140640950-140641030	44::11	55::1	14.0::104.0	4.0::101.0	0.00327501	0.0247938	altend
Bcl11a	NM_001191683.1	Protein Bcl11a	rno:305589	chr14:108640594-108640932	12::8	15::1	52.0::173.0	34.0::123.0	0.00335201	0.0253561	mutually_exclusive
Cep350	XP_006250155.1	centrosomal protein 350	rno:246304	chr13:78437471-78437476	8::15	8::2	25.0::33.0	9.0::36.0	0.00335909	0.0253889	alt3
Add1	NM_016990.2	Alpha-adducin	rno:24170	chr14:82070526-82070619	99::520	148::554	152.0::621.0	181.0::498.0	0.00338098	0.0255213	alt5
Furin	NM_019331.1	RCG24589, isoform CRA_a	rno:54281	chr1:143146383-143146478	14::15	21::11	42.0::53.0	7.0::37.0	0.00338318	0.0255213	mutually_exclusive
Ythdc1	NM_133423.1	YTH domain-containing protein 1	rno:170956	chr14:22884674-22884727	33::335	26::148	116.0::69.0	50.0::53.0	0.00338487	0.0255213	cassette
Cacna1c	NM_012517.2	L-type calcium channel alpha-1 subunit	rno:24239	chr4:216605764-216605770	14::5	29::7	12.0::34.0	23.0::34.0	0.00339792	0.0255989	alt5
Dvl3	NM_001107081.2	Dishevelled 3, dsh homolog (Drosophila) (Predicted)	rno:303811	chr11:87126314-87126318	13::31	0::28	8.0::48.0	15.0::28.0	0.00341836	0.0257112	alt5
Bmp2k	XP_006250769.1	Protein Bmp2k	rno:498333	chr14:14090525-14090635	2::27	5::8	27.0::41.0	7.0::35.0	0.0034285	0.0257665	cassette
Kbtbd3	NM_001108121.1	kelch repeat and BTB (POZ) domain containing 3	rno:315394	chr8:1445062-1445142	13::8	4::4	9.0::28.0	4.0::29.0	0.00344415	0.0258632	altstart
Skil	XP_006232299.1	Protein Skil	rno:114208	chr2:135569955-135569959	20::127	0::0	85.0::219.0	17.0::90.0	0.00344973	0.0258842	alt3
Adcy6	NM_012821.3	Adenylate cyclase type 6	rno:25289	chrx:114783674-114783728	7::10	0::24	29.0::44.0	35.0::22.0	0.00346317	0.025943	alt3
Atp1a3	NM_012506.1	Sodium/potassium-transporting ATPase subunit alpha-3	rno:24213	chr1:83105127-83105128	772::145	744::125	942.0::693.0	886.0::754.0	0.00346632	0.0259457	alt3
Ank2	XP_006233348.1	Protein Ank2	rno:362036	chr2:250664450-250664548	130::398	89::547	181.0::355.0	254.0::289.0	0.00347479	0.0259856	cassette
Zfp280d	NM_001108165.2	Protein Zfp280d	rno:315798	chr8:74158880-74158916	0::68	7::30	21.0::54.0	10.0::43.0	0.00348032	0.0259856	cassette
Pde4dip	NM_022382.1	Myomegalin	rno:64183	chr2:219365020-219365121	16::52	23::72	36.0::197.0	50.0::178.0	0.00348526	0.0259856	cassette
Synrg	NM_053419.1	Synergin gamma	rno:84479	chr10:71270229-71270264	8::122	16::147	70.0::111.0	78.0::85.0	0.00348567	0.0259856	cassette_multi
P4htm	XP_217285.6	Protein P4htm	rno:301008	chr8:116713363-116713460	108::26	86::19	32.0::176.0	14.0::136.0	0.0034893	0.0259918	cassette
Odz3	NM_001169133.1	teneurin transmembrane protein 3	rno:306451	chr16:46327522-46327602	30::9	28::3	11.0::76.0	6.0::47.0	0.00349476	0.0260116	altstart
Caly	NM_138915.1	Neuron-specific vesicular protein calcyon	rno:192349	chr1:219463245-219463380	159::148	143::363	124.0::619.0	239.0::581.0	0.00350316	0.0260532	altstart
Myef2	NM_001013205.2	Protein Myef2	rno:679712	chr3:123886591-123886662	53::237	21::269	121.0::148.0	149.0::115.0	0.00353767	0.0262887	cassette
Trim9	NM_130420.1	E3 ubiquitin-protein ligase TRIM9	rno:155812	chr6:102130341-102130373	179::456	119::229	183.0::249.0	96.0::204.0	0.00355209	0.0263748	cassette
Epn2	NM_021852.2	Epsin-2	rno:60443	chr10:47584716-47584751	423::524	343::330	293.0::281.0	165.0::206.0	0.00360106	0.026717	cassette
RT1-N2	NM_001008854.2	Protein RT1-N1	rno:360323	chr20:5248553-5248633	10::3	7::10	19.0::38.0	28.0::29.0	0.003604	0.0267175	altend
Stoml2	NM_001031646.1	Stomatin-like protein 2, mitochondrial	rno:298203	chr5:62999096-62999218	0::45	6::32	3.0::85.0	20.0::55.0	0.00361202	0.0267555	alt5
Frmpd4	NM_001106960.1	Protein Frmpd4	rno:302656	chrx:28598273-28598278	64::5	30::6	41.0::48.0	21.0::48.0	0.00363686	0.026918	alt3
Tasp1	NM_001044243.1	Protein Tasp1	rno:311468	chr3:139425756-139425866	15::61	1::44	35.0::41.0	36.0::32.0	0.00365768	0.0270222	cassette
Sh2b1	NM_134456.3	SH2-B PH domain containing signaling mediator 1, isoform CRA_a	rno:89817	chr1:204859394-204859447	9::28	17::20	13.0::49.0	26.0::34.0	0.00365968	0.0270222	alt5
Prkacb	NM_001077645.1	cAMP-dependent protein kinase catalytic subunit beta	rno:293508	chr2:271173518-271173598	86::46	53::32	26.0::101.0	22.0::67.0	0.00367652	0.0271249	altstart
Mtmr10	NM_001100846.1	Similar to BB128963 protein	rno:309255	chr1:126254653-126254743	8::50	0::18	31.0::26.0	12.0::20.0	0.00369871	0.027267	cassette
LOC304396	NM_001013981.1	Uncharacterized protein	rno:304396	chr12:25586692-25586783	7::34	0::26	23.0::23.0	17.0::24.0	0.00370235	0.0272721	cassette
Zmynd8	NM_001100838.1	Protein Zmynd8	rno:296374	chr3:168724157-168724168	142::190	243::298	58.0::65.0	85.0::64.0	0.00370692	0.0272841	cassette
Il33	NM_001014166.1	Interleukin-33	rno:361749	chr1:255372764-255372948	11::29	19::10	21.0::45.0	6.0::33.0	0.00372229	0.0273755	cassette
Rfx1	NM_001105944.1	Regulatory factor X, 1 (Influences HLA class II expression) (Predicted)	rno:288906	chr19:36176234-36176314	13::13	4::3	14.0::23.0	5.0::22.0	0.00373387	0.0274389	altend
Mknk1	NM_001044267.1	MAP kinase-interacting serine/threonine-protein kinase 1	rno:500526	chr5:138479125-138479172	13::36	9::4	15.0::39.0	3.0::33.0	0.00378627	0.0277914	cassette
RGD1309829	NM_001126371.1	NADH dehydrogenase [ubiquinone] 1 alpha subcomplex assembly factor 5	rno:296190	chr3:139702774-139702796	191::45	177::69	120.0::147.0	111.0::148.0	0.00378783	0.0277914	alt3
Inpp5j	NM_133562.1	Phosphatidylinositol 4,5-bisphosphate 5-phosphatase A	rno:171088	chr14:84428343-84428364	7::35	19::26	39.0::57.0	38.0::66.0	0.00379174	0.0277981	alt3
Toe1	NM_001106680.1	Target of EGR1, member 1 (Nuclear) (Predicted), isoform CRA_c	rno:298443	chr5:139458290-139458313	12::18	22::2	25.0::28.0	11.0::33.0	0.00380254	0.0278553	alt3
Tmco6	NM_001106154.1	Tmco6 protein	rno:291661	chr18:29286542-29286632	11::8	13::0	13.0::19.0	5.0::21.0	0.00380748	0.0278694	alt5
Dmd	NM_012698.2	Dystrophin transcript variant Dp71e	rno:24907	chrx:53540769-53540878	142::6	96::15	8.0::30.0	14.0::22.0	0.00381884	0.0279305	altstart
Nfu1	NM_001106606.2	Protein Nfu1	rno:297416	chr4:183383829-183384132	52::22	51::15	19.0::21.0	11.0::22.0	0.00383556	0.0280307	alt5
Pxk	NM_182821.1	PX domain-containing protein kinase-like protein	rno:306203	chr15:22535069-22535147	0::58	9::34	32.0::28.0	18.0::29.0	0.00384078	0.0280468	cassette
Taf12	NM_001115036.1	RCG31161, isoform CRA_a	rno:682902	chr5:154167214-154167345	26::112	11::78	65.0::106.0	38.0::88.0	0.00386532	0.0282038	cassette_multi
Abca8a	NM_001281824.1	Protein Abca8a	rno:303638	chr10:98036405-98036484	0::29	5::55	16.0::27.0	34.0::28.0	0.00387531	0.0282545	cassette
Ormdl2	NM_001105940.1	ORM1-like 2 (S. cerevisiae) (Predicted), isoform CRA_a	rno:288783	chr7:3216434-3216513	9::8	8::25	46.0::67.0	74.0::75.0	0.00389813	0.0283984	alt3
Fry	NM_001170398.1	furry homolog (Drosophila)	rno:304244	chr12:7721362-7721366	0::162	49::157	52.0::179.0	61.0::126.0	0.00393667	0.0286567	alt5
Agap3	NM_001108616.1	Agap3 protein	rno:362300	chr4:7236415-7236640	179::83	338::220	120.0::124.0	138.0::103.0	0.00394832	0.028719	cassette
Zcchc12	NM_001014065.2	Zinc finger CCHC domain-containing protein 12	rno:313436	chrx:122958528-122958583	197::28	141::0	16.0::71.0	15.0::60.0	0.00395238	0.028726	alt5
Bin3	NM_001013186.1	Bridging integrator 3	rno:361065	chr15:55530937-55531040	116::0	79::23	3.0::42.0	11.0::35.0	0.00396359	0.0287704	cassette
Ilkap	NM_022606.1	Integrin-linked kinase-associated serine/threonine phosphatase 2C	rno:64538	chr9:98204561-98204584	14::37	7::63	15.0::21.0	11.0::36.0	0.00396683	0.0287704	alt5
Zmym2	Zmym2	Protein Zmym2	rno:305913	chr15:41041619-41041769	0::117	12::101	54.0::61.0	57.0::51.0	0.00397059	0.0287704	cassette_multi
LOC100361389	LOC100361389			chr10:90174411-90174432	17::96	20::53	154.0::304.0	80.0::198.0	0.0039709	0.0287704	alt3
Ptprf	NM_019249.1	Receptor-type tyrosine-protein phosphatase F	rno:360406	chr5:140834744-140834776	24::154	16::140	55.0::74.0	50.0::63.0	0.00398256	0.0288323	cassette
Slc25a27	NM_053500.1	NYGGF5	rno:85262	chr9:18782242-18782386	21::19	6::2	23.0::61.0	24.0::49.0	0.00399118	0.0288722	alt3
Gstm5	NM_172038.1	Glutathione S-transferase Mu 5	rno:64352	chr2:230155007-230155071	15::115	8::88	3.0::13.0	3.0::21.0	0.00399646	0.0288856	cassette
Msl1	NM_001107048.1	Protein Msl1	rno:303514	chr10:86513877-86513924	38::285	105::432	91.0::198.0	141.0::215.0	0.00400767	0.0289238	cassette
Nrxn2	NM_053846.1	Neurexin-2-beta	rno:116595	chr1:228810309-228810338	47::313	44::218	92.0::194.0	54.0::170.0	0.00401883	0.0289818	cassette
Gpaa1	NM_001004240.1	Glycosylphosphatidylinositol anchor attachment protein 1 homolog (Yeast)	rno:300046	chr7:117384029-117384053	16::150	4::115	144.0::132.0	106.0::81.0	0.00403055	0.0290432	alt5
Bcas1	NM_145670.4	Breast carcinoma-amplified sequence 1 homolog	rno:246755	chr3:174084919-174084960	89::590	45::503	238.0::277.0	224.0::236.0	0.00403361	0.0290432	cassette_multi
Dgkg	NM_013126.1	Diacylglycerol kinase gamma	rno:25666	chr11:85145108-85145224	28::138	35::156	106.0::194.0	107.0::172.0	0.00405509	0.0291666	cassette
Ovca2	NM_001109036.1	RCG34508, isoform CRA_a	rno:497954	chr10:61739674-61739795	16::69	7::72	32.0::41.0	50.0::35.0	0.00405703	0.0291666	cassette_multi
Zdhhc14	NM_001039343.1	Palmitoyltransferase	rno:499014	chr1:47952493-47952538	96::15	74::11	134.0::121.0	108.0::108.0	0.00407101	0.0292218	alt3
LOC366300	LOC366300			chr5:16928177-16928368	33::38	39::32	20.0::86.0	14.0::62.0	0.00408848	0.0292991	cassette
Mettl2	NM_001108839.1	Methyltransferase like 2 (Predicted)	rno:363687	chr10:93116456-93116505	11::65	0::43	17.0::20.0	14.0::18.0	0.00408877	0.0292991	cassette
Nrcam	NM_013150.1	Neuronal cell adhesion molecule	rno:497815	chr6:74409873-74409902	52::330	46::281	117.0::278.0	92.0::226.0	0.0040922	0.0292991	cassette
Myl6	NM_001100983.1	Myl6 protein	rno:362816	chr7:2881672-2882086	13::93	18::58	8.0::98.0	11.0::64.0	0.00409442	0.0292991	cassette
Camk2g	NM_133605.1	Calcium/calmodulin-dependent protein kinase type II subunit gamma	rno:171140	chr15:3714686-3714754	88::139	50::136	119.0::227.0	89.0::169.0	0.0041031	0.0293193	mutually_exclusive
Glul	NM_017073.3	Glutamine synthetase	rno:24957	chr13:76301165-76301292	125::27	0::12	1833.0::1682.0	1470.0::1498.0	0.00410568	0.0293193	mutually_exclusive
ND2	YP_665630.1	NADH-ubiquinone oxidoreductase chain 2	rno:26194	chrm:449-523	2::30	2::0	33148.0::18458.0	19744.0::16841.0	0.00410672	0.0293193	alt5
Mboat2	NM_001108016.2	Membrane-bound O-acyltransferase domain-containing protein 2	rno:313997	chr6:60927884-60928029	7::38	1::19	22.0::96.0	19.0::65.0	0.00412741	0.0294443	cassette_multi
LOC680025	UPI0002AB8165	Protein LOC680025		chrx:106811974-106812050	8::45	13::100	43.0::62.0	18.0::66.0	0.00413114	0.0294482	cassette_multi
Hnrnpl	NM_032619.2	Hnrnpl protein	rno:80846	chr1:88182733-88182802	496::22	358::53	24.0::311.0	42.0::253.0	0.0041612	0.0296398	cassette
Sbno1	NM_001107138.1	Protein strawberry notch homolog 1	rno:304470	chr12:39478884-39478887	31::28	53::19	20.0::93.0	26.0::86.0	0.00416697	0.0296581	alt3
Atp5sl	NM_001009705.1	ATP5S-like	rno:361520	chr1:83678798-83678960	4::24	19::28	54.0::59.0	101.0::65.0	0.00417385	0.0296842	cassette_multi
Dlst	NM_001006981.2	DLST protein	rno:299201	chr6:116598678-116598680	844::228	468::28	261.0::301.0	124.0::241.0	0.00418008	0.0297058	alt3
Pmm2	NM_001106973.1	Phosphomannomutase 2 (Predicted)	rno:302915	chr10:5870211-5870287	4::92	14::68	37.0::50.0	32.0::53.0	0.00419464	0.0297864	cassette_multi
Tmem39a	NM_001013865.1	Transmembrane protein 39A	rno:288092	chr11:67380165-67380226	0::35	4::8	31.0::16.0	8.0::13.0	0.00423674	0.0300624	cassette
Lrrc8a	NM_001024782.1	Leucine-rich repeat-containing protein 8A	rno:311846	chr3:14196903-14197031	12::62	5::74	44.0::75.0	50.0::63.0	0.00428145	0.0303332	cassette
Zfp382	NM_144749.1	Zinc finger protein 382	rno:246264	chr1:89752923-89752934	2::18	6::30	26.0::56.0	37.0::45.0	0.00430617	0.0304718	alt5
Matr3	NM_019149.3	Matr3 protein	rno:29150	chr18:28096425-28096426	24::39	0::84	81.0::662.0	104.0::442.0	0.00431036	0.0304718	alt5
Kctd17	NM_001134529.1	Putative uncharacterized protein RGD1311154_predicted	rno:300317	chr7:119646269-119646362	238::394	297::415	148.0::667.0	172.0::528.0	0.00431119	0.0304718	cassette
Akap2	NM_001011974.1	A-kinase anchor protein 2	rno:298024	chr5:79116504-79116542	40::79	12::77	26.0::74.0	31.0::71.0	0.00431416	0.0304718	cassette
Nfasc	NM_053909.2	Neurofascin	rno:116690	chr13:54474173-54474223	177::277	225::295	111.0::322.0	97.0::321.0	0.00435028	0.0307036	cassette
Ncstn	NM_174864.3	Nicastrin, isoform CRA_b	rno:289231	chr13:94978479-94978559	72::44	59::20	23.0::107.0	9.0::84.0	0.00436264	0.0307674	altstart
Nrxn2	NM_053846.1	Neurexin-2-beta	rno:116595	chr1:228850957-228850983	82::82	30::121	34.0::194.0	48.0::170.0	0.00438625	0.0309104	cassette
Rtel1	NM_001191857.1	Regulator of telomere elongation helicase 1	rno:362288	chr3:180546199-180546352	14::71	2::73	32.0::61.0	34.0::48.0	0.00440754	0.0310368	cassette_multi
Itpk1	NM_001191985.1	Protein Itpk1	rno:500709	chr6:135672202-135672327	47::174	48::134	12.0::110.0	11.0::82.0	0.00444558	0.031281	cassette
Ssr4	NM_017199.1	Translocon-associated protein subunit delta	rno:29435	chr1:152745923-152745926	11::93	20::82	76.0::215.0	80.0::244.0	0.00445649	0.0313102	alt3
Src	NM_031977.1	Proto-oncogene tyrosine-protein kinase Src	rno:83805	chr3:158155484-158155579	51::421	42::259	152.0::165.0	148.0::174.0	0.00446014	0.0313121	cassette
Pfkfb3	NM_057135.1	6-phosphofructo-2-kinase/fructose-2, 6-biphosphatase 3 splice variant	rno:117276	chr17:72412056-72412108	12::17	10::47	11.0::43.0	18.0::37.0	0.00446973	0.0313416	cassette
Fam69a	NM_001170456.1	family with sequence similarity 69, member A	rno:360906	chr14:2856366-2856558	102::20	45::9	42.0::104.0	16.0::80.0	0.00447109	0.0313416	cassette
LOC100363253	XP_006231648.1	5'-nucleotidase, cytosolic II	rno:100363253	chr1:274162034-274162114	5::0	6::20	5.0::95.0	12.0::69.0	0.00449496	0.0314631	altstart
Fam193b	NM_001170408.1	family with sequence similarity 193, member B	rno:498703	chr17:11710984-11711044	10::29	6::12	19.0::53.0	13.0::47.0	0.00449522	0.0314631	cassette
LOC100359832	LOC100359832			chrx:21589737-21589817	59::0	58::8	5.0::81.0	13.0::71.0	0.00451557	0.0315579	altstart
Dennd4b	XP_342288.5	DENN/MADD domain containing 4B	rno:361987	chr2:209063362-209063418	2::20	16::9	29.0::47.0	13.0::36.0	0.00457126	0.0318694	alt5
Zfp668	NM_001107553.1	Protein Zfp668	rno:309002	chr1:206338145-206338225	65::13	71::1	16.0::26.0	7.0::21.0	0.00457389	0.0318694	altstart
Usp7	NM_001024790.1	Ubiquitin carboxyl-terminal hydrolase 7	rno:360471	chr10:5805280-5805703	19::143	0::153	9.0::40.0	9.0::56.0	0.00457808	0.0318747	alt3
Sgms1	NM_181386.2	Phosphatidylcholine:ceramide cholinephosphotransferase 1	rno:353229	chr1:258004773-258004853	16::5	14::14	4.0::89.0	10.0::56.0	0.0045863	0.031908	altstart
Dip2c	NM_001107360.1	Protein Dip2c	rno:307067	chr17:65401238-65401405	39::36	60::45	14.0::64.0	15.0::55.0	0.00460725	0.0320009	cassette
Baiap2	NM_057196.1	Brain-specific angiogenesis inhibitor 1-associated protein 2	rno:117542	chr10:108775739-108775859	18::1	32::14	27.0::71.0	26.0::122.0	0.00460958	0.0320009	alt3
Slit2	NM_022632.2	Slit homolog 2 protein	rno:360272	chr14:66886718-66886783	55::5	32::0	54.0::50.0	31.0::36.0	0.00461001	0.0320009	alt5
Shank3	NM_021676.1	SH3 and multiple ankyrin repeat domains protein 3	rno:59312	chr7:130203271-130203355	10::14	4::28	257.0::398.0	328.0::316.0	0.00461579	0.0320171	mutually_exclusive
Srgap2	NM_001134958.1	SLIT-ROBO Rho GTPase-activating protein 2	rno:360840	chr13:53149844-53150165	41::8	48::12	11.0::108.0	22.0::81.0	0.00462434	0.0320321	altend
RGD1564804	NM_001107969.1	similar to chromosome 1 open reading frame 50	rno:313551	chr5:142087413-142087499	5::0	0::3	11.0::62.0	7.0::57.0	0.00462486	0.0320321	mutually_exclusive
Nkain4	NM_001106550.1	Na+/K+ transporting ATPase interacting 4	rno:296469	chr3:180155511-180155595	75::331	41::334	164.0::19.0	177.0::26.0	0.00464102	0.03212	cassette
Clcn3	NM_053363.2	H(+)/Cl(-) exchange transporter 3	rno:84360	chr16:32310884-32310964	86::54	75::41	26.0::116.0	35.0::87.0	0.00465051	0.0321405	altstart
Tbc1d16	XP_221188.5	Protein Tbc1d16	rno:303734	chr10:107881093-107881096	264::151	246::100	453.0::400.0	351.0::307.0	0.00465091	0.0321405	alt3
Cnot10	NM_001007003.1	CCR4-NOT transcription complex subunit 10	rno:316034	chr8:122000568-122000729	24::133	22::164	47.0::90.0	43.0::70.0	0.00465981	0.0321549	cassette
Med24	NM_001034079.1	Mediator of RNA polymerase II transcription subunit 24	rno:619436	chr10:86441588-86441656	6::6	21::8	5.0::9.0	13.0::11.0	0.00465993	0.0321549	alt5
Ndufs5	NM_001030052.1	RCG31129, isoform CRA_b	rno:362588	chr5:145195881-145195919	43::12	15::19	55.0::19.0	32.0::20.0	0.0046972	0.032388	alt5
Rit1	NM_001109185.1	Protein Rit1	rno:499652	chr2:207495676-207495680	224::22	99::2	191.0::172.0	114.0::166.0	0.00472489	0.0325547	alt3
Bud13	NM_001025277.1	BUD13 homolog (S. cerevisiae)	rno:300687	chr8:49203951-49204010	9::5	31::0	19.0::12.0	28.0::11.0	0.00474598	0.0326614	alt3
Ptprd	XP_233065.6	Protein Ptprd	rno:313278	chr5:97052937-97052940	27::2	7::11	28.0::42.0	25.0::36.0	0.00474742	0.0326614	alt3
Dlgap4	NM_173145.1	Disks large-associated protein 4	rno:286930	chr3:158860524-158860603	94::469	141::384	235.0::324.0	198.0::229.0	0.00475172	0.0326668	cassette
Nfasc	NM_053909.2	Neurofascin	rno:116690	chr13:54443737-54443941	128::290	188::248	186.0::322.0	170.0::321.0	0.00476593	0.0327401	cassette_multi
LOC100910762	XP_006248962.1	zinc finger protein 205-like		chr12:13212280-13212305	5::5	0::12	8.0::48.0	17.0::36.0	0.00479057	0.0328851	alt3
Afap1	NM_080900.1	Actin filament-associated protein 1	rno:140935	chr14:79570502-79570768	21::64	8::72	56.0::67.0	52.0::48.0	0.00480678	0.0329476	cassette
Wnk1	NM_053794.2	Serine/threonine-protein kinase WNK1	rno:116477	chr4:219546167-219546259	31::11	18::33	7.0::38.0	18.0::35.0	0.00484573	0.03319	cassette
Fnbp1	NM_138914.1	Formin-binding protein 1	rno:192348	chr3:15236746-15236760	15::26	5::7	141.0::125.0	120.0::86.0	0.00491289	0.0336252	mutually_exclusive
Ikbip	NM_001009430.2	Inhibitor of nuclear factor kappa-B kinase-interacting protein	rno:314730	chr7:31883804-31884637	27::12	1::6	42.0::19.0	34.0::6.0	0.00499505	0.0341623	altend
Phactr3	NM_214459.2	Phosphatase and actin regulator 3	rno:362284	chr3:183262103-183262256	11::1	2::5	232.0::358.0	187.0::263.0	0.00500056	0.0341748	mutually_exclusive
Hsf1	NM_024393.1	Protein Hsf1	rno:79245	chr7:117551980-117552045	19::72	16::60	29.0::29.0	33.0::29.0	0.0050061	0.0341875	cassette
Dnm1l	NM_053655.3	Dynamin-1-like protein	rno:114114	chr11:91929498-91929575	21::19	31::14	370.0::199.0	282.0::178.0	0.00501613	0.0342307	mutually_exclusive
RGD1309313	NM_001014030.1	transmembrane protein 180	rno:309454	chr1:273547140-273547220	21::2	20::9	4.0::35.0	12.0::30.0	0.00502105	0.0342391	altend
Msrb2	NM_001031660.1	Methionine-R-sulfoxide reductase B2, mitochondrial	rno:361286	chr17:87782482-87782524	4::10	5::5	11.0::26.0	4.0::30.0	0.00502985	0.0342739	cassette
Trappc8	NM_001106160.1	trafficking protein particle complex 8	rno:291750	chr18:15116552-15116572	28::0	28::32	5.0::37.0	11.0::27.0	0.00505833	0.0344427	cassette
Trim9	NM_130420.1	E3 ubiquitin-protein ligase TRIM9	rno:155812	chr6:102115169-102115249	113::92	47::81	43.0::249.0	53.0::203.0	0.00508303	0.0345433	altend
Ppp2r2a	NM_053999.2	Serine/threonine-protein phosphatase 2A 55 kDa regulatory subunit B alpha isoform	rno:117104	chr15:47896602-47896672	213::50	277::40	23.0::156.0	30.0::120.0	0.00508521	0.0345433	cassette
Ccdc136	XP_006236304.1	coiled-coil domain containing 136	rno:362331	chr4:56456308-56456466	71::35	68::23	35.0::144.0	32.0::108.0	0.00508534	0.0345433	cassette
Grk6	NM_031657.3	G protein-coupled receptor kinase 6, splice variant C	rno:59076	chr17:11825072-11825171	133::16	109::0	13.0::98.0	7.0::84.0	0.00508801	0.0345433	alt3
Luc7l2	NM_001107853.1	LUC7-like 2 (S. cerevisiae) (Predicted)	rno:312251	chr4:66157818-66157847	161::293	122::225	102.0::84.0	82.0::67.0	0.00510779	0.0346522	cassette
Gpr85	NM_022254.3	Probable G-protein coupled receptor 85	rno:64020	chr4:43719755-43719835	17::7	15::17	13.0::59.0	30.0::48.0	0.00512806	0.0347644	altend
Tmem237	NM_001108220.1	Protein Tmem237	rno:316412	chr9:65695937-65696058	7::10	1::33	10.0::37.0	29.0::33.0	0.00514133	0.0348242	cassette_multi
Gfral	NM_001191998.1	GDNF family receptor alpha like	rno:501023	chr8:82850151-82850240	15::10	14::33	6.0::18.0	19.0::12.0	0.00514531	0.0348242	cassette
Dlgap1	NM_022946.2	Disks large-associated protein 1	rno:65040	chr9:118560484-118560568	208::30	113::8	368.0::516.0	191.0::308.0	0.00515191	0.0348242	alt3
Mfsd6	NM_001106911.1	Similar to expressed sequence AW212394 (Predicted)	rno:301388	chr9:53375763-53375787	39::293	81::265	111.0::73.0	96.0::72.0	0.00515573	0.0348246	cassette
Ank3	NM_031805.1	Protein Ank3	rno:361833	chr20:22514432-22514447	29::82	37::57	29.0::89.0	40.0::83.0	0.00516839	0.0348847	alt3
Metap1d	NM_001107812.2	Methionine aminopeptidase	rno:311748	chr3:64643286-64643383	9::12	0::11	5.0::6.0	20.0::6.0	0.00521936	0.0352032	cassette_multi
Park7	NM_057143.2	Protein DJ-1	rno:117287	chr5:171577738-171577818	178::237	119::222	91.0::875.0	93.0::689.0	0.00522956	0.0352229	altstart
Ap3s1	NM_001106933.1	Ap3s1 protein	rno:302290	chr18:40441909-40441956	235::46	133::31	21.0::100.0	16.0::78.0	0.00523985	0.0352644	cassette
Egfem1	NM_001107663.1	Protein Egfem1	rno:310269	chr2:136216681-136217045	9::21	9::4	13.0::23.0	5.0::27.0	0.00527244	0.035458	altstart
Glul	NM_017073.3	Glutamine synthetase	rno:24957	chr13:76303039-76303324	9::0	0::8	551.0::2009.0	509.0::1993.0	0.00528534	0.035519	alt5
Gyg1	NM_031043.2	Glycogenin-1	rno:81675	chr2:124637923-124637973	32::55	28::48	17.0::59.0	22.0::60.0	0.00530372	0.0356167	cassette
Lin37	NM_001106245.1	Similar to RIKEN cDNA 1810054G18 (Predicted), isoform CRA_a	rno:292787	chr1:90167399-90167525	32::18	26::10	32.0::98.0	27.0::71.0	0.00531602	0.0356735	alt3
St7l	NM_001007639.1	Suppressor of tumorigenicity 7 protein-like	rno:295344	chr2:226768168-226768248	11::10	7::0	13.0::42.0	11.0::29.0	0.0053199	0.0356737	altstart
Ryr3	XP_006234778.1	Protein Ryr3	rno:170546	chr3:110841142-110841362	13::8	5::22	7.0::24.0	14.0::26.0	0.0053329	0.0357198	cassette
Epha4	NM_001162411.1	Protein Epha4	rno:316539	chr9:83022298-83022444	1::42	10::94	48.0::305.0	39.0::245.0	0.00533448	0.0357198	altstart
Epb41l3	NM_053927.1	Erythrocyte protein band 4.1-like 3	rno:116724	chr9:117099558-117099612	52::32	40::15	62.0::262.0	48.0::185.0	0.00534156	0.0357414	alt3
LOC498045	LOC498045	similar to Heat shock cognate 71 kDa protein (Heat shock 70 kDa protein 8)		chr11:20989175-20989896	145::308	69::126	61.0::40.0	25.0::24.0	0.00535016	0.0357732	alt5
Fcho1	NM_001106069.1	FCH domain only 1	rno:290639	chr16:20003494-20003496	95::304	103::210	142.0::185.0	110.0::151.0	0.00535585	0.0357821	alt3
Ryr3	XP_006234778.1	Protein Ryr3	rno:170546	chr3:110897120-110897257	13::42	5::75	33.0::23.0	79.0::26.0	0.00535922	0.0357821	cassette
LOC682914	XP_006250666.1	similar to Zinc finger protein 326 (Zinc finger protein-associated with nuclear matrix of 75 kDa)	rno:682914	chr14:4994649-4994659	120::0	72::23	83.0::96.0	57.0::92.0	0.00539495	0.0359948	alt5
Vrk3	NM_001005561.1	Protein Vrk3	rno:361565	chr1:101830260-101830409	5::17	0::28	14.0::55.0	19.0::38.0	0.00541125	0.0360485	cassette_multi
Nav3	NM_001191782.1	neuron navigator 3	rno:314814	chr7:52258725-52258766	31::96	22::82	35.0::72.0	31.0::53.0	0.00541644	0.0360485	cassette
Nlgn1	NM_053868.2	Neuroligin-1	rno:116647	chr2:131506461-131506623	28::14	20::26	34.0::79.0	32.0::59.0	0.00541714	0.0360485	altstart
Acin1	NM_001170468.1	Protein Acin1	rno:305884	chr15:37177866-37177902	22::28	17::15	59.0::254.0	24.0::195.0	0.00541855	0.0360485	alt3
LOC684800	LOC684800			chr9:28925016-28925096	22::95	29::77	87.0::251.0	65.0::193.0	0.00547023	0.0363458	cassette
Trit1	NM_001108676.1	Protein Trit1	rno:362586	chr5:144540483-144540595	2::41	6::18	21.0::28.0	13.0::30.0	0.00547107	0.0363458	cassette
Banf1	NM_053631.3	Barrier-to-autointegration factor	rno:114087	chr1:227675437-227675475	18::69	29::56	27.0::61.0	29.0::42.0	0.0054972	0.0364749	alt5
Fam155a	XP_573950.4	family with sequence similarity 155, member A	rno:498667	chr16:85484254-85484299	122::204	97::103	55.0::103.0	33.0::76.0	0.00550231	0.0364749	cassette
RGD1562342	NM_001109281.1	transmembrane protein 198b	rno:500762	chr7:3200157-3200237	8::0	0::10	3.0::18.0	12.0::18.0	0.00552097	0.0365601	altstart
C1d	NM_001106021.1	Nuclear DNA binding protein	rno:289810	chr14:100120455-100120535	14::0	1::5	5.0::31.0	9.0::22.0	0.00554181	0.0366582	altstart
Kif3a	NM_053377.1	Kinesin-like protein kif3a	rno:84392	chr10:38721394-38721465	20::321	34::264	157.0::207.0	166.0::158.0	0.0055578	0.0367377	cassette
Nicn1	NM_001034999.1	nicolin 1	rno:619581	chr8:116419570-116420405	24::208	23::185	151.0::100.0	161.0::141.0	0.00556889	0.0367771	retain_intron
Mtpap	NM_001107359.1	PAP associated domain containing 1 (Predicted)	rno:307050	chr17:54103052-54103170	12::8	9::21	12.0::21.0	24.0::17.0	0.00557563	0.0367771	cassette
Fbxo38	NM_001107385.1	F-box protein 38		chr18:57064952-57065177	9::19	1::14	29.0::47.0	16.0::53.0	0.00557565	0.0367771	alt5
Cdc26	NM_001267055.1	Anaphase-promoting complex subunit CDC26	rno:366381	chr5:82383888-82383995	17::25	2::24	26.0::87.0	15.0::56.0	0.00558007	0.0367801	cassette
Ryr3	XP_006234778.1	Protein Ryr3	rno:170546	chr3:110760478-110760537	13::23	5::44	14.0::23.0	23.0::26.0	0.00558859	0.0368101	cassette
LOC361016	NM_001014137.2	similar to RIKEN cDNA 4933406L09	rno:361016	chr15:21840545-21840625	4::81	20::33	39.0::37.0	15.0::33.0	0.00562313	0.0370113	altstart
Ip6k2	NM_021660.2	Inositol hexakisphosphate kinase 2	rno:59268	chr8:116935578-116935655	21::58	6::27	77.0::53.0	46.0::40.0	0.00565688	0.037207	alt3
LOC100362814	XP_006234728.1	hypothetical protein LOC100362814	rno:100362814	chr3:100766735-100766738	10::76	16::42	47.0::106.0	30.0::68.0	0.00567871	0.0373207	alt3
Phf1	NM_212538.1	Phf1 protein	rno:294287	chr20:7589405-7589416	22::2	9::4	41.0::51.0	8.0::13.0	0.00568446	0.0373207	alt3
LOC100912481	XP_006236079.1	RNA-binding protein EWS-like		chr4:24543201-24543218	154::142	81::39	27.0::109.0	10.0::72.0	0.00568623	0.0373207	cassette
RGD1562987	NM_001173472.1	UPF0729 protein C18orf32 homolog	rno:498886	chr18:70114265-70114345	109::43	121::44	61.0::306.0	95.0::313.0	0.0057414	0.0376303	altstart
Commd10	NM_001004276.1	COMM domain containing 10	rno:361323	chr18:40696568-40696678	10::108	1::65	61.0::84.0	31.0::64.0	0.00574152	0.0376303	cassette
RGD1306063	NM_001106026.2	similar to HT021	rno:289928	chr15:16909053-16909115	177::83	171::68	37.0::70.0	32.0::76.0	0.00576741	0.0377733	cassette
Vldlr	NM_013155.2	Very low-density lipoprotein receptor	rno:25696	chr1:252515542-252515625	64::29	56::21	25.0::53.0	16.0::57.0	0.00578033	0.0377971	cassette
Brox	NM_001025669.1	BRO1 domain-containing protein BROX	rno:305031	chr13:100905713-100905793	23::3	30::12	5.0::84.0	15.0::71.0	0.00578192	0.0377971	altstart
Gxylt1	NM_001100887.1	Glt8d3 protein	rno:300173	chr7:134142121-134142201	3::10	13::0	18.0::14.0	3.0::12.0	0.00578327	0.0377971	altend
LOC686980	XP_006249281.1	similar to arsenate resistance protein 2	rno:686980	chr12:24477496-24477590	1::56	46::45	108.0::116.0	86.0::107.0	0.0057984	0.0378367	alt5
G3bp2	NM_001013989.1	Protein G3bp2	rno:305240	chr14:17409927-17410007	60::8	68::24	18.0::265.0	37.0::249.0	0.0058045	0.0378367	altstart
Slc13a3	NM_022866.2	Solute carrier family 13 member 3	rno:64846	chr3:168281746-168281826	5::9	7::15	14.0::19.0	33.0::15.0	0.00580566	0.0378367	altstart
Gtf3c2	NM_001025120.1	general transcription factor IIIC, polypeptide 2, beta	rno:313914	chr6:36384292-36384420	42::10	39::19	19.0::69.0	19.0::62.0	0.00582541	0.0379388	cassette
Tmpo	NM_012887.1	Lamina-associated polypeptide 2, isoform beta	rno:25359	chr7:31940309-31940428	34::57	20::17	25.0::34.0	9.0::23.0	0.00583713	0.0379884	cassette
Snrnp70	NM_001108483.1	Snrp70 protein	rno:361574	chr1:102437190-102437852	281::232	338::243	86.0::254.0	108.0::247.0	0.00584941	0.0380416	altend
LOC100912622	XR_352056.1	uncharacterized LOC100912622		chr2:259145017-259145097	18::3	26::23	5.0::18.0	23.0::18.0	0.00588514	0.0382472	altstart
Ddx54	NM_001191548.1	Protein Ddx54	rno:360815	chr12:43330569-43330582	0::47	5::25	47.0::85.0	28.0::46.0	0.00589578	0.0382874	alt3
Rg9mtd2	NM_001044232.1	tRNA methyltransferase 10 homolog A	rno:295496	chr2:261964454-261964534	2::9	7::2	14.0::37.0	4.0::35.0	0.00589958	0.0382874	altstart
Ctsl1	NM_013156.2	Cathepsin L, isoform CRA_a	rno:25697	chr17:1865539-1865540	479::55	479::55	567.0::835.0	515.0::683.0	0.00593185	0.0384699	alt5
Slc37a3	NM_001107854.1	Protein Slc37a3		chr4:66968805-66968885	11::6	15::2	10.0::68.0	5.0::72.0	0.00594154	0.0385058	altstart
Ptpra	NM_012763.2	Receptor-type tyrosine-protein phosphatase alpha	rno:25167	chr3:129535162-129535188	61::389	53::204	217.0::337.0	101.0::245.0	0.00596912	0.0386575	cassette
Erbb4	NM_021687.1	Receptor tyrosine-protein kinase erbB-4	rno:59323	chr9:75041204-75041248	31::11	30::6	22.0::27.0	18.0::24.0	0.00598093	0.038707	mutually_exclusive
Cd47	NM_019195.2	Leukocyte surface antigen CD47	rno:29364	chr11:56726009-56726122	139::66	181::15	18.0::125.0	6.0::107.0	0.0059948	0.0387304	cassette
Nadk	NM_001109678.1	Protein Nadk	rno:100125370	chr5:176487453-176487610	22::165	17::192	126.0::30.0	156.0::17.0	0.00600358	0.0387371	cassette
ND2	YP_665630.1	NADH-ubiquinone oxidoreductase chain 2	rno:26194	chrm:14437-14580	16::26	5::3	43963.0::61565.0	37508.0::42409.0	0.00600647	0.0387371	alt3
Adprhl2	NM_001108680.1	Protein Adprhl2	rno:362600	chr5:148104803-148104834	138::21	106::11	147.0::147.0	138.0::152.0	0.00602841	0.0387672	alt5
LOC690751	LOC690751			chr19:54490023-54490044	71::13	59::7	67.0::66.0	51.0::42.0	0.00602995	0.0387672	alt5
Inpp4a	NM_031002.3	Type I inositol 3,4-bisphosphate 4-phosphatase	rno:80849	chr9:43596644-43596661	99::20	63::6	61.0::208.0	48.0::153.0	0.00603087	0.0387672	alt3
Prpf40a	NM_001106480.1	Pre-mRNA processing factor 40 homolog A (Yeast) (Predicted)	rno:295607	chr3:43800411-43800464	19::52	24::88	21.0::61.0	25.0::37.0	0.00603175	0.0387672	cassette
Phf12	NM_001013117.2	PHD finger protein 12	rno:303274	chr10:66788535-66788607	8::73	0::48	37.0::31.0	25.0::25.0	0.00603203	0.0387672	cassette
Stim1	NM_001108496.2	Stromal interaction molecule 1	rno:361618	chr1:173717751-173717787	35::27	26::9	15.0::74.0	7.0::61.0	0.00603685	0.0387713	cassette
Tmem134	NM_001078648.1	transmembrane protein 134	rno:361695	chr1:226249847-226250210	5::46	0::44	101.0::42.0	55.0::33.0	0.00605172	0.0388224	altend
Tmem237	NM_001108220.1	Protein Tmem237	rno:316412	chr9:65702704-65702794	7::25	7::47	12.0::36.0	25.0::35.0	0.00605318	0.0388224	cassette
Lss	NM_031049.1	Lanosterol synthase	rno:81681	chr20:15020091-15020181	16::12	40::1	20.0::50.0	8.0::43.0	0.00605994	0.0388389	cassette
Cstf2	NM_001131014.1	Cstf2 protein	rno:683927	chrx:104736770-104736880	25::22	29::39	17.0::96.0	3.0::78.0	0.00606909	0.0388707	mutually_exclusive
Matr3	NM_019149.3	Matr3 protein	rno:29150	chr18:28099247-28099249	24::39	0::84	71.0::39.0	81.0::46.0	0.00607356	0.0388724	alt3
Gopc	NM_001107631.1	Golgi associated PDZ and coiled-coil motif containing	rno:309774	chr20:35270427-35270450	5::111	15::60	28.0::73.0	20.0::55.0	0.00608972	0.038949	cassette
Tada3	NM_001025734.1	Transcriptional adapter 3	rno:362414	chr4:208626231-208626284	13::59	50::121	33.0::147.0	53.0::123.0	0.00610047	0.0389909	cassette
Dtnb	NM_001012191.1	Dystrobrevin beta	rno:362715	chr6:37979744-37979784	23::131	7::137	51.0::126.0	50.0::74.0	0.00611668	0.0390676	cassette_multi
Fermt2	NM_001011915.1	RCG61183, isoform CRA_b	rno:289992	chr15:23775936-23775956	123::50	117::59	13.0::110.0	20.0::100.0	0.00615357	0.0392508	cassette
Eci2	NM_001006966.1	Enoyl-CoA delta isomerase 2, mitochondrial	rno:291075	chr17:32456793-32456873	20::31	15::31	50.0::62.0	41.0::63.0	0.00615384	0.0392508	altstart
Dph1	NM_001105809.2	Diphthamide biosynthesis protein 1	rno:287523	chr10:61739674-61739795	16::69	7::72	32.0::68.0	50.0::57.0	0.00619558	0.0394899	cassette_multi
Chst2	XP_006243615.1	Protein Chst2	rno:367145	chr8:102648447-102650647	5::16	9::23	327.0::439.0	259.0::286.0	0.0062389	0.0397387	alt3
Slc9a5	NM_138858.1	Sodium/hydrogen exchanger 5	rno:192215	chr19:48178762-48178832	11::103	12::55	33.0::22.0	21.0::21.0	0.00625788	0.0398322	cassette
LOC100360936	LOC100360936			chr20:31352842-31352916	30::6	30::0	33.0::31.0	7.0::23.0	0.00627658	0.0399144	mutually_exclusive
Elavl2	NM_173309.2	ELAV-like protein 2	rno:286973	chr5:113515359-113515449	29::116	33::118	78.0::54.0	84.0::45.0	0.0062794	0.0399144	cassette
Phf21a	XP_342468.2	Protein Phf21a	rno:362166	chr3:87944199-87944202	55::34	28::21	37.0::57.0	23.0::52.0	0.00629959	0.0400153	alt3
Ufsp2	NM_001014142.1	Ufm1-specific protease 2	rno:361151	chr16:49207241-49207266	38::6	23::17	38.0::69.0	36.0::52.0	0.00636123	0.0403793	alt5
Src	NM_031977.1	Proto-oncogene tyrosine-protein kinase Src	rno:83805	chr3:158138455-158138492	54::8	82::19	23.0::46.0	37.0::48.0	0.00638298	0.0404896	alt3
Fam193b	NM_001170408.1	family with sequence similarity 193, member B	rno:498703	chr17:11722971-11723358	6::20	0::46	13.0::53.0	26.0::47.0	0.00640296	0.0405886	cassette
Ptprt	NM_001108603.1	Protein tyrosine phosphatase, receptor type, T (Predicted)	rno:362263	chr3:163917782-163917811	51::31	11::60	20.0::52.0	27.0::45.0	0.0064177	0.0406542	cassette
Zmynd8	NM_001100838.1	Protein Zmynd8	rno:296374	chr3:168660986-168661069	93::59	88::28	23.0::65.0	6.0::64.0	0.00643732	0.0407507	cassette
Ppp2r5c	NM_001191112.1	Protein Ppp2r5c	rno:691318	chr6:144065270-144065418	111::15	90::0	352.0::262.0	171.0::210.0	0.00646729	0.0409124	alt5
Mbnl2	NM_001111064.1	Muscleblind-like protein 2	rno:680445	chr15:109173893-109173928	53::299	24::195	92.0::168.0	56.0::117.0	0.00647642	0.0409423	cassette
LOC361985	NM_001014174.1	Uncharacterized protein C1orf43 homolog	rno:361985	chr2:208839523-208839576	56::166	107::100	91.0::245.0	46.0::212.0	0.00649988	0.0410626	cassette
Vegfa	NR_105011.1	Vascular endothelial growth factor 165b	rno:83785	chr9:16242264-16242335	177::8	234::25	8.0::144.0	18.0::134.0	0.00651511	0.0411308	cassette
Eif4e3	NM_001106612.1	Protein Eif4e3	rno:297481	chr4:196571597-196571677	61::8	64::0	12.0::17.0	3.0::17.0	0.00653582	0.0412335	altend
Tjp2	NM_053773.1	Zonula occludens 2 protein	rno:115769	chr1:249271160-249271240	5::4	8::12	9.0::41.0	9.0::28.0	0.0065823	0.0414985	altstart
Trim2	NM_001108552.1	Tripartite motif-containing protein 2	rno:361970	chr2:202674082-202674162	15::48	7::35	24.0::193.0	37.0::148.0	0.00659954	0.0415443	altstart
Evl	NM_024147.1	Ena/VASP-like protein	rno:79115	chr6:141755449-141755511	287::560	212::284	222.0::344.0	102.0::250.0	0.00660124	0.0415443	cassette
Zfp382	NM_144749.1	Zinc finger protein 382	rno:246264	chr1:89742182-89742326	39::9	29::11	12.0::44.0	15.0::44.0	0.00660302	0.0415443	alt5
Slit2	NM_022632.2	Slit homolog 2 protein	rno:360272	chr14:66911747-66911773	21::41	53::4	12.0::36.0	3.0::38.0	0.00660757	0.0415448	cassette
Edc4	NM_001033068.3	Enhancer of mRNA-decapping protein 4	rno:361399	chr19:48719843-48719923	95::13	72::1	17.0::82.0	7.0::67.0	0.00661744	0.0415787	altstart
Ablim2	NM_001177695.1	Actin-binding LIM protein 2	rno:360958	chr14:79687890-79687944	0::84	11::79	58.0::115.0	43.0::102.0	0.00663065	0.0416335	cassette_multi
Zfp385b	NM_001107736.1	Protein Zfp385b	rno:311137	chr3:70910570-70910608	62::53	51::26	21.0::50.0	11.0::38.0	0.00664693	0.0416821	cassette
mrpl11	NM_001006973.1	39S ribosomal protein L11, mitochondrial	rno:293666	chr1:227174562-227174701	20::63	14::66	41.0::40.0	37.0::34.0	0.00664912	0.0416821	alt5
Trappc4	NM_001003708.1	Trafficking protein particle complex subunit 4	rno:367073	chr8:47345409-47345583	5::6	10::1	89.0::103.0	113.0::76.0	0.00665188	0.0416821	mutually_exclusive
Arhgef11	NM_023982.1	Rho guanine nucleotide exchange factor 11	rno:78966	chr2:206469245-206469382	14::135	22::135	45.0::71.0	38.0::63.0	0.00666762	0.0417525	cassette
LOC500956	NM_001025054.1	hypothetical protein LOC500956	rno:500956	chr8:21951579-21951581	33::0	62::8	18.0::90.0	36.0::98.0	0.00670407	0.0419438	alt3
Abtb1	NM_001005902.1	Ankyrin repeat and BTB/POZ domain-containing protein 1	rno:297432	chr4:186022546-186022673	0::39	6::60	6.0::29.0	10.0::50.0	0.00670721	0.0419438	alt5
Trmu	NM_001135876.1	Mitochondrial tRNA-specific 2-thiouridylase 1	rno:362976	chr7:126480065-126480131	9::107	8::45	43.0::40.0	13.0::31.0	0.00671826	0.0419846	cassette_multi
Tm9sf4	NM_001025649.1	Transmembrane 9 superfamily member 4	rno:296279	chr3:155413282-155413362	71::0	23::7	3.0::51.0	9.0::38.0	0.00672431	0.0419941	altstart
Crmp1	NM_012932.2	Dihydropyrimidinase-related protein 1	rno:25415	chr14:78282720-78282969	71::541	25::335	101.0::720.0	54.0::563.0	0.00673137	0.0420051	altstart
Golga1	NM_001107842.1	Golgi autoantigen, golgin subfamily a, 1 (Predicted)	rno:311919	chr3:28567204-28567294	20::60	2::28	35.0::25.0	16.0::21.0	0.00673514	0.0420051	cassette_multi
Nr3c2	NM_013131.1	Mineralocorticoid receptor	rno:25672	chr19:45637046-45637126	27::16	24::17	30.0::122.0	15.0::85.0	0.00675548	0.0421037	altstart
Pum1	NM_001108684.1	Pumilio 1 (Drosophila) (Predicted)	rno:362609	chr5:152599816-152599822	10::42	29::14	22.0::65.0	10.0::73.0	0.00676913	0.0421604	alt5
Grip1	NM_032069.1	Glutamate receptor-interacting protein 1	rno:84016	chr7:65042668-65042712	11::53	6::27	31.0::43.0	21.0::41.0	0.00678147	0.0422063	cassette
Ppargc1a	NM_031347.1	Peroxisome proliferator-activated receptor gamma coactivator 1-alpha	rno:83516	chr14:63255660-63255691	25::47	20::88	13.0::23.0	13.0::35.0	0.00678559	0.0422063	alt3
Kctd17	NM_001134529.1	Putative uncharacterized protein RGD1311154_predicted	rno:300317	chr7:119646526-119646681	202::167	265::341	79.0::630.0	146.0::498.0	0.00679545	0.0422393	cassette
Tcea2	NM_057098.1	Transcription elongation factor A protein 2	rno:29575	chr3:180753519-180753593	397::87	325::30	42.0::272.0	16.0::173.0	0.00681051	0.0423046	cassette
LOC691024	LOC691024			chr5:62431523-62431574	53::176	35::181	61.0::136.0	46.0::123.0	0.00681882	0.0423278	alt5
LOC292199	LOC292199			chr1:32474034-32474370	14::111	3::123	120.0::81.0	127.0::73.0	0.00684393	0.0424553	cassette
Sun2	XP_235483.6	Similar to SUN2 (Predicted), isoform CRA_a	rno:315135	chr7:120950491-120950515	0::61	7::31	58.0::46.0	32.0::37.0	0.0068565	0.0425048	alt3
Ssb	NM_031119.2	Lupus La protein homolog	rno:81783	chr3:62736187-62736223	130::123	102::82	136.0::244.0	91.0::150.0	0.00686326	0.0425127	alt3
RGD1306001	NM_001130696.1	similar to 2210021J22Rik protein	rno:362975	chr7:126399690-126399801	3::14	3::15	11.0::22.0	13.0::16.0	0.00686695	0.0425127	cassette
Golim4	NM_001191567.1	Golgi integral membrane protein 4	rno:310526	chr2:193682477-193682560	27::108	34::36	42.0::34.0	15.0::24.0	0.00688628	0.042604	cassette
LOC680025	UPI0002AB8165	Protein LOC680025		chrx:106761298-106761373	7::55	5::42	28.0::62.0	21.0::66.0	0.00691791	0.0427711	cassette
Zfp638	NM_001107868.1	Zinc finger, matrin-like (Predicted), isoform CRA_a	rno:312491	chr4:180240079-180240147	32::97	34::41	42.0::41.0	15.0::27.0	0.00692856	0.0428084	cassette_multi
Igsf21	NM_001271454.1	immunoglobin superfamily, member 21	rno:298591	chr5:162245505-162245526	0::93	11::72	73.0::289.0	62.0::182.0	0.00694118	0.0428579	alt3
Eif4h	NM_001006957.2	Eukaryotic translation initiation factor 4H	rno:288599	chr12:27105560-27105619	250::198	436::261	95.0::906.0	121.0::570.0	0.00695257	0.0428996	cassette
Mon1a	NM_001126284.1	MON1 secretory trafficking family member A	rno:315999	chr8:116030535-116030604	21::0	16::15	3.0::37.0	10.0::30.0	0.00696305	0.0429185	cassette
Enpp6	NM_001107311.1	Ectonucleotide pyrophosphatase/phosphodiesterase family member 6	rno:306460	chr16:48074002-48074082	25::14	43::6	8.0::48.0	5.0::50.0	0.00696489	0.0429185	altstart
Cycs	NM_012839.2	Cytochrome c, somatic	rno:25309	chr4:145003112-145003114	40::151	1::17	45.0::133.0	9.0::80.0	0.00697381	0.042945	alt3
RGD1566029	XR_355528.1	similar to mKIAA1644 protein	rno:500913	chr7:63348468-63348517	33::12	43::8	8.0::47.0	6.0::48.0	0.00698747	0.0430006	cassette
Lypla1	NM_013006.1	Acyl-protein thioesterase 1	rno:25514	chr5:19367675-19367755	20::5	19::6	8.0::50.0	8.0::46.0	0.00700811	0.043099	altend
Kcnn1	NM_019313.1	Small conductance calcium-activated potassium channel protein 1	rno:54261	chr16:20187411-20187444	79::19	15::10	30.0::81.0	18.0::51.0	0.00704699	0.0433093	alt5
Trim9	NM_130420.1	E3 ubiquitin-protein ligase TRIM9	rno:155812	chr6:102113705-102113759	351::961	217::819	407.0::397.0	246.0::293.0	0.00709419	0.0435705	alt5
Rbm9	NM_001079895.1	RNA binding protein fox-1 homolog 2	rno:362950	chr7:118149473-118149686	10::71	30::73	29.0::132.0	22.0::87.0	0.00714323	0.0438405	altend
Exoc2	NM_134414.2	Exocyst complex component 2	rno:171455	chr17:38680894-38680965	7::8	23::10	7.0::67.0	6.0::53.0	0.00714759	0.0438405	cassette
Rab3gap2	NM_001040154.2	Rab3 GTPase-activating protein non-catalytic subunit	rno:289350	chr13:107881520-107881524	18::5	42::2	21.0::69.0	45.0::74.0	0.00718725	0.0440546	alt3
Cacna1e	NM_019294.2	Voltage-dependent R-type calcium channel subunit alpha-1E	rno:54234	chr13:76936631-76936720	37::100	25::83	80.0::169.0	43.0::123.0	0.00722924	0.0442535	cassette
Kank1	NM_001037197.2	Protein Kank1	rno:309429	chr1:250649150-250649401	20::29	15::34	63.0::44.0	53.0::41.0	0.00724824	0.0443405	cassette
Srgap3	NM_001191975.1	Protein Srgap3	rno:500287	chr4:207967967-207967997	4::40	2::24	193.0::299.0	243.0::245.0	0.00726346	0.0444043	mutually_exclusive
Arhgef25	NM_199395.1	Rho guanine nucleotide exchange factor 25	rno:314904	chr7:70648709-70648786	1::177	24::221	70.0::279.0	89.0::275.0	0.00728936	0.0445236	cassette
Spire1	NM_001107381.1	Spire homolog 1 (Drosophila) (Predicted), isoform CRA_b	rno:307348	chr18:62425261-62425434	68::28	89::40	18.0::92.0	29.0::76.0	0.00729258	0.0445236	cassette
Ctc1	NM_001107010.1	Protein Ctc1	rno:303238	chr10:55355105-55355108	6::18	22::33	15.0::30.0	30.0::38.0	0.00735206	0.0448572	alt3
Trappc2	NM_001024965.1	Trafficking protein particle complex subunit 2	rno:501550	chrx:29955323-29955356	14::9	48::14	13.0::16.0	23.0::16.0	0.00735729	0.0448596	alt5
Fam3a	NM_001109324.1	family with sequence similarity 3, member A	rno:501664	chr1:152065320-152065443	39::126	20::71	65.0::35.0	35.0::34.0	0.00736356	0.0448684	cassette
LOC685431	XR_362392.1	similar to Alpha-enolase (2-phospho-D-glycerate hydro-lyase) (Non-neural enolase) (NNE) (Enolase 1)		chrx:22136533-22137180	6::27	0::7	452.0::105.0	291.0::36.0	0.00738253	0.0449302	alt5
Neo1	NM_001191881.1	Neogenin	rno:81735	chr8:63428898-63429056	145::45	96::59	39.0::112.0	37.0::93.0	0.0073834	0.0449302	cassette
LOC100174909	LOC100174909			chr11:36058577-36058592	1::24	4::6	14.0::60.0	16.0::44.0	0.00738829	0.0449305	alt3
Rpl4	NM_022510.1	60S ribosomal protein L4	rno:64302	chr8:68830745-68830746	86::254	0::184	149.0::302.0	80.0::293.0	0.00745047	0.0452319	alt5
Seli	NM_001134754.1	Similar to mKIAA1724 protein (Predicted), isoform CRA_a	rno:362713	chr6:37290072-37290075	5::34	0::16	56.0::73.0	32.0::45.0	0.007454	0.0452319	alt3
Neurl4	NM_001107013.1	neuralized E3 ubiquitin protein ligase 4	rno:303248	chr10:56263559-56263565	128::68	57::111	84.0::205.0	91.0::393.0	0.00746032	0.0452319	alt5
Sox6	NM_001024751.1	SRY (Sex determining region Y)-box 6	rno:293165	chr1:192832524-192832604	36::1	16::14	4.0::21.0	14.0::18.0	0.0074613	0.0452319	altstart
Tecpr1	NM_001037191.1	Tectonin beta-propeller repeat-containing protein 1	rno:304285	chr12:14449425-14449722	12::73	8::40	8.0::62.0	7.0::37.0	0.00746224	0.0452319	alt3
Nck2	NM_001108216.1	Protein Nck2	rno:316369	chr9:50024643-50024688	28::15	9::20	12.0::90.0	17.0::59.0	0.00747056	0.0452528	cassette
Ptprt	NM_001108603.1	Protein tyrosine phosphatase, receptor type, T (Predicted)	rno:362263	chr3:163793574-163793709	38::38	8::60	22.0::53.0	29.0::45.0	0.00749601	0.0453773	cassette
Smox	NM_001134854.1	Smox protein	rno:308652	chr3:130593963-130594052	8::61	6::43	75.0::53.0	63.0::40.0	0.00752436	0.0455192	cassette
Mprip	NM_053814.2	Myosin phosphatase Rho-interacting protein	rno:116504	chr10:45886384-45886388	65::15	27::27	28.0::86.0	48.0::80.0	0.00756976	0.045764	alt5
Herc6	XP_006236645.1	Protein Herc6	rno:362376	chr4:153450461-153450541	6::0	0::6	4.0::4.0	14.0::3.0	0.0076271	0.0460765	altstart
Lix1	NM_001106214.1	Lix1 homolog (chicken)	rno:292381	chr1:60126390-60126392	172::0	111::22	103.0::360.0	75.0::270.0	0.00763138	0.0460765	alt3
Rap1gds1	NM_001107728.1	Protein Rap1gds1	rno:310909	chr2:262806132-262806135	33::195	35::131	211.0::192.0	150.0::156.0	0.0076394	0.0460949	alt3
Pnmal1	NM_001108473.1	paraneoplastic Ma antigen family-like 1	rno:361515	chr1:80141234-80141297	71::9	113::12	57.0::80.0	91.0::66.0	0.00765112	0.0461168	alt3
Ryr3	XP_006234778.1	Protein Ryr3	rno:170546	chr3:110791013-110791333	13::15	5::32	12.0::24.0	24.0::26.0	0.00765299	0.0461168	cassette
Prpf39	NM_001108026.1	Protein Prpf39		chr6:96293409-96293508	0::17	16::8	27.0::65.0	24.0::52.0	0.00767217	0.0461853	cassette
Ppfia4	NM_080409.1	Liprin-alpha-4	rno:140592	chr13:56212557-56212634	2::78	11::79	79.0::68.0	68.0::49.0	0.0076743	0.0461853	alt3
Mycbp2	NM_001106055.2	Protein Mycbp2	rno:290447	chr15:97225951-97226073	19::31	0::10	4.0::66.0	19.0::51.0	0.00773329	0.046497	mutually_exclusive
Col6a2	NM_001100741.1	Protein Col6a2	rno:361821	chr20:14943923-14943976	0::75	7::29	37.0::31.0	18.0::23.0	0.00773613	0.046497	cassette
Ift122	NM_001009416.1	intraflagellar transport 122 homolog (Chlamydomonas)	rno:312651	chr4:211050163-211050229	0::89	8::60	35.0::42.0	27.0::41.0	0.00775353	0.0465714	cassette
Slc12a6	NM_001109630.1	Protein Slc12a6	rno:691209	chr3:110401506-110401550	32::135	23::81	46.0::74.0	29.0::56.0	0.00776934	0.0465877	cassette
Gatad2a	NM_001013881.2	Protein Gatad2a	rno:290669	chr16:21175652-21175661	48::31	51::16	33.0::50.0	21.0::68.0	0.00777131	0.0465877	alt5
Parp6	NM_001106828.1	Parp6 protein	rno:300759	chr8:64226183-64226252	37::272	8::204	186.0::264.0	128.0::235.0	0.0077955	0.0466893	cassette
Gramd1a	NM_001014160.1	GRAM domain-containing protein 1A	rno:361550	chr1:90722173-90722184	49::185	25::108	29.0::139.0	21.0::112.0	0.00781338	0.0467492	cassette
Ube2j1	NM_001106642.1	Protein Ube2j1	rno:297961	chr5:52862554-52862627	12::152	6::66	99.0::152.0	42.0::146.0	0.00782452	0.0467613	cassette
Tbc1d14	NM_001113365.1	TBC1 domain family member 14	rno:360956	chr14:79040845-79040978	83::18	94::37	16.0::129.0	22.0::126.0	0.00782548	0.0467613	altstart
Rbbp9	NM_019219.2	Putative hydrolase RBBP9	rno:29459	chr3:145136777-145136819	0::12	7::58	7.0::52.0	19.0::36.0	0.00784118	0.0468043	cassette
LOC100912162	XR_146829.1	uncharacterized LOC100912162		chr2:140838252-140839320	31::114	5::82	48.0::61.0	57.0::56.0	0.00784277	0.0468043	altend
Itih3	NM_017351.1	Inter-alpha-trypsin inhibitor heavy chain H3	rno:50693	chr16:6922944-6922979	18::20	32::31	31.0::128.0	42.0::142.0	0.0078615	0.0468859	cassette
Fhl1	NM_145669.3	Four and a half LIM domains 1, isoform CRA_b	rno:25177	chrx:153799298-153799360	68::17	48::6	26.0::149.0	34.0::129.0	0.00787272	0.0469226	cassette
Tsc2	NM_012680.3	Tuberin	rno:24855	chr10:13796183-13796186	71::0	79::31	73.0::86.0	102.0::112.0	0.00788697	0.0469774	alt3
LOC100912251	LOC100912251			chr2:207967408-207967488	18::63	6::39	23.0::96.0	15.0::84.0	0.00789726	0.047006	altend
Kcnh7	NM_131912.1	Potassium voltage-gated channel subfamily H member 7	rno:170739	chr3:55472581-55472601	20::13	6::6	27.0::37.0	19.0::22.0	0.00790493	0.047006	mutually_exclusive
Dlg2	NM_022282.1	Disks large homolog 2	rno:64053	chr1:163319555-163319635	191::32	143::64	16.0::238.0	32.0::173.0	0.00790911	0.047006	altstart
Ovca2	NM_001109036.1	RCG34508, isoform CRA_a	rno:497954	chr10:61734706-61734899	95::29	62::15	20.0::40.0	29.0::34.0	0.00791205	0.047006	altstart
Celf5	NM_001135603.1	Protein Celf5	rno:314647	chr7:11279259-11279261	5::34	15::30	20.0::25.0	25.0::54.0	0.0079268	0.0470183	alt3
Mllt1	NM_001106876.1	Similar to myeloid/lymphoid or mixed lineage-leukemia translocation to 1 homolog	rno:301119	chr9:9144071-9144196	34::73	14::46	34.0::118.0	24.0::89.0	0.00792905	0.0470183	cassette
Acin1	NM_001170468.1	Protein Acin1	rno:305884	chr15:37209578-37209697	51::47	37::21	44.0::77.0	27.0::77.0	0.00792933	0.0470183	cassette
Ptprt	NM_001108603.1	Protein tyrosine phosphatase, receptor type, T (Predicted)	rno:362263	chr3:163766200-163766335	11::41	2::101	29.0::52.0	44.0::45.0	0.00796157	0.0471492	cassette
Adipor1	NM_207587.1	Protein Adipor1	rno:289036	chr13:56315636-56315829	15::182	13::78	270.0::199.0	126.0::157.0	0.00798512	0.0472584	cassette
Med17	NM_001106801.1	Protein Med17	rno:300367	chr8:13770805-13770848	6::6	11::0	19.0::34.0	22.0::21.0	0.00801652	0.047414	alt5
Smarce1	NM_001024993.1	SWI/SNF-related matrix-associated actin-dependent regulator of chromatin subfamily E member 1	rno:303518	chr10:86923430-86923431	346::74	219::0	323.0::242.0	175.0::160.0	0.00812381	0.0479417	alt5
RGD1311575	XP_006250930.1	hypothetical LOC289568	rno:289568	chr14:33461712-33461715	22::99	12::103	203.0::237.0	196.0::207.0	0.00812747	0.0479417	alt3
Hnrnpk	NM_057141.1	Heterogeneous nuclear ribonucleoprotein K	rno:117282	chr17:8874560-8874603	7::44	8::21	31.0::119.0	17.0::96.0	0.00812754	0.0479417	cassette
LOC360919	NM_001108356.1	Protein LOC360919	rno:360919	chr14:18940069-18940149	8::0	4::11	3.0::4.0	14.0::3.0	0.00813158	0.0479417	altend
RGD1308106	NM_001134575.1	LOC361719	rno:361719	chr1:229595515-229595553	5::17	3::2	21.0::37.0	12.0::28.0	0.0081475	0.0479934	alt3
RGD1304592	NM_001134581.1	Protein RGD1304592	rno:362461	chr4:241472102-241472105	7::48	0::66	24.0::104.0	24.0::78.0	0.0081507	0.0479934	alt3
Dixdc1	NM_001037654.1	Dixin	rno:363062	chr8:53734026-53734155	8::7	0::7	6.0::44.0	8.0::36.0	0.0081664	0.0480553	cassette
Tnk2	NM_001008336.1	Activated CDC42 kinase 1	rno:303882	chr11:74445597-74445665	99::2	118::21	5.0::93.0	12.0::75.0	0.00821923	0.0483356	cassette
Arap1	XP_341896.5	Protein Arap1	rno:361617	chr1:172681052-172681132	32::6	10::1	19.0::32.0	7.0::29.0	0.00823983	0.048426	altstart
LOC100911769	XP_006235535.1	band 4.1-like protein 1-like		chr3:161732543-161732567	193::62	90::124	180.0::479.0	123.0::295.0	0.00826246	0.0484978	alt3
Qsox2	NM_001109434.1	RCG45511	rno:681023	chr3:9043038-9043138	11::4	3::14	5.0::24.0	12.0::17.0	0.0082625	0.0484978	cassette
Herc1	XP_236362.6	Protein Herc1	rno:315771	chr8:71830163-71830168	72::0	64::15	41.0::49.0	39.0::53.0	0.00830961	0.0487193	alt3
Tial1	NM_001013193.1	Tia1 cytotoxic granule-associated RNA binding protein-like 1	rno:361655	chr1:206893826-206893884	72::7	48::14	38.0::77.0	37.0::84.0	0.00831494	0.0487193	cassette
RGD1310351	NM_001106677.2	EF-hand calcium binding domain 14	rno:298425	chr5:138406603-138406617	26::43	20::76	10.0::41.0	17.0::39.0	0.00831601	0.0487193	cassette
Vamp4	NM_001108856.1	Vesicle-associated membrane protein 4 (Predicted), isoform CRA_a	rno:364033	chr13:85371448-85372436	43::115	26::150	45.0::69.0	64.0::57.0	0.00832585	0.04873	cassette
Spata7	NM_138862.3	Spermatogenesis-associated protein 7 homolog	rno:192225	chr6:131823951-131824046	29::52	17::39	20.0::31.0	17.0::29.0	0.00832835	0.04873	cassette
Gsta4	NM_001106840.1	Glutathione S-transferase alpha-4	rno:300850	chr8:85078902-85078982	16::3	1::5	17.0::98.0	17.0::69.0	0.00833771	0.0487541	altend
Ryr3	XP_006234778.1	Protein Ryr3	rno:170546	chr3:110808167-110808269	19::9	20::4	20.0::14.0	11.0::18.0	0.0083431	0.0487548	alt5
Ube3c	XP_006235923.1	Protein Ube3c	rno:362294	chr4:2643551-2643555	10::0	0::18	96.0::142.0	54.0::143.0	0.00840595	0.0490606	alt5
ND2	YP_665630.1	NADH-ubiquinone oxidoreductase chain 2	rno:26194	chrm:6544-6580	8::0	0::5	30618.0::18392.0	26468.0::11658.0	0.00840601	0.0490606	mutually_exclusive
RT1-CE12	NM_001008835.1	RT1 class I, CE12	rno:309600	chr20:6994453-6994533	5::2	1::12	15.0::56.0	18.0::41.0	0.0084422	0.0492409	altend
Zmiz1	NM_001108393.1	Retinoic acid induced 17 (Predicted)	rno:361103	chr16:1926725-1926979	56::159	109::146	91.0::96.0	85.0::70.0	0.0084542	0.0492798	cassette
Cbx6	NM_001012119.1	Protein Cbx6	rno:315136	chr7:121044067-121044121	33::14	45::10	75.0::377.0	52.0::336.0	0.00848342	0.049404	alt3
Pum1	NM_001108684.1	Pumilio 1 (Drosophila) (Predicted)	rno:362609	chr5:152551207-152551373	21::188	8::122	93.0::79.0	64.0::68.0	0.00848615	0.049404	cassette_multi
Pecam1	NM_031591.1	Platelet endothelial cell adhesion molecule	rno:29583	chr10:94614078-94614134	7::31	9::25	20.0::55.0	15.0::35.0	0.0085075	0.0494972	cassette
Spag9	NM_001108290.2	Protein Spag9	rno:360600	chr10:81600284-81600325	142::67	117::36	19.0::162.0	13.0::126.0	0.00851836	0.0495293	cassette
Fkbp8	NM_001037180.1	Peptidyl-prolyl cis-trans isomerase FKBP8	rno:290652	chr16:20505151-20505155	795::111	1189::372	1197.0::2306.0	1747.0::2827.0	0.00856516	0.0497702	alt5
Zfand5	NM_001106356.1	AN1-type zinc finger protein 5	rno:293960	chr1:246135600-246135604	55::161	0::142	94.0::134.0	76.0::160.0	0.00859341	0.0498719	alt5
Hsp90aa1	NM_175761.2	Heat shock protein HSP 90-alpha	rno:299331	chr6:144184390-144184392	249::0	199::30	193.0::923.0	184.0::735.0	0.00862248	0.0499977	alt3
Cdc42bpb	NM_053620.3	Serine/threonine-protein kinase MRCK beta	rno:113960	chr6:144650378-144650428	81::46	37::27	18.0::164.0	17.0::123.0	0.00862587	0.0499977	cassette
ND2	YP_665630.1	NADH-ubiquinone oxidoreductase chain 2	rno:26194	chrm:6374-6397	6::0	0::15	42742.0::18392.0	32242.0::11658.0	0.0086351	0.0500199	mutually_exclusive
Psmg2	NM_001106138.2	Protein Psmg2	rno:291539	chr18:62587408-62587526	20::75	4::86	41.0::50.0	44.0::43.0	0.00864063	0.0500207	cassette_multi
Fubp1	NM_001037653.1	Far upstream element-binding protein 1	rno:654496	chr2:276107142-276107222	70::22	85::14	22.0::98.0	20.0::80.0	0.00866684	0.0501412	altend
Fam190b	XR_360351.1	Protein Ccser2	rno:306306	chr16:13982026-13982210	9::34	0::45	62.0::48.0	47.0::37.0	0.00868362	0.0502069	altend
LOC100912115	XP_006240195.1	cutaneous T-cell lymphoma-associated antigen 5 homolog		chr6:89762822-89762848	21::47	18::1	14.0::32.0	3.0::28.0	0.00869807	0.0502278	cassette
Dync1i1	NM_019234.1	Cytoplasmic dynein 1 intermediate chain 1	rno:29564	chr4:30906734-30906752	380::54	486::35	68.0::389.0	63.0::371.0	0.00870725	0.0502496	alt5
RGD1308907	NM_001134559.1	G patch domain containing 2-like	rno:314325	chr6:119424732-119424812	14::11	31::4	10.0::36.0	5.0::29.0	0.00877164	0.0505897	altend
LOC361646	NM_001134574.1	similar to K04F10.2	rno:361646	chr1:204171524-204171655	8::37	8::23	49.0::16.0	17.0::11.0	0.00879507	0.0506618	cassette_multi
Tnik	NM_001106422.1	Protein Tnik	rno:294917	chr2:134043310-134043333	227::609	174::724	123.0::111.0	146.0::85.0	0.0088066	0.0506768	cassette
Map4k4	NM_001106904.1	Protein Map4k4	rno:301363	chr9:46442243-46442404	73::195	45::174	111.0::310.0	126.0::238.0	0.00880861	0.0506768	cassette
Srek1	NM_020092.1	Splicing factor, arginine/serine-rich 12, isoform CRA_b	rno:56763	chr2:52958267-52958390	8::28	21::12	37.0::70.0	11.0::54.0	0.00882026	0.0507124	cassette
Vezf1	XP_006247183.1	Protein Vezf1	rno:287615	chr10:74733001-74733019	56::0	46::61	6.0::58.0	16.0::48.0	0.00884039	0.0507652	alt3
Fam120b	NM_001107466.3	Protein Fam120b	rno:308218	chr1:242135078-242135123	2::64	13::35	72.0::36.0	39.0::32.0	0.00884735	0.0507737	alt5
Churc1	NM_001106741.2	RCG62367, isoform CRA_a	rno:299154	chr6:109222112-109222182	4::14	6::16	174.0::92.0	116.0::74.0	0.00889604	0.0510215	mutually_exclusive
LOC100910454	NM_001108811.2	Twisted gastrulation homolog 1 (Drosophila) (Predicted), isoform CRA_b	rno:363294	chr9:113245402-113245501	17::57	18::99	31.0::68.0	44.0::46.0	0.00890477	0.0510401	cassette
Rbm39	NM_001013207.2	Protein LOC100910882	rno:362251	chr3:158083287-158083358	117::22	49::0	12.0::117.0	3.0::76.0	0.00891652	0.0510475	cassette_multi
Ogdhl	NM_001106062.1	2-oxoglutarate dehydrogenase, mitochondrial	rno:290566	chr16:8428043-8428123	66::7	89::10	9.0::54.0	18.0::50.0	0.00891708	0.0510475	altend
Phf10	NM_001024747.1	PHD finger protein 10	rno:292404	chr1:58171648-58171784	6::11	11::3	10.0::68.0	6.0::59.0	0.00892359	0.0510533	cassette_multi
C8g	NM_001106555.1	Complement component 8, gamma polypeptide (Predicted), isoform CRA_a	rno:296545	chr3:2707429-2707452	2::28	9::12	8.0::26.0	11.0::12.0	0.00899678	0.0513668	alt5
Snx5	NM_001106518.1	Sorting nexin-5	rno:296199	chr3:144820759-144820762	14::35	21::0	41.0::106.0	29.0::67.0	0.00900057	0.0513668	alt5
LOC474147	LOC474147			chr5:176562779-176562886	80::93	43::105	217.0::105.0	251.0::92.0	0.00900609	0.0513668	cassette
LOC100362548	XP_003752868.1	Protein Elp3	rno:100362548	chr15:52732615-52732678	7::1	0::8	159.0::158.0	136.0::138.0	0.0091085	0.0519002	mutually_exclusive
Ubxn2b	NM_001107905.1	UBX domain-containing protein 2B	rno:312965	chr5:24087643-24087780	10::84	1::102	92.0::63.0	107.0::54.0	0.00911079	0.0519002	cassette_multi
LOC288913	NM_198728.1	similar to LEYDIG CELL TUMOR 10 KD PROTEIN	rno:288913	chr19:36334547-36334602	1::71	11::38	26.0::231.0	21.0::157.0	0.00913759	0.0520112	cassette
Tial1	NM_001013193.1	Tia1 cytotoxic granule-associated RNA binding protein-like 1	rno:361655	chr1:206897360-206897428	33::15	30::7	21.0::77.0	15.0::87.0	0.0091415	0.0520112	cassette
Osbpl1a	NM_172023.1	Oxysterol-binding protein-related protein 1	rno:259221	chr18:4095353-4095354	711::93	696::0	409.0::453.0	381.0::422.0	0.00916951	0.0521386	alt5
Atl1	NM_001009831.2	Atlastin-1	rno:362750	chr6:101810180-101810182	59::212	45::282	234.0::440.0	229.0::345.0	0.00918041	0.0521686	alt3
Cdc5l	NM_053527.1	CDC5 cell division cycle 5-like (S. pombe)	rno:85434	chr9:16861292-16861293	50::93	0::102	30.0::72.0	24.0::54.0	0.0091899	0.0521905	alt5
Nampt	NM_177928.3	Nicotinamide phosphoribosyltransferase	rno:297508	chr6:61753125-61753208	7::10	7::2	13.0::49.0	6.0::44.0	0.00920721	0.0522568	altstart
Nsmce2	NM_001024876.1	E3 SUMO-protein ligase NSE2	rno:299957	chr7:100478413-100478511	29::6	35::19	6.0::40.0	18.0::32.0	0.00925196	0.0524548	cassette
RGD1311095	NM_001134532.1	glutamine-rich 1	rno:301004	chr8:116653170-116653229	3::60	11::37	33.0::173.0	26.0::138.0	0.0092534	0.0524548	cassette
Grik5	NM_031508.2	Glutamate receptor ionotropic, kainate 5	rno:24407	chr1:83152463-83152466	764::87	689::57	478.0::338.0	403.0::315.0	0.00926139	0.0524658	alt3
Kif1a	XP_343631.5	Kinesin-like protein kif1a	rno:363288	chr9:99876130-99876156	435::1252	537::1289	338.0::654.0	329.0::678.0	0.00930424	0.0526465	cassette
Fam178a	NM_001134612.1	family with sequence similarity 178, member A	rno:499360	chr1:272125747-272126264	31::15	26::22	5.0::28.0	10.0::20.0	0.00933145	0.0527682	alt5
Cacnb2	NM_053851.1	Calcium channel, voltage-dependent, beta 2 subunit, isoform CRA_g	rno:116600	chr17:83741489-83741622	92::26	158::6	80.0::89.0	95.0::75.0	0.00934629	0.0528199	mutually_exclusive
Banp	NM_001106191.1	Btg3 associated nuclear protein	rno:292064	chr19:65486456-65486536	0::9	13::7	14.0::39.0	10.0::38.0	0.00938218	0.0529904	altstart
Wdr45l	NM_001039587.1	Protein Wdr45l	rno:360682	chr10:110124962-110125016	22::49	4::97	10.0::76.0	9.0::98.0	0.00940325	0.0530448	alt5
Ist1	NM_001017454.2	IST1 homolog	rno:307833	chr19:52810968-52811060	27::174	51::178	67.0::164.0	87.0::140.0	0.00941323	0.0530499	cassette
LOC684811	LOC684811			chr5:162779166-162779180	36::89	40::21	18.0::81.0	6.0::68.0	0.00942196	0.0530499	cassette
Fbxo8	NM_001012050.1	F-box protein 8	rno:306436	chr16:36956406-36956521	31::14	30::22	16.0::42.0	16.0::33.0	0.00943098	0.0530499	cassette
RGD1306861	NM_001271210.1	Ral GTPase-activating protein subunit beta	rno:362257	chr3:160680199-160680234	27::35	25::12	11.0::70.0	7.0::58.0	0.00943161	0.0530499	cassette
RGD1565685	NM_001126286.2	similar to RIKEN cDNA 1810030O07	rno:317344	chrx:11896205-11896281	14::23	8::26	22.0::30.0	15.0::31.0	0.00943275	0.0530499	alt3
Gfra1	NM_012959.1	Glial cell line derived neurotrophic factor family receptor alpha 1, isoform CRA_b	rno:25454	chr1:286608920-286608924	60::8	64::0	50.0::40.0	50.0::33.0	0.00944253	0.0530529	alt5
Phf12	NM_001013117.2	PHD finger protein 12	rno:303274	chr10:66805644-66805702	11::8	15::0	19.0::31.0	4.0::25.0	0.00946188	0.0530529	cassette
Ptprk	NM_001029902.2	Receptor-like protein tyrosine phosphatase kappa	rno:360302	chr1:18643161-18643164	1::42	7::15	34.0::35.0	14.0::34.0	0.00946669	0.0530529	alt3
Spsb3	NM_001106988.1	Protein Spsb3	rno:302981	chr10:14066762-14066844	110::21	129::16	66.0::160.0	48.0::129.0	0.0094682	0.0530529	cassette
Unc45a	NM_001037647.1	Protein unc-45 homolog A	rno:308759	chr1:143085000-143085143	22::26	19::19	30.0::77.0	37.0::57.0	0.0094693	0.0530529	alt3
Gmppa	NM_001025056.1	Mannose-1-phosphate guanyltransferase alpha	rno:501167	chr9:82401645-82401793	23::8	44::23	10.0::54.0	15.0::54.0	0.0094767	0.0530529	altstart
Ralgds	NM_019250.2	Ral guanine nucleotide dissociation stimulator	rno:29622	chr3:12470019-12470055	37::102	17::83	41.0::140.0	29.0::105.0	0.00947889	0.0530529	alt3
LOC689991	XP_003754584.1	similar to CG18437-PA		chr9:73699654-73699857	22::45	48::32	31.0::85.0	30.0::77.0	0.00947905	0.0530529	cassette
Spsb3	NM_001106988.1	Protein Spsb3	rno:302981	chr10:14067997-14068053	94::12	95::29	144.0::169.0	126.0::210.0	0.00950763	0.0531808	alt3
Arsb	NM_033443.1	Arsb protein	rno:25227	chr2:42717308-42717309	45::19	52::0	122.0::542.0	117.0::272.0	0.00958834	0.0535999	alt3
Dexi	NM_001109026.1	dexamethasone-induced transcript	rno:497857	chr10:4026230-4026320	101::24	54::20	30.0::59.0	18.0::58.0	0.00963608	0.0538344	cassette
Rnr2	Rnr2	l-rRNA	rno:170603	chrm:5468-5511	31::39	64::69	46227.0::11747.0	38735.0::9284.0	0.0096582	0.0539254	cassette
Pcbp3	NM_001011945.1	Poly(RC) binding protein 3	rno:294336	chr20:14767405-14767474	7::44	0::33	29.0::54.0	18.0::14.0	0.00966476	0.0539296	alt5
Rnf112	NM_138613.1	RING finger protein 112	rno:24916	chr10:47496227-47496261	137::20	194::48	37.0::431.0	57.0::376.0	0.00972078	0.0541847	alt3
Akap13	NM_001106271.2	Protein Akap13	rno:293024	chr1:138205502-138205582	29::6	44::6	14.0::23.0	8.0::20.0	0.0097269	0.0541847	altstart
Ralgapa1	NM_020083.2	Ral GTPase-activating protein subunit alpha-1	rno:56785	chr6:86095423-86095563	9::62	7::49	26.0::67.0	31.0::57.0	0.00972932	0.0541847	cassette
Ccnc	NM_001100472.1	Cyclin C, isoform CRA_b	rno:114839	chr5:40536994-40537471	35::145	33::79	71.0::103.0	43.0::89.0	0.0097368	0.0541847	cassette
Cald1	NM_013146.2	Caldesmon 1, isoform CRA_b	rno:25687	chr4:62016643-62016777	23::5	19::27	3.0::33.0	10.0::21.0	0.00973968	0.0541847	cassette
Grk6	NM_031657.3	G protein-coupled receptor kinase 6, splice variant C	rno:59076	chr17:11816363-11816480	52::12	33::6	13.0::116.0	7.0::99.0	0.0097491	0.0542045	altend
Madd	NM_053585.1	MAP kinase-activating death domain protein	rno:94193	chr3:86671562-86671631	180::263	202::216	136.0::169.0	113.0::145.0	0.00977755	0.0543301	cassette_multi
Camta1	NM_001195560.1	calmodulin binding transcription activator 1	rno:362665	chr5:172507289-172507587	12::12	6::9	15.0::78.0	8.0::59.0	0.00982632	0.0545684	altend
Tpm1	NM_019131.2	Tropomyosin alpha-1 chain	rno:24851	chr8:77172882-77173007	77::13	63::6	120.0::372.0	60.0::307.0	0.00983295	0.0545726	mutually_exclusive
Magi2	NM_053621.1	Membrane-associated guanylate kinase, WW and PDZ domain-containing protein 2	rno:113970	chr4:11138934-11138975	0::31	7::16	21.0::72.0	10.0::53.0	0.00984353	0.0545902	cassette
Chd8	NM_022933.2	Chromodomain-helicase-DNA-binding protein 8	rno:65027	chr15:32438348-32438372	47::10	28::11	25.0::42.0	19.0::33.0	0.0098479	0.0545902	alt3
Tubb2a	NM_001109119.1	Tubulin beta-2A chain	rno:498736	chr17:33390836-33391212	15::1	0::1	1439.0::1689.0	571.0::1210.0	0.00986308	0.0546146	mutually_exclusive
Map7d1	NM_001109438.1	RCG31495	rno:681287	chr5:148027074-148027083	207::53	184::59	152.0::452.0	132.0::466.0	0.00986409	0.0546146	alt5
Pnpt1	NM_001142371.1	Pnpt1 protein	rno:360992	chr14:113212701-113212843	30::10	22::12	17.0::42.0	7.0::46.0	0.0098768	0.0546524	alt5
Fkbp3	NM_001106736.2	Peptidyl-prolyl cis-trans isomerase	rno:299104	chr6:96300350-96300352	399::49	334::0	190.0::220.0	125.0::195.0	0.00989092	0.0546914	alt3
Adck4	NM_001012065.1	Uncharacterized aarF domain-containing protein kinase 4	rno:308453	chr1:85255954-85255958	7::58	3::53	34.0::35.0	32.0::56.0	0.00989564	0.0546914	alt5
LOC100910332	LOC100910332			chr6:142941653-142942098	13::35	24::58	16.0::36.0	27.0::132.0	0.00990768	0.0547209	alt3
RGD1306072	XP_006255397.1	hypothetical LOC304654	rno:304654	chr19:36246108-36246212	1::21	3::0	20.0::14.0	4.0::12.0	0.00991279	0.0547209	cassette
RGD1304592	NM_001134581.1	Protein RGD1304592	rno:362461	chr4:241501009-241501041	19::9	18::22	8.0::58.0	12.0::55.0	0.00992629	0.0547629	cassette
Lrrc49	NM_001134469.1	leucine rich repeat containing 49	rno:300763	chr8:65328907-65329110	16::9	15::0	83.0::235.0	82.0::165.0	0.00993995	0.0548056	mutually_exclusive
Clcn2	NM_017137.1	Protein LOC100912455	rno:29232	chr11:86958339-86958495	13::15	5::27	11.0::6.0	3.0::6.0	0.00994823	0.0548063	cassette
Ccdc41	NM_001014266.1	Centrosomal protein of 83 kDa	rno:366872	chr7:35844658-35844750	4::39	6::39	21.0::31.0	22.0::24.0	0.00995189	0.0548063	cassette
Ddx46	NM_139098.1	Probable ATP-dependent RNA helicase DDX46	rno:245957	chr17:11603182-11603262	62::0	40::8	7.0::69.0	11.0::57.0	0.00995805	0.0548077	altend
Slc30a3	NM_001013243.1	Zinc transporter 3	rno:366568	chr6:36457851-36457996	8::277	27::139	60.0::193.0	39.0::209.0	0.00996621	0.0548201	altstart
Napg	NM_001107384.1	RCG46917, isoform CRA_b	rno:307382	chr18:57548402-57548426	35::8	33::5	19.0::55.0	14.0::55.0	0.00997954	0.0548609	alt5
Bnip2	NM_001106835.1	Protein Bnip2	rno:300811	chr8:76662160-76662195	24::40	18::18	18.0::30.0	6.0::30.0	0.00999131	0.054893	cassette
Cdh11	NM_053392.1	Protein Cdh11	rno:84407	chr19:2420040-2420120	21::15	15::2	12.0::82.0	3.0::59.0	0.0100092	0.0549464	altstart
Gria3	NM_032990.2	Glutamate receptor 3	rno:29628	chrx:127897384-127897498	38::84	14::52	43.0::122.0	34.0::110.0	0.0100129	0.0549464	mutually_exclusive
Eif4e2	NM_001108808.1	Eif4e2 protein	rno:363275	chr9:94049773-94049853	105::209	35::97	99.0::120.0	54.0::77.0	0.0100252	0.054958	altend
Rtel1	NM_001191857.1	Regulator of telomere elongation helicase 1	rno:362288	chr3:180539789-180539873	14::96	2::65	42.0::61.0	27.0::49.0	0.0100268	0.054958	cassette_multi
Ube3a	NM_001191837.2	Protein Ube3a	rno:361585	chr1:117768403-117768483	44::2	27::6	5.0::35.0	13.0::27.0	0.0100365	0.0549785	altend
Slc4a2	NM_017048.2	Anion exchange protein 2	rno:24780	chr4:7288707-7288787	21::2	16::14	4.0::24.0	18.0::23.0	0.0100541	0.05501	altstart
Usp47	NM_001107542.2	Ubiquitin carboxyl-terminal hydrolase	rno:308896	chr1:183890068-183890127	76::158	51::61	52.0::103.0	21.0::71.0	0.0100688	0.0550577	cassette
Rnr2	Rnr2	l-rRNA	rno:170603	chrm:6374-6397	6::0	0::15	42742.0::11747.0	32242.0::9284.0	0.0100867	0.0551112	mutually_exclusive
ND2	YP_665630.1	NADH-ubiquinone oxidoreductase chain 2	rno:26194	chrm:14784-14819	41::10	23::14	58455.0::18392.0	46272.0::11658.0	0.0100904	0.0551112	cassette
Zfp532	NM_001107382.1	Protein Zfp532	rno:307362	chr18:60537210-60537491	21::32	9::42	16.0::53.0	21.0::44.0	0.0101182	0.0552303	cassette
Pbx3	NM_001107834.1	Protein Pbx3	rno:311876	chr3:18574442-18574554	9::17	6::11	14.0::31.0	16.0::26.0	0.0101659	0.055458	cassette
Vps45	NM_172072.2	Vacuolar protein sorting-associated protein 45	rno:64516	chr2:217634695-217634696	295::70	168::0	155.0::189.0	77.0::121.0	0.0101815	0.0555103	alt5
Syn2	NM_019159.1	Synapsin-2	rno:29179	chr4:210446399-210446553	5::39	0::29	54.0::24.0	38.0::25.0	0.0102306	0.0557454	alt3
LOC100910758	XR_146978.1	uncharacterized LOC100910758		chr5:105576025-105576028	413::119	277::102	443.0::611.0	324.0::468.0	0.0102541	0.0558407	alt3
Piga	NM_001108816.2	Phosphatidylinositol glycan, class A (Mapped), isoform CRA_a	rno:363464	chrx:32169702-32170079	4::6	5::4	7.0::31.0	11.0::29.0	0.0103151	0.0561069	alt5
Mtmr2	NM_001108123.1	Protein Mtmr2	rno:315422	chr8:12263076-12263156	127::0	162::26	3.0::69.0	10.0::63.0	0.010325	0.0561133	altstart
Rgl1	NM_001105957.1	Ral guanine nucleotide dissociation stimulator,-like 1 (Predicted), isoform CRA_a	rno:289080	chr13:75042616-75042619	23::35	19::16	13.0::75.0	8.0::57.0	0.0103284	0.0561133	alt3
Tcf4	NM_053369.1	Transcription factor 4	rno:84382	chr18:64664393-64664396	175::19	66::1	116.0::181.0	48.0::107.0	0.0103378	0.0561316	alt3
Ube2q1	NM_001106448.2	Ubiquitin-conjugating enzyme E2Q (Putative) (Predicted), isoform CRA_a	rno:295252	chr2:208530568-208530678	20::22	26::66	16.0::270.0	28.0::233.0	0.0103495	0.0561621	cassette
Ncaph2	NM_001024877.1	Condensin-2 complex subunit H2	rno:300149	chr7:130026467-130026470	9::60	17::117	52.0::210.0	86.0::180.0	0.0103614	0.0561938	alt3
LOC689991	XP_003754584.1	similar to CG18437-PA		chr9:73686071-73686074	44::52	45::56	81.0::119.0	88.0::76.0	0.0103893	0.0563097	alt3
Pias2	NM_053337.1	E3 SUMO-protein ligase PIAS2	rno:83422	chr18:73203853-73203947	39::8	22::16	11.0::55.0	12.0::41.0	0.0103987	0.0563097	altend
Sh3rf1	NM_198764.1	E3 ubiquitin-protein ligase SH3RF1	rno:306417	chr16:31909984-31909985	0::108	36::205	53.0::132.0	87.0::87.0	0.010401	0.0563097	alt3
Ctnna1	NM_001007145.1	Catenin (Cadherin associated protein), alpha 1	rno:307505	chr18:27727939-27728019	147::10	74::20	10.0::78.0	11.0::58.0	0.0104292	0.0564086	altstart
Stag2	NM_001173507.1	stromal antigen 2	rno:313304	chrx:128702375-128702485	58::68	22::57	29.0::48.0	23.0::36.0	0.0104314	0.0564086	cassette
Dnaja1	NM_022934.1	DnaJ homolog subfamily A member 1	rno:65028	chr5:61562813-61562893	235::74	243::31	97.0::569.0	34.0::541.0	0.010444	0.0564441	altstart
Strn	NM_019148.2	Striatin	rno:29149	chr6:1234295-1234297	19::6	26::13	30.0::64.0	35.0::63.0	0.0104594	0.0564943	alt5
Rims1	NM_052829.1	Regulating synaptic membrane exocytosis protein 1	rno:84556	chr9:27571350-27571361	24::69	8::38	17.0::121.0	9.0::86.0	0.0104724	0.0565145	cassette
Nr3c2	NM_013131.1	Mineralocorticoid receptor	rno:25672	chr19:45627241-45627348	296::49	181::0	17.0::122.0	3.0::85.0	0.0104753	0.0565145	cassette
Mrps24	NM_001077659.1	Protein Mrps24	rno:498406	chr14:86640563-86640566	0::55	15::18	47.0::89.0	28.0::83.0	0.0105018	0.0565915	alt3
Acad9	NM_181768.2	Acad9 protein	rno:294973	chr2:142429055-142429135	22::4	18::34	3.0::83.0	13.0::75.0	0.010514	0.056624	altstart
Adcy3	NM_130779.2	Adenylate cyclase type 3	rno:64508	chr6:38449963-38449966	34::5	33::10	11.0::45.0	7.0::34.0	0.0105478	0.0567732	alt3
Paqr4	NM_001017377.1	Progestin and adipoQ receptor family member IV	rno:302967	chr10:12894612-12894848	10::17	10::38	14.0::30.0	8.0::35.0	0.0105572	0.0567907	alt5
Papola	NM_001108056.2	Papola protein	rno:314417	chr6:138854016-138854078	120::26	96::52	12.0::88.0	18.0::72.0	0.0105734	0.056833	cassette
Sun2	XP_235483.6	Similar to SUN2 (Predicted), isoform CRA_a	rno:315135	chr7:120953297-120953390	0::77	7::39	41.0::43.0	24.0::38.0	0.0105773	0.056833	cassette_multi
Cdadc1	NM_001012156.1	Protein Cdadc1	rno:361052	chr15:43690681-43690761	45::15	22::4	20.0::43.0	6.0::39.0	0.0106125	0.0569562	altend
Tmem222	NM_001113780.1	transmembrane protein 222	rno:313021	chr5:155132273-155132436	29::0	25::14	9.0::42.0	13.0::48.0	0.010624	0.0569848	alt3
Cep120	NM_001191697.1	Protein Cep120	rno:307302	chr18:47921812-47921953	6::10	14::1	31.0::44.0	26.0::36.0	0.0106401	0.05702	mutually_exclusive
Gpr108	NM_199399.1	Protein GPR108	rno:316136	chr9:8715946-8716067	48::25	29::40	10.0::62.0	20.0::47.0	0.0106428	0.05702	cassette
Tnk2	NM_001008336.1	Activated CDC42 kinase 1	rno:303882	chr11:74453089-74453169	105::10	66::23	18.0::93.0	15.0::75.0	0.0107099	0.0572797	altstart
Inpp4a	NM_031002.3	Type I inositol 3,4-bisphosphate 4-phosphatase	rno:80849	chr9:43672652-43672669	29::307	45::244	82.0::158.0	71.0::129.0	0.0107107	0.0572797	cassette
Chd4	XP_232354.5	Protein Chd4	rno:117535	chr4:224634526-224634547	28::60	9::43	47.0::155.0	18.0::112.0	0.0107145	0.0572797	alt3
Pc	NM_012744.2	Pyruvate carboxylase, mitochondrial	rno:25104	chr1:226631661-226631697	10::9	7::28	6.0::118.0	12.0::98.0	0.0107187	0.0572797	cassette
Nrd1	NM_012993.2	Nardilysin	rno:25499	chr5:132491905-132492038	123::6	137::24	6.0::124.0	13.0::109.0	0.0107222	0.0572797	cassette
Prepl	NM_001010951.1	Prolyl endopeptidase-like	rno:298771	chr6:8262945-8262948	214::30	158::0	89.0::406.0	57.0::257.0	0.0107329	0.0572833	alt3
Hddc3	NM_001107528.1	HD domain containing 3 (Predicted), isoform CRA_b	rno:308758	chr1:143089041-143089121	63::7	53::8	6.0::47.0	17.0::38.0	0.0107352	0.0572833	altstart
Fgfr2	NM_012712.1	Heparin-binding fibroblast growth factor receptor 2	rno:25022	chr1:207707921-207708187	35::64	19::64	29.0::64.0	23.0::55.0	0.0107467	0.0573119	cassette
Macf1	NM_001135758.2	Microtubule-actin cross-linking factor 1		chr5:144876752-144877078	15::122	24::97	53.0::72.0	69.0::61.0	0.0107714	0.0573225	cassette
MGC93975	MGC93975			chr1:101561636-101561762	58::9	34::8	11.0::56.0	16.0::32.0	0.010772	0.0573225	alt3
Mas1	NM_012757.2	Proto-oncogene Mas	rno:25153	chr1:51649481-51649603	46::17	34::11	26.0::55.0	14.0::66.0	0.0107735	0.0573225	alt5
LOC685152	XP_006232855.1	Protein Atp8b2	rno:685152	chr2:208710818-208710948	15::41	3::39	24.0::65.0	21.0::57.0	0.0107914	0.0573849	cassette
Irf2	NM_001047086.1	Interferon regulatory factor	rno:290749	chr16:48403095-48403175	20::27	29::5	18.0::80.0	4.0::52.0	0.010816	0.0574702	altstart
Sorbs3	NM_001005762.1	Sorbin and SH3 domain containing 3, isoform CRA_b	rno:282843	chr15:55594934-55594986	30::190	0::187	64.0::44.0	56.0::37.0	0.0108198	0.0574702	cassette
Elmod3	NM_001013087.1	ELMO domain-containing protein 3	rno:297342	chr4:165195041-165195168	0::20	7::20	22.0::29.0	27.0::25.0	0.0108562	0.0576304	cassette
Appl2	NM_001108741.1	adaptor protein, phosphotyrosine interaction, PH domain and leucine zipper containing 2	rno:362860	chr7:26435539-26435753	28::34	16::25	52.0::32.0	37.0::34.0	0.0108687	0.0576639	alt3
Sptbn4	NM_001100845.1	Protein Sptbn4	rno:308458	chr1:85417238-85417318	102::37	55::51	15.0::90.0	26.0::78.0	0.0108863	0.0577239	altstart
Zcchc6	Zcchc6	Protein Zcchc6	rno:501515	chr17:7476428-7476508	12::0	1::9	3.0::46.0	10.0::37.0	0.0109656	0.0581113	altend
Vps39	NM_001012186.2	Protein Vps39	rno:362199	chr3:118638032-118638033	53::38	64::0	104.0::145.0	74.0::136.0	0.0109865	0.0581891	alt5
Rapgef4	XP_006234430.1	CAMPS	rno:252857	chr3:65326337-65326390	88::161	44::97	34.0::190.0	38.0::136.0	0.0110075	0.0582671	cassette
Cacnb2	NM_053851.1	Calcium channel, voltage-dependent, beta 2 subunit, isoform CRA_g	rno:116600	chr17:83741764-83741783	26::92	6::158	12.0::89.0	5.0::75.0	0.0110355	0.0583816	mutually_exclusive
Tmem229b	NM_001109359.1	transmembrane protein 229B	rno:503035	chr6:111528189-111528192	70::65	66::67	102.0::188.0	105.0::133.0	0.011046	0.0584042	alt3
LOC289378	LOC289378			chr13:114253377-114253383	5::0	0::6	21.0::43.0	5.0::29.0	0.0110702	0.0584968	alt3
Stk38	NM_001015025.1	Protein Stk38	rno:361813	chr20:8485193-8485316	7::42	4::41	29.0::34.0	29.0::31.0	0.0110762	0.0584968	cassette
Ccar1	NM_001108535.1	Protein Ccar1	rno:361849	chr20:34163692-34163719	27::1	27::10	17.0::68.0	21.0::63.0	0.0110882	0.0585269	alt3
Eprs	NM_001024238.1	Eprs protein	rno:289352	chr13:107998768-107998788	40::46	41::14	15.0::79.0	6.0::75.0	0.0111059	0.0585678	cassette
Atf2	NM_031018.1	Cyclic AMP-dependent transcription factor ATF-2	rno:81647	chr3:67274022-67274102	30::16	13::18	15.0::115.0	18.0::82.0	0.0111176	0.0585678	altstart
Nlgn1	NM_053868.2	Neuroligin-1	rno:116647	chr2:131485091-131485150	44::2	40::17	3.0::81.0	9.0::59.0	0.0111207	0.0585678	cassette
Atp11b	XP_006232327.1	Protein Atp11b	rno:361929	chr2:142055157-142055302	0::54	9::32	27.0::43.0	16.0::34.0	0.0111212	0.0585678	cassette
Tspan33	NM_001109227.1	Protein Tspan33	rno:500065	chr4:56767956-56768036	83::0	58::8	3.0::82.0	12.0::78.0	0.011134	0.0586019	altend
Dym	NM_001106133.2	Dymeclin	rno:291433	chr18:70319447-70319611	40::5	51::17	6.0::93.0	13.0::87.0	0.0111413	0.0586074	cassette
LOC687022	XP_006244238.1	similar to SEC22 vesicle trafficking protein-like 3	rno:687022	chr8:129508107-129508130	12::31	7::68	35.0::53.0	64.0::55.0	0.0111507	0.0586232	alt3
Sh3kbp1	NM_053360.2	SH3-domain kinase binding protein 1, isoform CRA_b	rno:84357	chrx:38106561-38106689	23::138	10::95	61.0::107.0	35.0::71.0	0.0111672	0.058677	cassette
Ppox	NM_001105968.1	Orexin	rno:289219	chr13:94277221-94277263	0::74	14::24	31.0::29.0	16.0::24.0	0.0112118	0.0588781	cassette
rnf141	NM_001001800.1	RING finger protein 141	rno:308900	chr1:182628296-182628477	3::4	7::7	163.0::335.0	157.0::287.0	0.011276	0.0591478	mutually_exclusive
Nprl3	NM_001034936.1	Alpha globin regulatory element containing protein	rno:360505	chr10:15528701-15528739	41::0	12::25	3.0::43.0	10.0::39.0	0.0112931	0.0591625	cassette
RGD1359529	NM_001014193.2	similar to chromosome 1 open reading frame 63	rno:362626	chr5:157032190-157032299	24::12	50::31	137.0::174.0	195.0::174.0	0.0113296	0.0592948	cassette
Add1	NM_016990.2	Alpha-adducin	rno:24170	chr14:82058060-82058096	557::448	290::479	161.0::461.0	165.0::359.0	0.0114069	0.059666	cassette
Klhl18	XP_236647.6	kelch-like family member 18	rno:316012	chr8:118023640-118023655	28::14	12::9	19.0::34.0	11.0::23.0	0.011427	0.0597038	alt3
Ptbp2	NM_001005555.1	Polypyrimidine tract-binding protein 2	rno:310820	chr2:241308411-241308414	61::38	43::51	54.0::79.0	55.0::80.0	0.0114386	0.0597304	alt3
Relt	NM_001108495.1	RELT tumor necrosis factor receptor	rno:361615	chr1:172084518-172084599	0::29	9::32	33.0::17.0	21.0::12.0	0.0114636	0.0598275	cassette
RGD1562018	NM_001170475.1	transmembrane protein 260	rno:361030	chr15:29273836-29273984	1::10	4::32	8.0::26.0	9.0::21.0	0.0114707	0.059831	cassette
Srsf6	NM_001014185.2	Similar to dJ862K6.2.2 (Splicing factor, arginine/serine-rich 6 (SRP55-2)(Isoform 2)), isoform CRA_a	rno:362264	chr3:165503618-165503885	14::9	19::4	28.0::123.0	30.0::119.0	0.0114898	0.0598968	cassette
Fam190b	XR_360351.1	Protein Ccser2	rno:306306	chr16:13987864-13987903	18::36	15::66	13.0::48.0	23.0::37.0	0.0115186	0.0600132	cassette
Ubr4	NM_001039026.1	E3 ubiquitin-protein ligase UBR4	rno:313658	chr5:161660588-161660594	0::93	15::65	98.0::120.0	53.0::72.0	0.0115815	0.0602741	alt5
Mapt	NM_017212.2	Microtubule-associated protein tau	rno:29477	chr10:92103660-92103746	214::342	149::294	158.0::544.0	126.0::426.0	0.0115817	0.0602741	cassette_multi
Spag9	NM_001108290.2	Protein Spag9	rno:360600	chr10:81648767-81648805	149::141	154::115	55.0::162.0	47.0::126.0	0.0115975	0.0603228	cassette
Trak1	NM_001134565.1	Similar to 106 kDa O-GlcNAc transferase-interacting protein (Predicted), isoform CRA_a	rno:316085	chr8:129239742-129239822	175::52	178::26	32.0::159.0	28.0::122.0	0.0116068	0.0603369	altstart
Cyp7b1	NM_019138.1	Cytochrome P450, family 7, subfamily b, polypeptide 1	rno:25429	chr2:122466049-122466255	13::56	1::63	96.0::54.0	114.0::34.0	0.0117842	0.0612249	cassette_multi
Mtmr3	NM_001012038.1	Myotubularin-related protein 3	rno:305482	chr14:85431965-85432042	17::0	0::5	50.0::104.0	40.0::75.0	0.0117927	0.0612351	mutually_exclusive
Clk4	NM_001013041.1	CDC like kinase 4	rno:287269	chr10:36493970-36494047	10::7	12::19	8.0::36.0	9.0::37.0	0.0118179	0.0613314	cassette_multi
Yeats2	NM_001109057.1	Similar to YEATS domain containing 2 (Predicted)	rno:498112	chr11:87499638-87499745	2::8	2::1	12.0::41.0	16.0::34.0	0.0118291	0.0613554	mutually_exclusive
Cdk11b	NM_145766.2	Cyclin-dependent kinase 11B	rno:252879	chr5:176528370-176528416	23::91	38::42	38.0::127.0	23.0::94.0	0.0118621	0.0614917	cassette
Akap8l	NM_001013946.1	Protein Akap8l	rno:299569	chr7:14508429-14508488	122::24	123::11	27.0::114.0	22.0::105.0	0.0119476	0.0619007	cassette
Adam22	XP_006236077.1	Protein Adam22	rno:57033	chr4:22912807-22912894	13::14	18::4	8.0::14.0	6.0::26.0	0.0119716	0.0619905	alt5
Shd	NM_001108223.1	src homology 2 domain-containing transforming protein D	rno:316507	chr9:10080725-10080782	97::3	45::10	119.0::81.0	86.0::77.0	0.011992	0.0620612	alt5
Klhl2	XP_006253119.1	Kelch-like protein 2	rno:290692	chr16:26691456-26691618	20::6	15::0	254.0::283.0	283.0::262.0	0.0120091	0.0621061	mutually_exclusive
Eri3	XP_233435.5	Uncharacterized protein	rno:313535	chr5:140210128-140210134	90::31	66::26	70.0::464.0	53.0::324.0	0.012014	0.0621061	alt3
Cdh13	NM_138889.2	Protein Cdh13	rno:192248	chr19:62711378-62711445	90::354	41::304	213.0::173.0	176.0::124.0	0.0120348	0.0621785	retain_intron
Tcerg1	NM_001107390.2	transcription elongation regulator 1	rno:307474	chr18:36551093-36551186	80::8	82::29	8.0::75.0	17.0::62.0	0.0120667	0.0623086	cassette
Smarcb1	NM_001025728.1	SWI/SNF related, matrix associated, actin dependent regulator of chromatin, subfamily b, member 1, isoform CRA_b	rno:361825	chr20:15840527-15840554	62::149	63::151	151.0::130.0	152.0::113.0	0.0120867	0.06236	alt5
Cdkal1	NM_001108413.1	Protein Cdkal1		chr17:38901073-38901135	7::48	0::27	29.0::21.0	15.0::20.0	0.0121117	0.0624368	cassette
Nup37	NM_001106775.1	Protein Nup37	rno:299706	chr7:28853046-28853308	5::19	3::24	15.0::10.0	6.0::16.0	0.0121588	0.0626267	altend
LOC685834	LOC685834			chr7:141608708-141608785	16::4	24::16	12.0::53.0	15.0::53.0	0.012162	0.0626267	cassette
Orc3	NM_001025282.1	Origin recognition complex subunit 3	rno:313138	chr5:54627827-54627830	7::32	17::30	15.0::58.0	14.0::40.0	0.0121721	0.0626437	alt3
R3hdm2	NM_001130557.1	Protein R3hdm2	rno:362894	chr7:70946949-70947002	70::292	85::174	89.0::140.0	54.0::115.0	0.0122346	0.0629305	cassette
Pi4kb	NM_031083.1	Phosphatidylinositol 4-kinase beta	rno:81747	chr2:215648354-215648398	42::17	40::42	10.0::132.0	15.0::89.0	0.0122457	0.0629421	cassette
Tpp2	NM_031137.1	Uncharacterized protein	rno:81815	chr9:50390598-50390636	59::41	49::68	17.0::56.0	22.0::47.0	0.0122717	0.0630132	cassette
Rnf114	NM_001001517.1	RING finger protein 114	rno:362277	chr3:170403538-170403688	33::15	35::2	14.0::87.0	6.0::78.0	0.0122779	0.0630132	cassette
Txn2	NM_053331.2	Thioredoxin, mitochondrial	rno:79462	chr7:119148879-119149002	46::370	11::197	183.0::259.0	102.0::201.0	0.0122865	0.0630227	cassette
Flot1	NM_022701.2	Flot1 protein	rno:64665	chr20:5532820-5532822	242::88	61::79	268.0::425.0	113.0::253.0	0.0123066	0.063091	alt3
Nras	NM_080766.2	GTPase NRas	rno:24605	chr2:224990682-224990723	38::98	38::46	29.0::103.0	15.0::80.0	0.012342	0.0632375	cassette
Atp6v1g2	NM_212490.2	Lysosomal ATPase	rno:368044	chr20:6903537-6903617	916::197	521::135	110.0::769.0	84.0::702.0	0.0123618	0.0633039	altstart
Ggnbp2	NM_001004273.1	Gametogenetin-binding protein 2	rno:360584	chr10:72070545-72070551	164::40	94::15	143.0::133.0	78.0::84.0	0.0123799	0.0633617	alt5
RGD1312005	NM_001106144.2	similar to DD1	rno:291580	chr18:53351040-53351059	7::1	13::6	25.0::28.0	22.0::38.0	0.0124048	0.0634541	alt3
Bdp1	NM_001199195.1	B double prime 1, subunit of RNA polymerase III transcription initiation factor IIIB (Predicted), isoform CRA_b	rno:294687	chr2:49433882-49433945	2::4	2::12	6.0::14.0	12.0::9.0	0.0124237	0.0635155	alt3
Zfp61	NM_001017512.2	Protein Zfp61	rno:499094	chr1:82389972-82390061	12::1	8::10	6.0::71.0	32.0::63.0	0.0124922	0.0637506	cassette
Cst6	NM_133566.1	Cystatin N	rno:171096	chr1:227656752-227656753	0::80	30::95	86.0::76.0	118.0::132.0	0.0124924	0.0637506	alt3
Tjap1	NM_001108203.1	Protein Tjap1	rno:316233	chr9:16004064-16004093	10::264	34::336	57.0::36.0	74.0::47.0	0.0124931	0.0637506	cassette
Git2	NM_001005553.1	Protein Git2	rno:304546	chr12:49410091-49410136	11::15	9::24	18.0::49.0	29.0::45.0	0.0125064	0.0637628	alt5
RGD1308127	NM_001014248.1	CDK2-associated and cullin domain-containing protein 1	rno:365493	chr1:289166777-289166837	3::70	12::28	54.0::47.0	29.0::49.0	0.0125679	0.064006	alt3
Tars2	NM_001014040.1	Threonine--tRNA ligase, mitochondrial	rno:310672	chr2:217360485-217360489	21::0	38::156	89.0::163.0	159.0::161.0	0.0125771	0.0640174	alt5
ND2	YP_665630.1	NADH-ubiquinone oxidoreductase chain 2	rno:26194	chrm:5462-5463	24::24	53::38	43449.0::18392.0	38539.0::11658.0	0.012584	0.0640174	cassette
Csnk2a1	NM_053824.2	Casein kinase II subunit alpha	rno:116549	chr3:154062063-154062104	34::3	24::7	5.0::16.0	4.0::15.0	0.0126089	0.0640741	alt5
Fbxo23	NM_001013138.2	Tetraspanin-17	rno:306771	chr17:12487258-12487404	26::209	5::184	109.0::157.0	122.0::111.0	0.0126294	0.0641429	cassette
Anapc4	NM_001107220.1	Anaphase promoting complex subunit 4, isoform CRA_a	rno:305420	chr14:60605876-60605953	0::49	15::27	37.0::32.0	29.0::41.0	0.0126451	0.0641877	alt3
Wnk1	NM_053794.2	Serine/threonine-protein kinase WNK1	rno:116477	chr4:219543412-219543453	24::34	8::66	14.0::38.0	26.0::35.0	0.0126859	0.0643546	cassette_multi
Setd5	NM_001106614.1	SET domain containing 5	rno:297514	chr4:208352314-208352506	3::13	3::16	30.0::87.0	19.0::69.0	0.0126968	0.0643546	mutually_exclusive
Pecam1	NM_031591.1	Platelet endothelial cell adhesion molecule	rno:29583	chr10:94605184-94605206	20::28	16::17	12.0::55.0	6.0::35.0	0.0127051	0.0643546	cassette
Ano4	NM_001106778.1	Anoctamin	rno:299714	chr7:29766886-29766992	3::34	4::8	19.0::36.0	6.0::23.0	0.0127058	0.0643546	cassette
Tanc2	NM_001191653.1	Protein Tanc2	rno:303599	chr10:93871010-93871039	77::149	22::66	49.0::87.0	24.0::63.0	0.0127149	0.0643659	cassette
RGD1305560	XP_237329.6	Protein Nyap2	rno:301561	chr9:86727286-86727382	9::3	13::15	10.0::39.0	19.0::21.0	0.0127508	0.0645122	alt5
Grin1	NM_017010.2	Glutamate receptor ionotropic, NMDA 1	rno:24408	chr3:2508449-2508511	80::134	201::101	86.0::657.0	63.0::571.0	0.0127846	0.0646481	cassette
Mtrr	NM_001039003.1	Methionine synthase reductase	rno:290947	chr1:39127403-39127417	0::15	10::6	15.0::64.0	9.0::49.0	0.0128453	0.0649196	alt5
Hdlbp	NM_172039.2	Vigilin	rno:64474	chr9:100222114-100222116	120::64	156::25	65.0::221.0	54.0::197.0	0.0128853	0.0650864	alt3
Wibg	NM_001108986.1	within bgcn homolog (Drosophila)	rno:366790	chr7:3147988-3148042	36::93	11::96	30.0::114.0	31.0::93.0	0.0129875	0.0655666	cassette_multi
Agfg1	NM_001135596.1	Arf-GAP domain and FG repeat-containing protein 1	rno:363266	chr9:88397275-88397338	86::23	91::16	97.0::156.0	106.0::107.0	0.012998	0.0655842	alt3
Ube2g1	NM_022690.2	Ubiquitin-conjugating enzyme E2 G1	rno:64631	chr10:58949403-58949518	75::44	61::24	22.0::92.0	16.0::82.0	0.0130812	0.065968	cassette_multi
Usp16	NM_001100501.1	Ubiquitin carboxyl-terminal hydrolase 16	rno:288306	chr11:30739976-30739979	22::3	10::6	8.0::33.0	6.0::19.0	0.0130945	0.0659993	alt3
Tnks2	NM_001107607.2	Protein LOC100910717	rno:309512	chr1:262989489-262989677	6::17	2::49	24.0::28.0	9.0::17.0	0.0131141	0.066062	cassette
Golga4	NM_001191080.1	Golgin subfamily A member 4	rno:501069	chr8:126467977-126468037	22::13	31::31	9.0::67.0	13.0::58.0	0.0131241	0.0660767	cassette
RGD1308124	XP_006227733.1	NHS-like 1	rno:308631	chr1:15371190-15371321	27::21	42::10	21.0::43.0	20.0::33.0	0.013132	0.0660803	cassette
Tbce	NM_001012161.1	Tubulin-specific chaperone E	rno:361255	chr17:51697910-51697994	34::141	38::152	64.0::135.0	75.0::128.0	0.0131469	0.066097	cassette
Fbrsl1	XP_222254.5	fibrosin-like 1	rno:304572	chr12:54095160-54095228	1::5	4::10	19.0::60.0	22.0::45.0	0.0131496	0.066097	cassette
Prune2	NM_001024973.1	Protein prune homolog 2	rno:293823	chr1:243987130-243987181	20::156	18::82	64.0::19.0	37.0::18.0	0.013217	0.0664003	cassette
Nckap1	NM_031618.1	Nck-associated protein 1	rno:58823	chr3:74284277-74285160	703::701	522::437	421.0::758.0	359.0::673.0	0.0132385	0.0664718	altend
Srebf1	NM_001276708.1	Sterol regulatory element-binding protein 1	rno:78968	chr10:46337816-46337896	20::23	4::41	12.0::46.0	22.0::39.0	0.0132755	0.0666217	altstart
Rps6ka2	NM_057128.1	Ribosomal protein S6 kinase	rno:117269	chr1:54719610-54719712	2::31	7::20	17.0::53.0	5.0::41.0	0.0133599	0.066992	cassette
Ntpcr	NM_001134573.1	Protein Ntpcr	rno:361443	chr19:69264800-69264805	88::205	35::125	160.0::114.0	92.0::95.0	0.0133637	0.066992	alt5
LOC501546	LOC501546			chrx:21874165-21874333	6::78	34::104	136.0::103.0	98.0::92.0	0.0133837	0.0670558	cassette_multi
Ppap2a	NM_022538.2	Lipid phosphate phosphohydrolase 1	rno:64369	chr2:63737552-63737706	62::6	47::24	15.0::107.0	15.0::100.0	0.0134023	0.0670802	cassette
Stoml1	XP_236297.3	Protein Stoml1	rno:300748	chr8:62816503-62816652	0::20	5::20	23.0::114.0	16.0::92.0	0.0134063	0.0670802	cassette
RGD1310819	XP_006244929.1	similar to putative protein (5S487)	rno:301351	chr9:43896363-43896366	101::57	91::48	47.0::202.0	41.0::175.0	0.0134103	0.0670802	alt3
Rapgef2	NM_001107684.1	Rap guanine nucleotide exchange factor 2	rno:310533	chr2:197261318-197261398	106::2	28::12	6.0::82.0	9.0::65.0	0.0134185	0.0670853	altstart
Dpp8	NM_001108159.1	Dipeptidylpeptidase 8 (Predicted), isoform CRA_b	rno:315758	chr8:70255542-70255545	0::68	15::62	93.0::155.0	90.0::135.0	0.0134266	0.0670898	alt5
LOC684934	XP_006228423.1	similar to coiled-coil domain containing 9	rno:684934	chr1:79485738-79485784	15::36	26::24	27.0::67.0	26.0::75.0	0.0135013	0.0674264	alt5
Enpp4	NM_001106892.1	Protein Enpp4	rno:301261	chr9:18328980-18329094	3::14	9::0	13.0::19.0	3.0::20.0	0.0135455	0.0675383	cassette
Cenpc1	NM_001004098.1	Protein Cenpc1	rno:305270	chr14:23548285-23548343	20::5	22::0	27.0::35.0	12.0::14.0	0.0135719	0.0676336	alt3
Dip2a	NM_001191564.1	Protein Dip2a	rno:690211	chr20:15277861-15277890	22::23	25::8	14.0::51.0	8.0::47.0	0.0135923	0.0676988	cassette
Cspp1	NM_001191864.1	RGD1307055 protein	rno:362472	chr5:13631979-13632015	5::4	1::13	8.0::21.0	16.0::14.0	0.0136077	0.0677392	cassette
Bcl2l1	NM_031535.2	Bcl-2-like protein 1	rno:24888	chr3:154715561-154715783	4::61	20::43	26.0::3.0	29.0::14.0	0.0136267	0.0677973	altstart
Tbc1d23	NM_001107099.1	Protein Tbc1d23		chr11:48641523-48641567	6::23	3::48	10.0::36.0	20.0::27.0	0.0136548	0.0679004	cassette
Alg3	NR_024535.1	Protein Alg3	rno:287983	chr11:87060257-87060356	11::40	13::22	18.0::24.0	13.0::24.0	0.0136896	0.0680371	cassette
Ptprf	NM_019249.1	Receptor-type tyrosine-protein phosphatase F	rno:360406	chr5:140844383-140844409	27::150	32::164	51.0::74.0	55.0::63.0	0.0137029	0.0680594	cassette
Schip1	NM_001100666.1	schwannomin interacting protein 1	rno:295105	chr2:191721423-191721503	106::232	74::307	107.0::288.0	118.0::226.0	0.0137088	0.0680594	altstart
Fopnl	NM_001108261.1	Uncharacterized protein	rno:360461	chr10:11428608-11428631	423::219	77::57	428.0::503.0	70.0::179.0	0.0137369	0.0681435	alt3
Tcea2	NM_057098.1	Transcription elongation factor A protein 2	rno:29575	chr3:180724168-180724220	299::80	184::39	40.0::272.0	18.0::173.0	0.0137404	0.0681435	cassette
Map2	NM_013066.1	Microtubule-associated protein 2	rno:25595	chr9:73867034-73867240	206::1215	161::1071	837.0::450.0	661.0::385.0	0.0137497	0.0681532	cassette_multi
Ubr4	NM_001039026.1	E3 ubiquitin-protein ligase UBR4	rno:313658	chr5:161648450-161648554	17::123	13::130	52.0::92.0	55.0::78.0	0.0137638	0.0681535	cassette
Dhrsx	NM_001105914.1	Dhrsx protein	rno:288525	chr12:20505593-20506049	0::9	1::7	15.0::49.0	12.0::62.0	0.0137667	0.0681535	altend
Arntl	NM_024362.2	Aryl hydrocarbon receptor nuclear translocator-like, isoform CRA_d	rno:29657	chr1:185075812-185075832	45::52	50::1	13.0::38.0	3.0::30.0	0.0137718	0.0681535	cassette_multi
Fbxo38	NM_001107385.1	F-box protein 38		chr18:57100351-57100392	30::9	22::32	36.0::29.0	31.0::39.0	0.0137861	0.0681857	alt5
Sbf1	NM_001271173.1	Protein Sbf1	rno:300147	chr7:129954742-129954819	272::107	235::94	36.0::205.0	35.0::177.0	0.0137974	0.0681857	cassette
Qpctl	NM_001106230.1	Glutaminyl-peptide cyclotransferase-like (Predicted), isoform CRA_a	rno:292687	chr1:81318825-81318924	13::25	2::9	44.0::73.0	31.0::60.0	0.0138004	0.0681857	mutually_exclusive
Ddx46	NM_139098.1	Probable ATP-dependent RNA helicase DDX46	rno:245957	chr17:11602424-11602540	58::11	24::16	9.0::69.0	9.0::57.0	0.0138238	0.0682649	cassette
Parvb	NM_001134780.1	Parvb protein	rno:362973	chr7:63262262-63262363	16::6	0::0	54.0::210.0	15.0::172.0	0.0139301	0.0687199	mutually_exclusive
Parvb	NM_001134780.1	Parvb protein	rno:362973	chr7:63262775-63262876	6::16	0::0	43.0::210.0	93.0::172.0	0.0139307	0.0687199	mutually_exclusive
Elf1	NM_053520.2	E74-like factor 1, isoform CRA_b	rno:85424	chr15:65516031-65516138	8::48	11::4	23.0::11.0	5.0::11.0	0.0139406	0.0687321	cassette
LOC100364350	XP_006252881.1	NACHT and WD repeat domain containing 1-like	rno:100364350	chr16:18744107-18744127	69::9	66::0	12.0::66.0	8.0::55.0	0.014005	0.0689764	alt3
Psd3	XP_006253115.1	Protein Psd3	rno:306380	chr16:23506846-23506926	39::9	40::18	12.0::70.0	19.0::55.0	0.0140403	0.069046	altend
Ttll1	NM_001012200.1	Probable tubulin polyglutamylase TTLL1	rno:362969	chr7:124340349-124340412	62::7	57::3	55.0::81.0	66.0::71.0	0.0140409	0.069046	alt5
Anks1a	NM_001107613.3	Ankyrin repeat and SAM domain containing 1 (Predicted)	rno:309639	chr20:9822295-9822375	19::3	24::2	14.0::41.0	8.0::28.0	0.0140415	0.069046	altstart
Rtel1	NM_001191857.1	Regulator of telomere elongation helicase 1	rno:362288	chr3:180545213-180545278	14::78	3::47	32.0::61.0	20.0::49.0	0.0140698	0.0691078	cassette_multi
Mapkap1	NM_001011964.1	Target of rapamycin complex 2 subunit MAPKAP1	rno:296648	chr3:18983440-18983580	4::8	7::0	178.0::93.0	99.0::63.0	0.0140764	0.0691078	mutually_exclusive
Atxn2	NM_001105930.1	Protein Atxn2	rno:288663	chr12:42169632-42169841	23::122	6::129	48.0::86.0	49.0::70.0	0.014095	0.0691486	cassette
Wdr27	XP_006228041.1	WD repeat domain 27	rno:308222	chr1:57996448-57996528	0::12	3::6	15.0::6.0	6.0::7.0	0.0140996	0.0691486	altend
Pbrm1	XP_006252767.1	Protein Pbrm1	rno:306254	chr16:7059890-7059985	21::0	9::9	3.0::35.0	11.0::24.0	0.0141098	0.0691621	cassette
Cpsf7	NM_001014245.2	Cleavage and polyadenylation specificity factor subunit 7	rno:365407	chr1:233537429-233537566	121::13	84::14	17.0::102.0	10.0::90.0	0.014128	0.0691924	cassette
Pum1	NM_001108684.1	Pumilio 1 (Drosophila) (Predicted)	rno:362609	chr5:152524296-152524364	36::0	22::8	93.0::79.0	59.0::68.0	0.0141964	0.069434	mutually_exclusive
Kirrel3	NM_001048215.1	Protein Kirrel3	rno:315546	chr8:36257717-36257817	2::4	4::20	33.0::97.0	31.0::74.0	0.0142019	0.069434	mutually_exclusive
Kirrel3	NM_001048215.1	Protein Kirrel3	rno:315546	chr8:36259097-36259197	4::2	20::4	48.0::97.0	107.0::74.0	0.0142027	0.069434	mutually_exclusive
Ndst1	NM_024361.1	Bifunctional heparan sulfate N-deacetylase/N-sulfotransferase 1	rno:29633	chr18:55191203-55191204	82::18	64::0	61.0::119.0	37.0::84.0	0.0142324	0.0695422	alt5
Foxp1	NM_001034131.1	Forkhead box protein P1	rno:297480	chr4:195943662-195943665	19::30	0::19	43.0::51.0	21.0::36.0	0.0142562	0.0696217	alt3
LOC100911951	XP_006231643.1	Kv channel-interacting protein 2x		chr1:272983523-272983576	9::13	50::23	3.0::64.0	11.0::52.0	0.0142919	0.0697439	cassette
Elavl4	NM_001077651.1	ELAV (Embryonic lethal, abnormal vision, Drosophila)-like 4 (Hu antigen D)	rno:432358	chr5:133919286-133919399	71::39	56::41	34.0::141.0	19.0::91.0	0.0142962	0.0697439	cassette
Brpf3	NM_001107615.1	Protein Brpf3	rno:309647	chr20:8329311-8329408	6::17	0::33	11.0::27.0	19.0::20.0	0.0143875	0.0701523	cassette_multi
rnf141	NM_001001800.1	RING finger protein 141	rno:308900	chr1:182634559-182634667	4::3	7::7	82.0::335.0	49.0::287.0	0.0144245	0.0702956	mutually_exclusive
Atp2b2	NM_012508.5	Plasma membrane calcium-transporting ATPase 2	rno:24215	chr4:209006958-209007015	83::40	47::50	17.0::154.0	28.0::133.0	0.0144434	0.0703507	cassette
LOC100360066	LOC100360066			chr14:2962947-2962979	6::66	9::18	30.0::55.0	8.0::37.0	0.0144539	0.070365	cassette_multi
Usp34	NM_001271196.1	Ubiquitin carboxyl-terminal hydrolase	rno:360990	chr14:105038987-105038990	0::81	16::46	52.0::66.0	46.0::54.0	0.0145066	0.0705846	alt3
Prpsap2	NM_057131.1	Phosphoribosyl pyrophosphate synthase-associated protein 2	rno:117272	chr10:47831346-47831403	104::11	97::0	104.0::205.0	103.0::152.0	0.0145162	0.0705943	alt5
Slc44a2	NM_001134715.1	Choline transporter-like protein 2	rno:363024	chr8:22432882-22433060	3::4	6::1	101.0::198.0	111.0::177.0	0.0145342	0.0706194	alt5
Syne1	NM_001029909.1	Nesprin-1		chr1:42971534-42971602	49::5	35::16	4.0::70.0	12.0::60.0	0.0145366	0.0706194	cassette
Krba1	XP_342682.2	KRAB-A domain containing 1	rno:362358	chr4:142700292-142700310	3::2	11::3	9.0::21.0	8.0::49.0	0.0145573	0.070683	alt5
Frmd4a	NM_001191821.1	FERM domain containing 4A	rno:307128	chr17:79300250-79300321	13::58	17::75	25.0::45.0	39.0::35.0	0.0146128	0.0709153	cassette
Actn1	NM_031005.3	Actn1 protein	rno:81634	chr6:116059511-116059591	103::289	51::202	165.0::135.0	123.0::123.0	0.0146433	0.0710261	cassette
Armcx3	NM_001014273.1	Armadillo repeat-containing X-linked protein 3	rno:367902	chrx:105463798-105463826	14::162	29::150	50.0::325.0	51.0::257.0	0.0146857	0.071185	alt3
Ubap2	NM_001107928.1	ubiquitin-associated protein 2	rno:313169	chr5:62129476-62129512	62::60	66::29	16.0::48.0	13.0::47.0	0.0146914	0.071185	cassette
Phf10	NM_001024747.1	PHD finger protein 10	rno:292404	chr1:58172415-58172529	6::11	10::17	25.0::68.0	17.0::59.0	0.0146991	0.0711852	cassette_multi
Wipf3	NM_147211.1	WAS/WASL-interacting protein family member 3	rno:259242	chr4:149329687-149329763	176::22	179::9	676.0::284.0	504.0::262.0	0.0147136	0.0712179	mutually_exclusive
Tars2	NM_001014040.1	Threonine--tRNA ligase, mitochondrial	rno:310672	chr2:217360148-217360151	18::0	38::156	328.0::235.0	254.0::195.0	0.0147395	0.0713061	alt3
Nfam1	XP_006242204.1	Protein Nfam1	rno:362966	chr7:123859681-123859761	41::6	54::7	6.0::39.0	10.0::35.0	0.0147576	0.0713565	altend
ND2	YP_665630.1	NADH-ubiquinone oxidoreductase chain 2	rno:26194	chrm:9922-9970	47::0	11::7	4486.0::9024.0	4710.0::6322.0	0.0147697	0.0713701	alt3
Tmem80	NR_045203.1	Protein Tmem80	rno:309109	chr1:221240115-221240207	9::53	12::51	35.0::35.0	28.0::37.0	0.0147758	0.0713701	cassette
Mtmr1	NM_001191725.2	Protein Mtmr1	rno:317296	chr18:364523-364546	16::40	30::16	20.0::50.0	8.0::43.0	0.0148054	0.0714584	cassette
Atp11a	NM_144742.1	Protein Atp11a	rno:306600	chr16:81531630-81531757	20::14	43::14	17.0::33.0	9.0::31.0	0.0148095	0.0714584	cassette
Srcin1	NM_019378.1	SRC kinase signaling inhibitor 1	rno:56029	chr10:85264923-85264926	160::1268	76::978	208.0::181.0	168.0::191.0	0.0148345	0.071542	alt3
Mtmr3	NM_001012038.1	Myotubularin-related protein 3	rno:305482	chr14:85385072-85385497	9::15	5::11	8.0::10.0	6.0::10.0	0.0149715	0.0721276	alt5
Atp5f1	NM_134365.2	ATP synthase F(0) complex subunit B1, mitochondrial	rno:171375	chr2:227993075-227993077	4::143	24::84	73.0::66.0	72.0::101.0	0.0149948	0.0721694	alt3
Adcy5	NM_022600.1	Adenylate cyclase type 5	rno:64532	chr11:71817968-71818022	9::32	0::36	34.0::33.0	46.0::44.0	0.0149957	0.0721694	alt3
Cdc42bpa	NM_053657.1	Serine/threonine-protein kinase MRCK alpha	rno:114116	chr13:103411050-103411097	68::16	21::44	5.0::91.0	10.0::69.0	0.0150471	0.0723415	cassette
LOC100912167	XR_146526.2	uncharacterized LOC100912167		chr10:108970002-108970791	15::21	17::7	37.0::32.0	32.0::32.0	0.0150564	0.0723487	retain_intron
Kars	NM_001006967.1	Lysine--tRNA ligase	rno:292028	chr19:55034894-55035073	68::31	34::39	27.0::154.0	22.0::124.0	0.0150724	0.0723881	cassette
Ube2i	NM_013050.1	SUMO-conjugating enzyme UBC9	rno:25573	chr10:14452977-14452987	84::12	38::30	38.0::29.0	36.0::58.0	0.0150965	0.0724508	alt5
Mllt6	XP_006247547.1	Protein Mllt6	rno:303504	chr10:85402839-85402923	28::19	17::10	10.0::14.0	8.0::28.0	0.0151011	0.0724508	alt5
Sorbs1	XP_006231433.1	Sorbin and SH3 domain-containing protein 1	rno:686098	chr1:266826111-266826243	92::30	118::34	23.0::81.0	33.0::99.0	0.0151479	0.072638	alt3
Bin1	NM_053959.1	Myc box-dependent-interacting protein 1	rno:117028	chr18:24931401-24931424	75::647	80::571	193.0::422.0	188.0::383.0	0.0151578	0.0726476	cassette_multi
Gpx4	NM_017165.2	Phospholipid hydroperoxide glutathione peroxidase, mitochondrial	rno:29328	chr7:12688123-12688124	1516::209	1105::0	1592.0::1283.0	1031.0::1065.0	0.0152046	0.0728008	alt3
Sh2b1	NM_134456.3	SH2-B PH domain containing signaling mediator 1, isoform CRA_a	rno:89817	chr1:204865677-204865893	24::63	10::37	46.0::73.0	32.0::66.0	0.0152054	0.0728008	altstart
Riok3	NM_001108423.1	Protein Riok3	rno:361293	chr18:3594760-3594790	115::22	57::6	25.0::174.0	11.0::81.0	0.0152549	0.0729999	alt5
Kank3	NM_001108989.1	KN motif and ankyrin repeat domains 3	rno:366848	chr7:18858485-18858555	8::2	0::7	19.0::33.0	17.0::23.0	0.0152744	0.0730556	alt5
Fn1	NM_019143.2	Fibronectin	rno:25661	chr9:78686326-78686401	16::48	14::35	71.0::44.0	34.0::30.0	0.0153178	0.0731728	alt3
Supt4h1	NM_001105828.2	Transcription elongation factor SPT4	rno:287608	chr10:75068022-75068076	107::37	201::15	18.0::37.0	10.0::40.0	0.015332	0.0731728	cassette
Slc9a9	NM_001271438.1	Sodium/hydrogen exchanger	rno:363115	chr8:101831314-101831320	11::11	21::0	14.0::23.0	19.0::13.0	0.0153323	0.0731728	alt3
Plxna3	NM_001107581.2	Plexin-A3	rno:309280	chr1:152109898-152109900	13::0	20::21	25.0::58.0	53.0::70.0	0.0153323	0.0731728	alt3
Rfc3	NM_001009629.1	Protein Rfc3	rno:288414	chr12:1445873-1445890	41::5	23::0	36.0::56.0	18.0::37.0	0.0153398	0.0731728	alt3
Dhx30	NM_001013249.1	Putative ATP-dependent RNA helicase DHX30	rno:367172	chr8:117546995-117547075	15::9	3::10	24.0::143.0	14.0::115.0	0.0153462	0.0731728	altstart
Anks1b	NM_001271371.1	Ankyrin repeat and sterile alpha motif domain-containing protein 1B		chr7:31774312-31774319	6::4	19::1	128.0::93.0	103.0::84.0	0.0153731	0.0732538	alt5
Cacna1h	NM_153814.2	Voltage-dependent calcium channel T type alpha 1H subunit domain I-II linker	rno:114862	chr10:14557336-14557376	8::23	6::63	17.0::13.0	40.0::29.0	0.015379	0.0732538	alt3
Rbm9	NM_001079895.1	RNA binding protein fox-1 homolog 2	rno:362950	chr7:118156053-118156084	253::94	147::101	30.0::132.0	32.0::87.0	0.0153892	0.0732645	cassette
Syt3	NM_019122.1	Synaptotagmin III	rno:25731	chr1:101459590-101459626	7::0	0::6	37.0::37.0	24.0::38.0	0.0154462	0.0734982	alt3
Dnajc5	NM_024161.2	DnaJ homolog subfamily C member 5	rno:79130	chr3:180753519-180753593	396::87	324::30	42.0::386.0	16.0::305.0	0.0154568	0.073511	cassette
Cog1	NM_001107062.2	Cog1 protein	rno:303652	chr10:101859368-101859402	26::1	19::6	192.0::65.0	110.0::55.0	0.0154799	0.0735829	cassette
Ncor1	NM_001271103.1	Nuclear receptor corepressor 1	rno:54299	chr10:48460595-48460768	54::191	42::156	173.0::103.0	136.0::75.0	0.0154982	0.0736246	cassette
Pdgfrb	NM_031525.1	Platelet-derived growth factor receptor beta variant 1	rno:24629	chr18:55631227-55631228	18::17	26::0	24.0::51.0	18.0::39.0	0.0155045	0.0736246	alt3
Bai1	NM_001170597.2	Protein Bai1	rno:362931	chr7:115722232-115722251	0::48	7::62	18.0::60.0	33.0::53.0	0.0155241	0.073656	alt3
Solh	NM_001106990.1	Protein Solh	rno:303000	chr10:15134134-15134138	1::37	3::18	27.0::34.0	16.0::35.0	0.015527	0.073656	alt3
Fam184a-ps1	XP_006256562.1	family with sequence similarity 184, member A		chr20:36725494-36725535	11::2	5::12	3.0::17.0	8.0::11.0	0.0155735	0.0737431	cassette
Dlg1	NM_012788.1	Disks large homolog 1	rno:25252	chr11:75349311-75349409	9::8	9::8	6.0::43.0	7.0::41.0	0.0155943	0.0737431	altstart
Rims2	NM_145881.2	Regulating synaptic membrane exocytosis protein 2	rno:116839	chr7:77766005-77766177	17::6	18::2	14.0::63.0	7.0::50.0	0.0155985	0.0737431	cassette
Phlpp2	NM_001109131.1	Similar to KIAA0931 protein (Predicted)	rno:498949	chr19:52596414-52596417	23::0	26::7	17.0::34.0	25.0::23.0	0.0155992	0.0737431	alt3
Smarca4	NM_134368.1	Smarca4 protein	rno:171379	chr8:22769564-22769662	185::178	92::70	61.0::298.0	32.0::210.0	0.0155997	0.0737431	cassette
Mast2	NM_001108005.1	Protein Mast2	rno:313819	chr5:138935440-138935443	13::46	35::71	77.0::127.0	107.0::184.0	0.0156007	0.0737431	alt3
Fam65b	NM_001014009.2	Protein Fam65b	rno:306934	chr17:44286409-44286489	34::1	29::9	11.0::119.0	19.0::115.0	0.015601	0.0737431	altstart
Dnm2	NM_013199.1	Dynamin-2	rno:25751	chr8:22593335-22593338	37::13	20::10	36.0::49.0	24.0::52.0	0.0156269	0.0738278	alt3
Lrrc16a	NM_001191692.1	leucine rich repeat containing 16A	rno:306941	chr17:45189839-45189979	12::78	16::37	58.0::32.0	30.0::28.0	0.0156908	0.0740917	cassette
Fam126b	NM_001025710.1	Protein Fam126b	rno:316415	chr9:65268793-65268873	2::3	5::29	8.0::39.0	9.0::36.0	0.015716	0.0741731	altstart
Scn2a1	NM_012647.1	Sodium channel Nav1.2	rno:24766	chr3:58388807-58388828	31::0	20::6	43.0::77.0	25.0::38.0	0.0157264	0.0741846	alt3
Mef2bnb	NM_001145726.1	Protein Mef2bnb	rno:688966	chr16:20872621-20872636	2::25	10::5	39.0::27.0	10.0::14.0	0.0157459	0.0742387	alt3
Ogfrl1	NM_001025708.1	Opioid growth factor receptor-like protein 1	rno:316290	chr9:28482464-28482544	15::113	9::139	10.0::83.0	12.0::78.0	0.0158256	0.0745763	altstart
Magi2	NM_053621.1	Membrane-associated guanylate kinase, WW and PDZ domain-containing protein 2	rno:113970	chr4:11147968-11147974	22::10	15::8	25.0::51.0	27.0::64.0	0.0158473	0.0746404	alt5
Ubxn11	NM_138853.2	UBX domain-containing protein 11	rno:192207	chr5:156026035-156026281	8::32	5::23	9.0::52.0	6.0::33.0	0.0158553	0.0746404	alt3
LOC100359967	LOC100359967			chr8:21452910-21452912	0::6	10::3	58.0::41.0	54.0::26.0	0.0158796	0.0747173	alt5
Tubb2a	NM_001109119.1	Tubulin beta-2A chain	rno:498736	chr17:33391349-33391381	448::485	154::146	916.0::1500.0	321.0::762.0	0.0158946	0.0747266	alt3
Tbce	NM_001012161.1	Tubulin-specific chaperone E	rno:361255	chr17:51717979-51717989	64::9	40::14	43.0::212.0	37.0::186.0	0.0158977	0.0747266	alt5
Lrrc14	NM_001024354.1	leucine rich repeat containing 14	rno:500900	chr7:117762570-117762613	13::9	3::18	10.0::30.0	13.0::26.0	0.0159164	0.0747765	cassette
Spata24	NM_001025636.2	Spermatogenesis-associated protein 24	rno:291676	chr18:28166037-28166041	9::21	0::11	8.0::29.0	3.0::21.0	0.0159761	0.0750187	alt5
Dph1	NM_001105809.2	Diphthamide biosynthesis protein 1	rno:287523	chr10:61734706-61734931	95::29	62::28	19.0::68.0	26.0::57.0	0.0160356	0.0752604	cassette
Dnm1	NM_080689.4	Dynamin-1	rno:140694	chr3:16713808-16713946	630::564	514::704	838.0::409.0	561.0::311.0	0.0161126	0.0755377	mutually_exclusive
Nr1h2	NM_031626.1	Nr1h2 protein	rno:58851	chr1:101624110-101624113	37::2	12::4	35.0::73.0	21.0::70.0	0.0161192	0.0755377	alt3
Ubr7	NM_001007705.1	Ubiquitin protein ligase E3 component n-recognin 7 (Putative)	rno:314399	chr6:135851824-135851883	24::15	15::0	11.0::57.0	6.0::45.0	0.0161322	0.0755607	cassette
Cdc37l1	NM_001011941.1	Hsp90 co-chaperone Cdc37-like 1	rno:293886	chr1:254374594-254374854	89::22	48::18	36.0::132.0	31.0::108.0	0.0161613	0.0756588	cassette
Hnrnpa2b1	NM_001104613.1	Heterogeneous nuclear ribonucleoproteins A2/B1	rno:362361	chr4:145907428-145907465	198::53	217::71	20.0::255.0	32.0::264.0	0.0161985	0.0757945	cassette
Erp29	NM_053961.2	Endoplasmic reticulum resident protein 29	rno:117030	chr12:42491679-42491817	36::6	0::0	71.0::195.0	118.0::161.0	0.0162554	0.0759842	mutually_exclusive
Dlg1	NM_012788.1	Disks large homolog 1	rno:25252	chr11:75274808-75274841	17::82	22::91	25.0::43.0	28.0::42.0	0.0162731	0.0760286	cassette
Tmub2	NM_001031651.2	Transmembrane and ubiquitin-like domain-containing protein 2	rno:303567	chr10:90019850-90019851	138::1268	0::689	580.0::293.0	307.0::186.0	0.0162965	0.0760996	alt5
Pxdn	NM_001271261.1	Protein Pxdn	rno:554172	chr6:57599913-57600011	22::3	30::10	28.0::29.0	35.0::28.0	0.0163156	0.0761503	alt3
RGD1307500	XP_006226452.1	LOC363056		chr8:48817340-48817545	29::39	12::21	63.0::61.0	47.0::59.0	0.0163262	0.0761615	cassette
Ddx11	XP_006245677.1	Protein Ddx11	rno:316767	chr9:113631021-113631066	10::10	30::0	4.0::6.0	15.0::7.0	0.0163364	0.0761707	mutually_exclusive
Trub2	NM_001014257.2	Probable tRNA pseudouridine synthase 2	rno:366012	chr3:13686739-13686820	1::5	5::0	205.0::64.0	142.0::65.0	0.0163621	0.0762147	mutually_exclusive
Cox7a2l	NM_001106704.1	Cytochrome c oxidase subunit VIIa polypeptide 2 like (Predicted), isoform CRA_d	rno:298762	chr6:6656119-6656232	1199::159	857::30	110.0::574.0	38.0::431.0	0.0163777	0.0762147	cassette
Dmd	NM_012698.2	Dystrophin transcript variant Dp71e	rno:24907	chrx:53638620-53638700	34::8	13::1	4.0::30.0	12.0::22.0	0.0163785	0.0762147	altstart
RGD1305422	XP_221382.6	Protein RGD1305422	rno:303885	chr11:74259677-74259721	19::32	20::54	19.0::84.0	32.0::79.0	0.0163787	0.0762147	cassette
Ambra1	NM_021683.1	Nyw1 protein	rno:59319	chr3:87413401-87413487	8::57	28::55	24.0::63.0	36.0::53.0	0.0164105	0.0762945	cassette
Irf2	NM_001047086.1	Interferon regulatory factor	rno:290749	chr16:48322633-48322750	25::77	2::64	45.0::80.0	35.0::52.0	0.0164123	0.0762945	cassette
Nfu1	NM_001106606.2	Protein Nfu1	rno:297416	chr4:183387991-183388109	93::13	69::1	14.0::104.0	3.0::73.0	0.016482	0.0765804	cassette
LOC367196	LOC367196			chr8:28043051-28043905	73::94	85::104	70.0::49.0	55.0::65.0	0.0165212	0.076689	altend
Armc5	NM_001009455.1	armadillo repeat containing 5	rno:361653	chr1:206705929-206706425	11::87	9::46	34.0::54.0	33.0::57.0	0.016522	0.076689	cassette
RGD1559864	XP_575808.3	Protein RGD1559864	rno:500446	chr5:62891110-62891236	11::123	16::78	84.0::234.0	70.0::165.0	0.0165521	0.0767674	altstart
Kidins220	NM_053795.1	Kinase D-interacting substrate of 220 kDa	rno:116478	chr6:53030291-53030404	131::43	110::62	24.0::231.0	30.0::197.0	0.0165554	0.0767674	cassette_multi
Zfp277	Zfp277	Protein Zfp277	rno:298977	chr6:69853893-69853973	39::0	18::5	12.0::44.0	14.0::30.0	0.0165979	0.076926	altend
Ltk	NM_001107763.2	Tyrosine-protein kinase receptor	rno:311337	chr3:118108244-118108324	16::0	7::22	3.0::29.0	8.0::25.0	0.0166582	0.0771645	altstart
Kdm2a	NM_001108515.1	F-box and leucine-rich repeat protein 11 (Predicted)	rno:361700	chr1:226453648-226453728	31::33	15::39	40.0::68.0	25.0::51.0	0.016666	0.0771645	altstart
LOC100910532	XR_362329.1	uncharacterized LOC100910532		chr20:57784745-57784916	21::198	5::140	87.0::56.0	134.0::45.0	0.0166856	0.0772026	cassette_multi
Scarb1	NM_031541.1	Scavenger receptor class B member 1	rno:25073	chr12:38634651-38634779	44::36	34::12	57.0::72.0	26.0::51.0	0.0166909	0.0772026	cassette
Hps4	NM_001107148.2	Hermansky-Pudlak syndrome 4 homolog (Human)	rno:304555	chr12:52051582-52051657	47::0	32::6	4.0::47.0	12.0::44.0	0.0167569	0.0774652	alt3
RGD1309779	NM_001108766.1	similar to ENSANGP00000021391	rno:363074	chr8:68038943-68039053	7::8	16::8	23.0::14.0	11.0::20.0	0.0167644	0.0774652	cassette
Rspo2	NM_001130575.1	Protein Rspo2	rno:500863	chr7:82076405-82076426	23::18	9::21	41.0::44.0	21.0::38.0	0.0167808	0.0775027	alt5
Mafg	NM_022386.2	Transcription factor MafG	rno:64188	chr10:109400831-109400861	12::35	11::29	10.0::38.0	14.0::40.0	0.0168059	0.0775799	cassette_multi
Bad	NM_022698.1	Bcl2 antagonist of cell death	rno:64639	chr1:229189608-229189688	122::51	100::46	23.0::174.0	20.0::141.0	0.0168362	0.0776812	altstart
Oxnad1	NM_001107295.1	Oxidoreductase NAD-binding domain containing 1 (Predicted), isoform CRA_b	rno:306270	chr16:8128443-8128549	5::1	7::25	4.0::21.0	13.0::17.0	0.0168552	0.0777235	cassette
Synrg	NM_053419.1	Synergin gamma	rno:84479	chr10:70914245-70914478	50::25	34::22	11.0::91.0	17.0::66.0	0.0168622	0.0777235	cassette_multi
Acsl6	NM_130739.1	Acyl-CoA synthetase long-chain family member 6 variant AUG1	rno:117243	chr10:39463320-39463397	38::59	34::98	30.0::195.0	38.0::168.0	0.0168729	0.0777301	mutually_exclusive
Celf4	NM_001107400.1	Protein Celf4	rno:307540	chr18:17446515-17446599	262::68	276::29	36.0::325.0	21.0::257.0	0.0169072	0.0777766	cassette
Pcbp3	NM_001011945.1	Poly(RC) binding protein 3	rno:294336	chr20:14770492-14770533	23::63	0::40	35.0::112.0	25.0::69.0	0.016931	0.077834	cassette_multi
Atp5sl	NM_001009705.1	ATP5S-like	rno:361520	chr1:83678587-83678714	6::187	20::165	128.0::55.0	114.0::65.0	0.0169365	0.077834	cassette_multi
Appl2	NM_001108741.1	adaptor protein, phosphotyrosine interaction, PH domain and leucine zipper containing 2	rno:362860	chr7:26424129-26424133	37::0	19::15	21.0::61.0	12.0::59.0	0.0169555	0.0778829	alt3
LOC684934	XP_006228423.1	similar to coiled-coil domain containing 9	rno:684934	chr1:79486676-79486904	21::0	1::2	9.0::44.0	9.0::44.0	0.0170153	0.0781187	altstart
Saps3-ps1	NM_001287134.1	protein phosphatase 6, regulatory subunit 3		chr1:225587392-225587478	12::95	38::143	38.0::98.0	64.0::69.0	0.0171163	0.0785434	cassette
Lsr	NM_032616.1	Lipolysis-stimulated lipoprotein receptor	rno:64355	chr1:90543434-90543580	5::27	1::47	17.0::28.0	25.0::23.0	0.0171374	0.0786015	cassette_multi
Fbxl20	NM_022272.1	F-box/LRR-repeat protein 20	rno:64039	chr10:85861757-85861811	0::107	11::68	38.0::48.0	29.0::45.0	0.0171488	0.0786148	cassette
Fnbp4	NM_001013159.2	formin binding protein 4	rno:311183	chr3:86311353-86311451	19::19	13::0	13.0::38.0	4.0::35.0	0.0171866	0.0787491	cassette
Mycbp2	NM_001106055.2	Protein Mycbp2	rno:290447	chr15:97187524-97187533	16::98	20::62	29.0::137.0	31.0::121.0	0.0172082	0.0788093	alt5
Lrrc16a	NM_001191692.1	leucine rich repeat containing 16A	rno:306941	chr17:45189468-45189492	9::4	14::19	3.0::32.0	9.0::28.0	0.0172249	0.0788467	cassette
Ttc18	NM_001108370.1	tetratricopeptide repeat domain 18		chr15:8439012-8439063	20::15	30::3	26.0::66.0	26.0::37.0	0.0172612	0.0789632	alt3
Dnase1l1	NM_001014223.2	Deoxyribonuclease-1-like 1	rno:363522	chr1:152175504-152175581	7::2	2::25	4.0::20.0	11.0::16.0	0.0172673	0.0789632	cassette
Wscd1	NM_001024234.1	WSC domain-containing protein 1	rno:287466	chr10:58084001-58084209	1::46	8::40	3.0::73.0	10.0::59.0	0.0172958	0.0790544	alt3
Atg2a	NM_001109545.1	Protein Atg2a	rno:689688	chr1:228598820-228598900	39::5	33::12	6.0::31.0	10.0::33.0	0.0173188	0.0791204	altend
Kif1a	XP_343631.5	Kinesin-like protein kif1a	rno:363288	chr9:99866847-99866848	2867::488	2547::430	853.0::4174.0	704.0::5730.0	0.017361	0.0792353	alt5
Brpf3	NM_001107615.1	Protein Brpf3	rno:309647	chr20:8332174-8332271	9::17	2::7	20.0::27.0	8.0::21.0	0.0173868	0.079314	cassette
Mef2a	NM_001014035.1	Myocyte enhancer factor 2a	rno:309957	chr1:129308570-129308701	86::48	98::40	89.0::105.0	86.0::80.0	0.0174064	0.0793511	mutually_exclusive
Zdhhc16	NM_001039346.1	Palmitoyltransferase	rno:654495	chr1:268638695-268638783	2::62	13::19	11.0::60.0	19.0::37.0	0.0174121	0.0793511	alt3
Ddx25	NM_031630.2	ATP-dependent RNA helicase DDX25	rno:58856	chr8:36776525-36776548	37::111	33::56	153.0::332.0	89.0::200.0	0.0174351	0.0794171	alt3
Trub2	NM_001014257.2	Probable tRNA pseudouridine synthase 2	rno:366012	chr3:13687973-13688034	5::1	0::5	218.0::64.0	112.0::65.0	0.0175116	0.0797264	mutually_exclusive
Mbd3	NM_001108735.1	Mbd3 protein	rno:362834	chr7:12353682-12353766	38::409	70::209	43.0::496.0	43.0::275.0	0.0175268	0.0797564	alt3
Cdh22	NM_019161.2	Cadherin-22	rno:29182	chr3:168007598-168007654	0::92	21::63	111.0::91.0	117.0::182.0	0.0175383	0.0797698	alt3
Adck2	NM_001107855.1	Adck2 protein	rno:312258	chr4:67169067-67169213	0::27	5::23	13.0::39.0	9.0::29.0	0.0175475	0.0797725	cassette
Cdc42ep4	NM_001107063.2	Protein Cdc42ep4	rno:303653	chr10:101947505-101947585	9::38	1::36	13.0::22.0	8.0::21.0	0.0175601	0.0797905	alt5
Nucb2	NM_021663.2	Nucleobindin-2	rno:59295	chr1:192109798-192109958	17::77	7::66	33.0::78.0	33.0::58.0	0.0176384	0.0801068	cassette
Dlgap4	NM_173145.1	Disks large-associated protein 4	rno:286930	chr3:158860206-158860294	88::205	140::201	67.0::324.0	88.0::229.0	0.0176562	0.0801486	mutually_exclusive
Ryr3	XP_006234778.1	Protein Ryr3	rno:170546	chr3:110832652-110832815	13::11	5::12	8.0::23.0	19.0::26.0	0.0176901	0.080263	cassette
Nell2	NM_031070.2	Nel-like 2 splice variant	rno:81734	chr7:136494515-136494595	18::39	5::48	9.0::30.0	10.0::43.0	0.017783	0.0806454	alt5
Baz2a	NM_001107158.1	Protein Baz2a	rno:304601	chr7:2526775-2526778	17::4	23::2	10.0::41.0	12.0::26.0	0.0178065	0.0807126	alt3
Ryr3	XP_006234778.1	Protein Ryr3	rno:170546	chr3:110824098-110824221	13::20	5::58	11.0::23.0	26.0::26.0	0.0178406	0.0808273	cassette
Numa1	NM_001100691.1	Protein Numa1	rno:308870	chr1:173267823-173267864	50::304	17::254	96.0::73.0	76.0::55.0	0.017851	0.0808351	cassette
Cers2	NM_001033700.2	Longevity assurance homolog 2 (S. cerevisiae)	rno:310667	chr2:215989371-215989451	39::0	23::8	4.0::102.0	12.0::81.0	0.0178631	0.0808474	altstart
Mapk1	NM_053842.1	Mitogen-activated protein kinase 1	rno:116590	chr11:91268325-91268330	338::174	384::206	471.0::475.0	500.0::454.0	0.0178712	0.0808474	alt5
Mul1	NM_001106695.1	Similar to RIKEN cDNA 0610009K11 (Predicted), isoform CRA_b	rno:298576	chr5:160608547-160608627	11::9	5::6	27.0::35.0	7.0::27.0	0.0178822	0.0808546	altend
RGD1306772	NM_001044226.1	RBPJ-interacting and tubulin-associated protein	rno:288683	chr12:43343830-43343955	43::123	47::78	50.0::87.0	29.0::72.0	0.0178902	0.0808546	cassette
Oprl1	NM_031569.3	Nociceptin receptor	rno:29256	chr3:180937143-180937223	1::11	2::3	13.0::33.0	6.0::42.0	0.0179127	0.0809167	altend
LOC100360606	XP_006230507.1	zinc finger, RAN-binding domain containing 1 protein-like	rno:100360606	chr1:211951683-211951847	28::13	4::14	7.0::74.0	9.0::53.0	0.0179547	0.0810672	cassette
Slc35e2b	NM_001107998.1	Protein Slc35e2b	rno:313765	chr5:176514637-176514709	137::14	88::6	10.0::39.0	11.0::34.0	0.0179766	0.0811265	cassette
LOC100360582	LOC100360582			chr10:104226365-104226425	0::9	10::9	13.0::13.0	8.0::9.0	0.0180202	0.0812837	cassette
Mapk8ip1	NM_053777.1	C-Jun-amino-terminal kinase-interacting protein 1	rno:116457	chr3:88004007-88004082	146::89	39::62	104.0::234.0	75.0::154.0	0.0180563	0.081407	alt3
Ppap2a	NM_022538.2	Lipid phosphate phosphohydrolase 1	rno:64369	chr2:63752089-63752240	22::128	9::145	61.0::112.0	68.0::104.0	0.018073	0.0814428	cassette
Tcf4	NM_053369.1	Transcription factor 4	rno:84382	chr18:64603753-64604159	52::13	27::53	4.0::49.0	12.0::24.0	0.0181249	0.0816006	alt5
Ifrd1	NM_019242.1	Interferon-related developmental regulator 1	rno:29596	chr6:69728777-69728885	3::98	16::134	66.0::67.0	54.0::65.0	0.0181256	0.0816006	cassette
Dus2l	NM_001106181.1	Protein Dus2l	rno:291978	chr19:48876865-48876908	6::44	2::62	26.0::44.0	25.0::34.0	0.0181401	0.0816259	cassette
Prpf38b	NM_001024305.2	Pre-mRNA-splicing factor 38B	rno:499691	chr2:231183488-231185260	5::22	2::44	11.0::28.0	10.0::47.0	0.0181532	0.0816454	alt5
Zmym3	NM_001040155.2	Zmym3 protein	rno:317260	chrx:72155751-72155772	64::2	107::10	63.0::109.0	113.0::136.0	0.0181899	0.0817707	alt5
Tsc1	NM_021854.1	Hamartin	rno:60445	chr3:12608417-12608432	17::13	35::4	32.0::68.0	33.0::43.0	0.0182686	0.0820847	alt3
Mctp1-ps1	XP_003753549.1	multiple C2 domains, transmembrane 1		chr2:3783361-3783399	5::74	12::52	24.0::23.0	16.0::30.0	0.0182838	0.0821131	cassette
Cpeb4	NM_001106992.1	Protein Cpeb4	rno:303010	chr10:15903772-15903822	47::38	36::36	25.0::114.0	21.0::128.0	0.0183008	0.0821497	cassette
Cables2	XP_006235893.1	Protein Cables2	rno:311703	chr3:181482855-181482866	124::16	74::22	36.0::103.0	28.0::85.0	0.018332	0.0822502	alt5
Ncor1	NM_001271103.1	Nuclear receptor corepressor 1	rno:54299	chr10:48422071-48422074	10::114	17::52	35.0::109.0	18.0::72.0	0.0183623	0.0823409	alt3
LOC100362458	LOC100362458			chr9:94202844-94202884	0::55	15::146	24.0::56.0	47.0::51.0	0.01837	0.0823409	cassette_multi
Hecw1	NM_001106117.1	Similar to HECT type E3 ubiquitin ligase (Predicted), isoform CRA_b	rno:291209	chr17:51176300-51176342	20::6	15::8	33.0::54.0	25.0::41.0	0.0184623	0.0827147	alt5
Dnm1l	NM_053655.3	Dynamin-1-like protein	rno:114114	chr11:91901109-91901127	287::39	285::23	77.0::205.0	79.0::202.0	0.0185582	0.0831041	alt5
Zcchc17	NM_001109267.1	Similar to PS1D protein (Predicted)	rno:500555	chr5:152283746-152283803	3::10	5::6	91.0::208.0	109.0::124.0	0.0185745	0.0831368	mutually_exclusive
Kctd3	NM_001107199.1	Protein Kctd3	rno:305055	chr13:112094940-112094954	134::20	120::0	22.0::125.0	17.0::119.0	0.0186105	0.083162	alt3
Sft2d1	NM_001008302.1	Vesicle transport protein SFT2A	rno:292305	chr1:54257481-54257502	38::195	64::259	56.0::80.0	71.0::99.0	0.0186138	0.083162	cassette
Cstf2	NM_001131014.1	Cstf2 protein	rno:683927	chrx:104716784-104716866	15::112	0::100	126.0::96.0	105.0::78.0	0.0186143	0.083162	altstart
Trim37	NM_001108288.1	Trim37 protein	rno:360592	chr10:75584019-75584141	43::252	7::227	94.0::174.0	94.0::149.0	0.0186159	0.083162	cassette
Pan3	XP_346915.4	Protein Pan3	rno:360760	chr12:11415926-11416087	3::27	11::9	11.0::22.0	17.0::19.0	0.01866	0.0833187	cassette
LOC688018	XP_006234882.1	similar to SH3-domain binding protein 3		chr3:118857091-118857270	20::119	12::87	97.0::110.0	69.0::108.0	0.0187932	0.0838487	cassette_multi
Ehmt2	NM_212463.1	HLA-B associated transcript 8, rat orthologue	rno:361798	chr20:6665440-6665470	20::49	9::50	29.0::136.0	24.0::145.0	0.0188058	0.0838487	alt3
Rbm25	NM_001108984.1	Uncharacterized protein	rno:366693	chr6:118413697-118413777	39::5	28::3	4.0::38.0	7.0::22.0	0.0188236	0.0838876	altstart
LOC100910712	LOC100910712			chr10:2106452-2106505	33::140	6::41	56.0::75.0	31.0::48.0	0.0189716	0.0844658	cassette
Ipo9	NM_001107180.1	Protein Ipo9	rno:304817	chr13:57263028-57263068	0::6	5::1	55.0::77.0	54.0::63.0	0.0190161	0.0846233	alt3
Eif3a	NM_001047087.2	Eukaryotic translation initiation factor 3 subunit A	rno:292148	chr1:289497501-289497503	0::79	22::19	53.0::79.0	28.0::71.0	0.0190253	0.084624	alt3
Pdzd4	NM_001135836.1	PDZ domain containing 4	rno:293856	chr1:152736148-152736238	79::106	55::44	68.0::254.0	32.0::196.0	0.0190892	0.0848674	cassette_multi
LOC100912305	XR_146053.2	uncharacterized LOC100912305		chr6:137947228-137947395	4::18	1::8	8.0::17.0	7.0::7.0	0.019101	0.0848793	retain_intron
Bcas3	NM_001173430.1	Protein Bcas3	rno:363662	chr10:72718322-72718586	6::55	0::49	37.0::68.0	26.0::45.0	0.0191132	0.0848927	cassette_multi
Ank2	XP_006233348.1	Protein Ank2	rno:362036	chr2:250583116-250583208	367::112	249::100	92.0::355.0	76.0::289.0	0.0191285	0.0849198	cassette
Rin1	NM_139038.1	Ras and Rab interactor 1	rno:207119	chr1:227359939-227360066	31::9	34::4	11.0::19.0	5.0::18.0	0.0191738	0.0850802	alt3
Gspt1	NM_001003978.1	Protein Gspt1	rno:24420	chr10:3194120-3194123	38::7	42::12	27.0::55.0	24.0::51.0	0.0191885	0.0851048	alt3
Psme1	NM_017264.3	Proteasome activator complex subunit 1	rno:29630	chr15:38147098-38147186	13::14	1::9	15.0::48.0	3.0::16.0	0.0192741	0.0854434	alt3
Epb4.1l2	XP_220117.5	Protein Epb4.1l2	rno:309557	chr1:22386214-22386381	19::0	9::13	15.0::139.0	10.0::109.0	0.0192857	0.085454	mutually_exclusive
Parp6	NM_001106828.1	Parp6 protein	rno:300759	chr8:64215791-64215851	26::52	0::27	127.0::305.0	101.0::291.0	0.019311	0.0855253	alt5
Hsf2	NM_031694.2	Heat shock factor 2	rno:64441	chr20:40696919-40696972	105::33	92::64	17.0::90.0	18.0::73.0	0.0193376	0.0856024	cassette
Fam160a2	NM_001005538.2	FTS and Hook-interacting protein	rno:293343	chr1:177229701-177229743	59::9	49::12	59.0::36.0	44.0::26.0	0.0194115	0.0858271	alt5
Dnm1l	NM_053655.3	Dynamin-1-like protein	rno:114114	chr11:91913590-91913631	24::118	32::83	77.0::199.0	45.0::178.0	0.0194161	0.0858271	cassette
Ryr3	XP_006234778.1	Protein Ryr3	rno:170546	chr3:110844251-110844420	13::10	5::30	9.0::23.0	17.0::26.0	0.019458	0.0859711	cassette
Ing4	NM_001079887.1	Protein Ing4	rno:297597	chr4:224579737-224579846	73::6	76::10	99.0::93.0	126.0::97.0	0.0194758	0.0860088	alt3
Chst8	NM_001107504.2	RCG54611	rno:308511	chr1:91821698-91821778	34::7	41::3	8.0::76.0	7.0::60.0	0.0195067	0.0861042	altstart
Chd5	NM_001271226.1	Protein Chd5	rno:691589	chr5:173119036-173119072	107::0	62::9	56.0::24.0	54.0::39.0	0.0195163	0.0861058	alt3
Ncor1	NM_001271103.1	Nuclear receptor corepressor 1	rno:54299	chr10:48458720-48458800	0::7	10::35	13.0::104.0	24.0::76.0	0.0196083	0.0864703	altstart
Kif21a	NM_001106790.1	Protein Kif21a		chr7:131759037-131759051	27::12	22::53	5.0::116.0	11.0::82.0	0.0196743	0.0867202	cassette
Casp2	NM_022522.2	Caspase-2	rno:64314	chr4:136468946-136469006	24::13	10::41	8.0::15.0	17.0::10.0	0.0197216	0.0868877	cassette
Fam172a	NM_001106401.1	family with sequence similarity 172, member A	rno:294606	chr2:4942832-4942890	0::27	2::6	14.0::30.0	5.0::22.0	0.0197897	0.0871463	cassette_multi
Chac2	NM_001025016.1	ChaC, cation transport regulator homolog 2 (E. coli)	rno:360994	chr14:115014143-115014223	17::1	7::7	3.0::37.0	10.0::33.0	0.0198298	0.0872814	altstart
Lrrfip1	NM_001014269.1	Leucine-rich repeat flightless-interacting protein 1	rno:367314	chr9:97896639-97896689	15::140	14::116	34.0::18.0	33.0::12.0	0.0198685	0.0873688	cassette
Dnajc6	NM_001107949.3	DnaJ (Hsp40) homolog, subfamily C, member 6	rno:313409	chr5:124247477-124247541	324::151	389::167	66.0::245.0	72.0::221.0	0.0199197	0.0875524	cassette
Eif4g2	NM_001017374.2	Protein Eif4g2	rno:361628	chr1:182871519-182871520	99::18	137::0	88.0::219.0	58.0::221.0	0.0200141	0.0879255	alt5
Dicer1	XP_006240573.1	RCG20888	rno:299284	chr6:137590852-137591014	32::80	0::47	60.0::31.0	32.0::26.0	0.0200713	0.0881049	cassette
Syt7	NM_021659.1	Synaptotagmin VIIs	rno:59267	chr1:233418947-233419315	35::317	14::234	86.0::121.0	63.0::105.0	0.0200739	0.0881049	cassette
Mef2c	XP_006231805.1	Protein Mef2c	rno:499497	chr2:11672690-11672713	13::99	4::84	34.0::39.0	26.0::24.0	0.0201692	0.0884394	cassette
Htt	NM_024357.2	Huntingtin	rno:29424	chr14:81890693-81890765	15::37	8::50	47.0::116.0	91.0::112.0	0.0201954	0.0885122	alt3
Snap23	NM_022689.2	Synaptosomal-associated protein 23	rno:64630	chr3:118893479-118893511	28::5	13::11	27.0::33.0	14.0::17.0	0.0202099	0.0885341	alt3
Slain2	NM_001107214.1	Slain2 protein	rno:305310	chr14:37622210-37622290	24::22	13::22	12.0::31.0	10.0::23.0	0.0202391	0.0885852	cassette
Ralgapa1	NM_020083.2	Ral GTPase-activating protein subunit alpha-1	rno:56785	chr6:86124533-86124613	54::27	51::36	31.0::67.0	38.0::57.0	0.0202407	0.0885852	altend
LOC312502	LOC312502			chr4:181700515-181700821	2::33	6::40	26.0::88.0	45.0::68.0	0.020283	0.0887288	alt3
Heatr5b	NM_001191064.1	HEAT repeat containing 5B	rno:362683	chr6:1326299-1326389	5::41	3::39	8.0::60.0	12.0::46.0	0.0203916	0.0891617	alt5
Pbrm1	XP_006252767.1	Protein Pbrm1	rno:306254	chr16:7074850-7074853	8::33	27::56	8.0::56.0	13.0::30.0	0.0204463	0.0893164	alt3
Tfg	NM_001012144.1	Protein Tfg	rno:360709	chr11:49385210-49385267	35::90	6::79	118.0::135.0	106.0::82.0	0.0204613	0.08934	alt5
Psmf1	NM_001101005.1	Proteasome inhibitor PI31 subunit	rno:689852	chr3:153607135-153607139	7::27	3::26	41.0::84.0	29.0::59.0	0.0205586	0.0896805	alt3
Smarcad1	NM_001107864.2	SWI/SNF-related matrix-associated actin-dependent regulator of chromatin subfamily A containing DEAD/H box 1	rno:312398	chr4:160673585-160673665	12::2	7::9	7.0::22.0	10.0::20.0	0.0205821	0.0896983	altend
2014-09-08				chr10:38680061-38680245	23::59	19::65	17.0::94.0	14.0::92.0	0.0205944	0.0897101	alt3
Phactr3	NM_214459.2	Phosphatase and actin regulator 3	rno:362284	chr3:183262622-183262775	1::11	5::2	192.0::358.0	148.0::263.0	0.0206223	0.0897699	mutually_exclusive
Irf3	NM_001006969.1	Interferon regulatory factor 3	rno:292892	chr1:102059685-102059859	13::56	15::73	35.0::50.0	30.0::51.0	0.0206348	0.0897699	cassette
Sorbs1	XP_006231433.1	Sorbin and SH3 domain-containing protein 1	rno:686098	chr1:266873197-266873280	71::77	45::119	30.0::108.0	37.0::94.0	0.0206372	0.0897699	cassette_multi
Opalin	NM_001017386.1	Protein Opalin	rno:361757	chr1:267775977-267776089	1::8	2::0	21.0::44.0	8.0::44.0	0.0207094	0.0899541	cassette
Pum2	NM_001106715.1	Protein Pum2	rno:298874	chr6:43623767-43623770	89::16	52::7	103.0::146.0	57.0::95.0	0.0207095	0.0899541	alt3
Csnk1a1	NM_053615.1	Casein kinase I isoform alpha	rno:113927	chr18:56131420-56131503	629::549	576::421	260.0::430.0	223.0::368.0	0.0207184	0.0899541	cassette
Dtnb	NM_001012191.1	Dystrobrevin beta	rno:362715	chr6:37978752-37978841	60::52	53::37	31.0::126.0	22.0::74.0	0.0207742	0.0901486	cassette
Srcin1	NM_019378.1	SRC kinase signaling inhibitor 1	rno:56029	chr10:85251554-85251757	6::4	17::1	7.0::21.0	21.0::20.0	0.0208029	0.0901945	alt3
Tmem134	NM_001078648.1	transmembrane protein 134	rno:361695	chr1:226249526-226249570	17::48	5::60	24.0::42.0	24.0::33.0	0.0208262	0.0902536	cassette
Eya1	XR_346317.1	Protein Eya1	rno:502935	chr5:4384576-4384591	46::6	41::9	50.0::31.0	43.0::32.0	0.0208887	0.0904821	alt3
Add3	NM_031552.2	Adducin 3 (Gamma), isoform CRA_b	rno:25230	chr1:281344261-281344388	17::171	4::125	226.0::251.0	180.0::222.0	0.0208995	0.0904864	alt5
Cnot10	NM_001007003.1	CCR4-NOT transcription complex subunit 10	rno:316034	chr8:121966605-121966608	48::142	39::87	66.0::75.0	50.0::58.0	0.0209183	0.0905258	alt3
Dnm2	NM_013199.1	Dynamin-2	rno:25751	chr8:22576915-22576926	216::45	131::108	7.0::88.0	14.0::68.0	0.0210059	0.0908335	cassette
LOC100911831	LOC100911831			chrx:927360-927466	4::6	0::18	9.0::19.0	11.0::15.0	0.0210091	0.0908335	cassette
LOC692028	LOC692028	matrin 3 pseudogene		chr15:84985319-84985380	1::24	2::0	46.0::43.0	8.0::24.0	0.0210302	0.0908826	alt3
Mettl19	NM_001130061.1	Similar to RIKEN cDNA 2310079F23 (Predicted)	rno:305443	chr14:79989578-79989607	0::12	3::8	3.0::28.0	6.0::27.0	0.0210518	0.0909337	alt3
Fam5c	NM_173121.1	BMP/retinoic acid-inducible neural-specific protein 3	rno:286901	chr13:68509996-68510076	8::6	5::15	9.0::46.0	13.0::35.0	0.0210685	0.0909632	altstart
Zfp509	NM_001107223.1	Protein Zfp509	rno:305428	chr14:77314307-77314353	1::31	3::6	13.0::7.0	6.0::9.0	0.0211169	0.0911299	cassette
Wdr31	NM_001011976.2	WD repeat domain 31	rno:298096	chr5:82427193-82427322	21::8	23::0	25.0::45.0	18.0::15.0	0.0211489	0.0911974	alt5
Lin52	XR_354980.1	Similar to CG15929-PA (Predicted), isoform CRA_a	rno:362763	chr6:117296277-117298334	5::27	5::43	38.0::15.0	40.0::15.0	0.0211522	0.0911974	altend
Brat1-ps1	XP_006249034.1	Protein Brat1		chr12:18024565-18024645	10::8	13::11	22.0::19.0	19.0::21.0	0.0211815	0.0912814	altstart
Usp28	NM_001108144.1	Ubiquitin carboxyl-terminal hydrolase 28	rno:315639	chr8:51961472-51961567	3::20	6::31	9.0::32.0	13.0::30.0	0.0212393	0.0914634	cassette
Apc	NM_012499.1	Adenomatosis polyposis coli, isoform CRA_a	rno:24205	chr18:26753636-26753682	127::77	107::29	28.0::56.0	16.0::35.0	0.0212435	0.0914634	cassette_multi
Nrxn3	NM_053817.2	Neurexin-3	rno:116508	chr6:123199400-123199489	28::42	23::38	18.0::71.0	16.0::55.0	0.0212956	0.0916233	cassette
Car4	NM_019174.3	Carbonic anhydrase 4	rno:29242	chr10:72179412-72179519	12::13	5::6	18.0::89.0	8.0::49.0	0.0213004	0.0916233	altstart
Ppie	NM_001047868.1	Peptidyl-prolyl cis-trans isomerase E	rno:298508	chr5:144613269-144613273	185::0	155::39	108.0::74.0	125.0::84.0	0.0213772	0.0919111	alt3
Rtn3	NM_080909.2	Reticulon-3	rno:140945	chr1:229707572-229707628	448::162	455::146	117.0::537.0	71.0::466.0	0.021394	0.0919407	cassette
Hspa9	NM_001100658.2	Stress-70 protein, mitochondrial	rno:291671	chr18:27441932-27441934	72::43	113::0	30.0::126.0	5.0::5.0	0.0214265	0.0920375	alt3
Mrps24	NM_001077659.1	Protein Mrps24	rno:498406	chr14:86643746-86643748	0::53	15::18	14.0::114.0	11.0::46.0	0.0214532	0.0921097	alt5
Rtf1	NM_001108958.1	Rtf1, Paf1/RNA polymerase II complex component, homolog (S. cerevisiae) (Predicted)	rno:366169	chr3:118053991-118054138	4::5	3::8	358.0::86.0	278.0::66.0	0.0214672	0.0921193	mutually_exclusive
LOC100151767	NM_001127503.1	hypothetical LOC100151767	rno:100151767	chr8:53638962-53638965	37::60	20::56	76.0::63.0	59.0::46.0	0.0214811	0.0921193	alt3
A2ld1	NM_001025634.1	Gamma-glutamylaminecyclotransferase	rno:290500	chr15:112710468-112710526	7::6	10::2	5.0::6.0	8.0::7.0	0.0214852	0.0921193	alt5
Zfp652	NM_001080207.1	Zinc finger protein 652	rno:497984	chr10:83361454-83361994	12::8	6::3	27.0::89.0	27.0::60.0	0.0215275	0.0922577	alt5
Map4k4	NM_001106904.1	Protein Map4k4	rno:301363	chr9:46441276-46441369	138::226	186::130	226.0::420.0	195.0::225.0	0.0215522	0.0923212	alt3
[truncated: 638 more rows]

## Sheet: Sheet1
LOC100910882			LOC100910882
Cttn			Cttn
Pcdh10			Pcdh10
Acbd4			Acbd4
Nrcam			Nrcam
Pak3			Pak3
Slc22a23			Slc22a23
Atp8a1			Atp8a1
Dock9			Dock9
Mapt			Mapt
Epb41l1			Epb41l1
Sema6d			Sema6d
Apopt1			Apopt1
P4ha1			P4ha1
Macf1			Macf1
Syt7			Syt7
Ncor2			Ncor2
Rims1			Rims1
Grm5			Grm5
Dnm1l			Dnm1l
Cacna1b			Cacna1b
Ifnar1			Ifnar1
Zyx			Zyx
Kif21a			Kif21a
Eme2			Eme2
Arpp21			Arpp21
Camta1			Camta1
Ablim2			Ablim2
Madd			Madd
Cinp			Cinp
Psd			Psd
Iffo1			Iffo1
Caskin1			Caskin1
Bcas1			Bcas1
Kif3a			Kif3a
Acsl6			Acsl6
Shank1			Shank1
Sgip1			Sgip1
Wdfy3			Wdfy3
Chgb			Chgb
Sorbs1			Sorbs1
Cacna1a			Cacna1a
Raf1			Raf1
Gramd1b			Gramd1b
Mllt4			Mllt4
Etv1			Etv1
Kif2a			Kif2a
Sirt5			Sirt5
Enah			Enah
Nrxn1			Nrxn1
Rgs6			Rgs6
Osbpl6			Osbpl6
Phldb1			Phldb1
St3gal4			St3gal4
Cdc42bpa			Cdc42bpa
Mical3			Mical3
Fam188a			Fam188a
Dlg1			Dlg1
Clasp1			Clasp1
Pcm1			Pcm1
Lrrfip1			Lrrfip1
Atp11b			Atp11b
Fbrsl1			Fbrsl1
Rufy3			Rufy3
Gphn			Gphn
Prmt5			Prmt5
Dgkb			Dgkb
Rims2			Rims2
Nrxn2			Nrxn2
Stim1			Stim1
Zfand2a			Zfand2a
Nr2c2			Nr2c2
Kcnq2			Kcnq2
Tmem50a			Tmem50a
Sh3glb1			Sh3glb1
Ambra1			Ambra1
Ganab			Ganab
Ankrd6			Ankrd6
LOC100910882			LOC100910882
Lrp8			Lrp8
Slc8a1			Slc8a1
Nlgn1			Nlgn1
Mtmr3			Mtmr3
Mllt10			Mllt10
Naa35			Naa35
Nfasc			Nfasc
Arhgap23			Arhgap23
Kcnd3			Kcnd3
Rpl34			Rpl34
Anks1b			Anks1b
Rpl13a			Rpl13a
Rnpep			Rnpep
Camk2d			Camk2d
Epn2			Epn2
Celf2			Celf2
Kif1a			Kif1a
Ttc7b			Ttc7b
Porcn			Porcn
Scrib			Scrib
Fip1l1			Fip1l1
Kalrn			Kalrn
Cacna1c			Cacna1c
Pde4dip			Pde4dip
Frmpd4			Frmpd4
Prkacb			Prkacb
Zmynd8			Zmynd8
Ilkap			Ilkap
Dgkg			Dgkg
Rtel1			Rtel1
Rit1			Rit1
Msrb2			Msrb2
Park7			Park7
Epb41l3			Epb41l3
G3bp2			G3bp2
Snrnp70			Snrnp70
Inpp4a			Inpp4a
Prpf40a			Prpf40a
Phf21a			Phf21a
Trim2			Trim2
Abtb1			Abtb1
Grip1			Grip1
Tcea2			Tcea2
Cycs			Cycs
Srgap3			Srgap3
Neurl4			Neurl4
Mprip			Mprip
Rap1gds1			Rap1gds1
Tbc1d14			Tbc1d14
Kcnh7			Kcnh7
Smarce1			Smarce1
Spag9			Spag9
Cdc42bpb			Cdc42bpb
TMEM50A			Dync1i1
			Tnik
PARK7			Ogdhl
KCNQ2			Ubxn2b
MLLT10			Banp
PAK3			Tpm1
SYT7			Chd8
SORBS1			Bnip2
GPHN			Mtmr2
KIF21A			Stag2
NRXN2			Stk38
PRKACB			Eprs
LRRFIP1			Klhl18
ZMYND8			Yeats2
BCAS1			Rps6ka2
FAM188A			Syne1
ACSL6			Frmd4a
NR2C2			Fam126b
EPB41L3			Sft2d1
MACF1			Tbc1d5
GRAMD1B			Emid1
MTMR3			Chd2
PDE4DIP			Mgrn1
RPL13A			Limch1
P4HA1			Dgcr2
MAPT			Map7
RPL34			Lrrc4c
GRM5			Map4
NFASC			Trappc9
MICAL3			Pqlc1
SPAG9			Ap1b1
CYCS			Rbm10
RIMS1			Txndc11
DNM1L			Dnajc13
RIT1			Sugp2
IFNAR1			Fat1
CHGB			Slmap
SRGAP3			Clasp2
MLLT4			Gsg1l
FIP1L1			Cask
RAF1			Plekha6
ANKS1B			Mink1
G3BP2			Sncaip
ZYX			Katnb1
SCRIB			Iffo2
AMBRA1			Nmt2
FRMPD4			Grik1
ARPP21			Repin1
PRMT5			Pdzd2
ANKRD6			TMEM50A
CASKIN1
RUFY3			PARK7
RIMS2			AP1B1
STIM1			FAT1
TBC1D14			KCNQ2
APOPT1			MLLT10
SEMA6D			PAK3
RGS6			CLASP2
TTC7B			SYT7
RTEL1			SORBS1
CAMK2D			GPHN
ATP8A1			KIF21A
TRIM2			NRXN2
ARHGAP23			PRKACB
INPP4A			LRRFIP1
SHANK1			ZMYND8
CINP			UBXN2B
ENAH			BCAS1
LRP8			MGRN1
DOCK9			FAM188A
SGIP1			ACSL6
RNPEP			NR2C2
ETV1			YEATS2
PHF21A			EPB41L3
RAP1GDS1			MACF1
KIF1A			GRAMD1B
SH3GLB1			MTMR3
DGKG			SYNE1
ABTB1			PDZD2
SLC22A23			PDE4DIP
CACNA1A			RPL13A
PRPF40A			P4HA1
CACNA1C			MAPT
CDC42BPB			RPL34
NRCAM			GRM5
OSBPL6			NFASC
KCND3			STAG2
KIF2A			MICAL3
CACNA1B			SPAG9
FBRSL1			CYCS
PCM1			CHD2
DLG1			RIMS1
ILKAP			TXNDC11
NRXN1			TNIK
ST3GAL4			DNM1L
ATP11B			RIT1
IFFO1			IFNAR1
ABLIM2			CHGB
NLGN1			OGDHL
PHLDB1			SRGAP3
ZFAND2A			MLLT4
NCOR2			KLHL18
SMARCE1			FIP1L1
ACBD4			RAF1
SNRNP70			ANKS1B
CTTN			G3BP2
NEURL4			ZYX
KALRN			SCRIB
KIF3A			AMBRA1
CLASP1			FRMPD4
PSD			ARPP21
PCDH10			DYNC1I1
EPN2			PRMT5
WDFY3			ANKRD6
MPRIP			CASKIN1
CAMTA1			RUFY3
GRIP1			RIMS2
CELF2			STIM1
MSRB2			CHD8
NAA35			TBC1D14
MADD			EMID1
SIRT5			APOPT1
PORCN			SEMA6D
TCEA2			LRRC4C
EME2			RGS6
GANAB			SNCAIP
CDC42BPA			TTC7B
EPB41L1			RTEL1
KCNH7			CAMK2D
DGKB			ATP8A1
SLC8A1			TRIM2
Rn45s			MTMR2
Cacna2d1			ARHGAP23
Fam120a			MAP7
Synpr			INPP4A
LOC100911613			SHANK1
Usp5			CINP
Mff			MINK1
Iqsec3			ENAH
Iqsec2			LRP8
Ube3c			DOCK9
Celf6			SGIP1
LOC100911959			RNPEP
Ift172			ETV1
Gripap1			PHF21A
Rbfox3			RAP1GDS1
Kcnma1			TRAPPC9
Prtfdc1			KIF1A
Ptprt			PQLC1
Fam131b			SH3GLB1
LOC684270			DGKG
Sf3b1			RBM10
Cops2			ABTB1
Setd5			STK38
Lphn1			SLC22A23
Cdc42			CACNA1A
Ctdsp1			PRPF40A
LOC680025			GSG1L
LOC679321			CACNA1C
Cacna1g			CDC42BPB
St8sia5			NRCAM
LOC100362458			FRMD4A
Ptprj			OSBPL6
Kcnip2			KCND3
Ank2			SUGP2
LOC100912498			KIF2A
Phyhip			EPRS
Sfswap			DGCR2
Cib2			CACNA1B
Sgce			FBRSL1
Cadps			PCM1
Prune2			DLG1
Sdr9c7			ILKAP
Stx4			KATNB1
Lrrc73			SFT2D1
Arhgap21			NRXN1
Rnase4			IFFO2
Actl6b			ST3GAL4
Nphp4			ATP11B
Agtpbp1			BNIP2
Mrpl37			LIMCH1
Pcyt2			IFFO1
LOC100911576			DNAJC13
Prkcz			CASK
Tubb2a			ABLIM2
Gtpbp5			NLGN1
Tbc1d9b			PHLDB1
Sipa1l1			ZFAND2A
Ptprn			NCOR2
LOC100909441			SMARCE1
Ndrg4			ACBD4
Fry			BANP
Mllt1			SNRNP70
Zranb2			CTTN
Mta3			NEURL4
Azi1			SLMAP
Rbm9			KALRN
Rapgef2			KIF3A
2014-03-05			CLASP1
Tk2			PSD
Dlg4			PCDH10
Hnrnpc			EPN2
Snd1			WDFY3
Spock1			MPRIP
LOC314655			CAMTA1
Cul3			FAM126B
Ppp1r13b			GRIP1
Srrm1			TBC1D5
Slc25a25			CELF2
Hcn2			MSRB2
Copb1			NAA35
Arv1			MADD
Cstf2			SIRT5
Snx2			GRIK1
Arl6ip4			MAP4
Eif4g3			PORCN
Birc6			TCEA2
Vrk3			EME2
Lrrc7			TPM1
Rbm42			NMT2
RGD1562618			PLEKHA6
Mrpl48			GANAB
Yjefn3			CDC42BPA
Lats2			EPB41L1
Apip			KCNH7
Fgfr2			DGKB
RGD1564943			REPIN1
Fkbp8			SLC8A1
Hm13			RPS6KA2
Srcap			Rn45s
Agap1			Cacna2d1
Kdm1a			Fam120a
Rab3gap2			Synpr
Fn1			LOC100911613
Rbm39			Usp5
Ptprk			Mff
Atl1			Iqsec3
Timmdc1			Iqsec2
Tom1l2			Ube3c
Tpd52l2			Celf6
RGD1560244			LOC100911959
Cacnb3			Ift172
Pitpnb			Gripap1
Whsc1			Rbfox3
Tm7sf2			Kcnma1
Mlf2			Prtfdc1
Ubr4			Ptprt
Sepp1			Fam131b
Zfand6			LOC684270
Adam19			Sf3b1
Nedd4l			Cops2
Pemt			Setd5
Acot8			Lphn1
Gdpd5			Cdc42
Ammecr1l			Ctdsp1
LOC310926			LOC680025
Ehbp1			LOC679321
Mycbp2			Cacna1g
Rab1b			St8sia5
Ttc3			LOC100362458
Pex2			Ptprj
Dnajc17			Kcnip2
Phka1			Ank2
H2afy			LOC100912498
Ncam1			Phyhip
Srf			Sfswap
Lrpap1			Cib2
Akap7			Sgce
Gbas			Cadps
Ptprd			Prune2
Skil			Sdr9c7
Osbpl1a			Stx4
Elmo1			Lrrc73
Rtkn			Arhgap21
Apc			Rnase4
Elavl4			Actl6b
Pdgfra			Nphp4
Nrbp			Agtpbp1
Daam1			Mrpl37
Hnrpdl			Pcyt2
Srsf2			LOC100911576
Nit1			Prkcz
Apbb2			Tubb2a
Atl2			Gtpbp5
Mta1			Tbc1d9b
LOC690769			Sipa1l1
LOC100911951			Ptprn
Rabgap1l			LOC100909441
Larp1			Ndrg4
Zdhhc16			Fry
Neo1			Mllt1
Nolc1			Zranb2
Ifngr2			Mta3
Plekhb1			Azi1
Pcbp3			Rbm9
St3gal3			Rapgef2
Jph4			2014-03-05
RGD1309903			Tk2
RGD1565257			Dlg4
Rwdd4			Hnrnpc
Banf1			Snd1
Cpsf7			Spock1
Fnbp1l			LOC314655
Atp6v1h			Cul3
Rab3ip			Ppp1r13b
Cdkl2			Srrm1
Ubl5			Slc25a25
Ascc2			Hcn2
Cspg5			Copb1
Map7d1			Arv1
Galk2			Cstf2
Cisd2			Snx2
Cpne4			Arl6ip4
LOC100909529			Eif4g3
Gdap1l1			Birc6
Csda			Vrk3
Pum2			Lrrc7
Rab34			Rbm42
Rabl5			RGD1562618
Brsk2			Mrpl48
Jmjd1c			Yjefn3
LOC680282			Lats2
Megf11			Apip
Dgcr6			Fgfr2
Eps15l1			RGD1564943
Tcf12			Fkbp8
Cacna1e			Hm13
Med15			Srcap
Gtf2e2			Agap1
Fam49b			Kdm1a
Ppdpf			Rab3gap2
Rbfox1			Fn1
Fam120b			Rbm39
LOC100911855			Ptprk
Pja2			Atl1
Slc38a10			Timmdc1
Cpsf1			Tom1l2
Baiap2			Tpd52l2
Zmym3			RGD1560244
Slc45a4			Cacnb3
Cnpy3			Pitpnb
Tns3			Whsc1
Dlgap1			Tm7sf2
Wdr54			Mlf2
Rsrc2			Ubr4
Atp2b3			Sepp1
Rbbp8			Zfand6
Prkcg			Adam19
Fam172a			Nedd4l
Odz3			Pemt
Supt6h			Acot8
Nacc1			Gdpd5
Mapkbp1			Ammecr1l
Gpm6b			LOC310926
Unc13a			Ehbp1
LOC501546			Mycbp2
Tmem161a			Rab1b
RGD1564804			Ttc3
Epn1			Pex2
Mmadhc			Dnajc17
Ints10			Phka1
Ccdc136			H2afy
Tlcd1			Ncam1
Speg			Srf
Med24			Lrpap1
Mpp6			Akap7
Zfp821			Gbas
RGD1308874			Ptprd
Fgf11			Skil
RGD1304978			Osbpl1a
Tmem175			Elmo1
Rgs7			Rtkn
Ciz1			Apc
Lipa			Elavl4
Ank3			Pdgfra
Ddx17			Nrbp
Actn4			Daam1
RGD1309762			Hnrpdl
Dvl3			Srsf2
Pxk			Nit1
RGD1310348			Apbb2
RGD1359529			Atl2
Spcs2			Mta1
LOC361985			LOC690769
Zfp532			LOC100911951
Wbp2			Rabgap1l
Saps3-ps1			Larp1
LOC100910532			Zdhhc16
Creb1			Neo1
Zfp251			Nolc1
Rasgrf1			Ifngr2
Tmod2			Plekhb1
LOC688869			Pcbp3
Tns1			St3gal3
Fam149b1			Jph4
Kndc1			RGD1309903
Tbrg4			RGD1565257
Ptdss2			Rwdd4
Dhx57			Banf1
Ddx25			Cpsf7
Fam18a			Fnbp1l
Ryr3			Atp6v1h
Tubb4b			Rab3ip
Eef1d			Cdkl2
Chd4			Ubl5
ND2			Ascc2
Strn4			Cspg5
Snap29			Map7d1
Git2			Galk2
Atat1			Cisd2
Chrd			Cpne4
Zfp469			LOC100909529
Dzip1			Gdap1l1
2014-09-11			Csda
Hgs			Pum2
Mag			Rab34
Dcaf6			Rabl5
Dmd			Brsk2
Pfdn5			Jmjd1c
Klhdc2			LOC680282
Zfyve27			Megf11
Zc3h18			Dgcr6
Rnf4			Eps15l1
LOC686980			Tcf12
Tead1			Cacna1e
Acp2			Med15
Prpf4b			Gtf2e2
Nudt9			Fam49b
Carkd			Ppdpf
Flot2			Rbfox1
Snrk			Fam120b
Kif5c			LOC100911855
LOC681849			Pja2
Gpr89			Slc38a10
Fbxo6			Cpsf1
Ppfia4			Baiap2
Erc2			Zmym3
Os9			Slc45a4
Ankrd46			Cnpy3
Fam190b			Tns3
Aurkaip1			Dlgap1
LOC292199			Wdr54
Sh3kbp1			Rsrc2
Ankib1			Atp2b3
RGD1307443			Rbbp8
Jak1			Prkcg
Pum1			Fam172a
Rpl14			Odz3
RGD1309540			Supt6h
Itgbl1			Nacc1
Dvl1			Mapkbp1
Pcdh7			Gpm6b
Ppp2r2d			Unc13a
Asphd2			LOC501546
Fkbp2			Tmem161a
Mdm4			RGD1564804
Celf3			Epn1
Htr5b			Mmadhc
Cd47			Ints10
Ift20			Ccdc136
Scmh1			Tlcd1
Zfp382			Speg
Elk1			Med24
Rapgef1			Mpp6
Apbb1			Zfp821
LOC100911931			RGD1308874
Lrp11			Fgf11
Sema4d			RGD1304978
RGD1311558			Tmem175
Golga4			Rgs7
Pcnp			Ciz1
Mei1			Lipa
LOC100912041			Ank3
Cxadr			Ddx17
RGD1308907			Actn4
Acsl3			RGD1309762
RGD1305664			Dvl3
Klhl13			Pxk
Sema6a			RGD1310348
Idua			RGD1359529
Sat2			Spcs2
Erc1			LOC361985
Rxrb			Zfp532
Car7			Wbp2
Vti1a			Saps3-ps1
Efcab2			LOC100910532
Krcc1			Creb1
LOC306766			Zfp251
Mtdh			Rasgrf1
Smg7			Tmod2
Poldip3			LOC688869
Ramp2			Tns1
Sidt2			Fam149b1
Slc25a36			Kndc1
Prickle2			Tbrg4
Aktip			Ptdss2
Edem3			Dhx57
Smurf2			Ddx25
Usp9x			Fam18a
Dnm1			Ryr3
Fstl5			Tubb4b
Kat7			Eef1d
Acap2			Chd4
Tpcn1			ND2
Ablim1			Strn4
Josd2			Snap29
Itsn1			Git2
Ezh2			Atat1
Sgta			Chrd
Aftph			Zfp469
MGC112830			Dzip1
Pnmal1			2014-09-11
RGD1559441			Hgs
LOC100912162			Mag
Scn2a1			Dcaf6
Zcchc17			Dmd
RGD1305592			Pfdn5
Cd2bp2			Klhdc2
Commd4			Zfyve27
RT1-N2			Zc3h18
Lsm14a			Rnf4
Epb49			LOC686980
Arhgap12			Tead1
Adpgk			Acp2
Mdm1			Prpf4b
Trim23			Nudt9
Dnah9			Carkd
Hipk1			Flot2
Atp8b2			Snrk
LOC100361134			Kif5c
Dst			LOC681849
LOC367196			Gpr89
Faim2			Fbxo6
Mkl1			Ppfia4
Ptpn1			Erc2
Bcas3			Os9
LOC498606			Ankrd46
Dnajb2			Fam190b
Rnf167			Aurkaip1
Col16a1			LOC292199
Psmb7			Sh3kbp1
Tmem208			Ankib1
Ppp1r16b			RGD1307443
Golga2			Jak1
Fam125a			Pum1
Ptprg			Rpl14
Pcgf3			RGD1309540
Klhl7			Itgbl1
Pbxip1			Dvl1
Hnrpd			Pcdh7
Gpr155			Ppp2r2d
Itgb1bp1			Asphd2
Hnrnpab			Fkbp2
Smcr7l			Mdm4
LOC100910098			Celf3
Bcat1			Htr5b
Msh3			Cd47
Tmem38a			Ift20
Chst10			Scmh1
Sh3gl3			Zfp382
Aes			Elk1
Mef2d			Rapgef1
Herc1			Apbb1
Ptpn11			LOC100911931
Thrap3			Lrp11
Taf12			Sema4d
Tasp1			RGD1311558
Usp47			Golga4
Trak2			Pcnp
Tln2			Mei1
Ldb2			LOC100912041
Sncb			Cxadr
Wnk2			RGD1308907
Ssbp2			Acsl3
Brpf3			RGD1305664
LOC100910729			Klhl13
Mobp			Sema6a
Nsd1			Idua
Fam21c			Sat2
Mknk2			Erc1
Mark3			Rxrb
LOC100909872			Car7
Tmem151a			Vti1a
Trak1			Efcab2
Cartpt			Krcc1
Cdh22			LOC306766
Tmub2			Mtdh
Mmp16			Smg7
Tsc2			Poldip3
Stk11ip			Ramp2
Pgam5			Sidt2
Ctnna2			Slc25a36
Ergic3			Prickle2
Tagln3			Aktip
Usp29			Edem3
Anks3			Smurf2
2014-03-07			Usp9x
Ppfibp1			Dnm1
Fopnl			Fstl5
Gls2			Kat7
Ncor1			Acap2
RGD1307500			Tpcn1
Atg9a			Ablim1
Ncdn			Josd2
Tmem183a			Itsn1
Rtf1			Ezh2
Abi2			Sgta
Cyfip1			Aftph
Herpud1			MGC112830
LOC100360487			Pnmal1
Brdt			RGD1559441
LOC100912115			LOC100912162
Arhgap1			Scn2a1
Gria3			Zcchc17
Gtdc1			RGD1305592
Klhl3			Cd2bp2
Mkrn1			Commd4
Glt8d1			RT1-N2
Mettl11a			Lsm14a
RGD1307235			Epb49
Ank1			Arhgap12
Tmem63b-ps1			Adpgk
Actn1			Mdm1
Matn2			Trim23
Zfp637			Dnah9
Tbc1d1			Hipk1
Dgkz			Atp8b2
Fbxw11			LOC100361134
Cltb			Dst
Abcf2			LOC367196
Abcb8			Faim2
Cd99			Mkl1
Itgb3bp			Ptpn1
Bpnt1			Bcas3
Zfp317			LOC498606
C8g			Dnajb2
Nsun6			Rnf167
Dyrk1a			Col16a1
Npas3			Psmb7
Mrpl52			Tmem208
Mapk14			Ppp1r16b
Gstm4			Golga2
Serac1			Fam125a
Hook3			Ptprg
LOC691658			Pcgf3
RGD1565744			Klhl7
Clcn6			Pbxip1
Cers5			Hnrpd
Mxi1			Gpr155
Pwwp2b			Itgb1bp1
Kcnk2			Hnrnpab
Cic			Smcr7l
Ppm1k			LOC100910098
Pla2g15			Bcat1
Tnpo2			Msh3
Grin1			Tmem38a
Ccdc106			Chst10
Wdr35l			Sh3gl3
Mrap2			Aes
Fat3			Mef2d
Kat8			Herc1
LOC100912582			Ptpn11
Dnm3			Thrap3
Sppl2b			Taf12
Xylt1			Tasp1
Abca8a			Usp47
Cdk17			Trak2
Fhl1			Tln2
Pafah1b1			Ldb2
LOC100911690			Sncb
Prrc2a			Wnk2
Mcam			Ssbp2
Rnf14			Brpf3
Tnip1			LOC100910729
Pam			Mobp
Ankrd11			Nsd1
LOC690728			Fam21c
Myo9b			Mknk2
Ranbp3			Mark3
Puf60			LOC100909872
Kcna2			Tmem151a
Cnot1			Trak1
Rapgef6			Cartpt
LOC100910712			Cdh22
Wasf1			Tmub2
Ppa2			Mmp16
LOC100363253			Tsc2
Cep19			Stk11ip
Nme6			Pgam5
Pex16			Ctnna2
Eno1			Ergic3
Guk1			Tagln3
Rnr2			Usp29
Fbxo34			Anks3
Lrrc49			2014-03-07
Stx7			Ppfibp1
R3hdm2			Fopnl
Mbnl1			Gls2
Cd82			Ncor1
Src			RGD1307500
Enoph1			Atg9a
LOC100361503			Ncdn
Cab39l			Tmem183a
LOC684293			Rtf1
Brd1			Abi2
RGD1307947			Cyfip1
Mapre3			Herpud1
Cdc34			LOC100360487
Tpm3			Brdt
Mtor			LOC100912115
Agfg1			Arhgap1
Supt4h1			Gria3
Ep300			Gtdc1
Cort			Klhl3
Ubac1			Mkrn1
LOC100362470			Glt8d1
Zfp295			Mettl11a
Dmrtc1b			RGD1307235
Nfrkb			Ank1
Stk16			Tmem63b-ps1
Ptprs			Actn1
RGD1565728			Matn2
Amot			Zfp637
LOC304396			Tbc1d1
LOC689074			Dgkz
Rnasek			Fbxw11
Snx24			Cltb
Selo			Abcf2
Slc38a3			Abcb8
Bin1			Cd99
Sqstm1			Itgb3bp
LOC680438			Bpnt1
Rabl2a			Zfp317
Acot9			C8g
Wdr61			Nsun6
Klc1			Dyrk1a
Nsun5			Npas3
RGD1311344			Mrpl52
Sez6l2			Mapk14
Prkab2			Gstm4
Lrrc8a			Serac1
LOC301126			Hook3
Dtnb			LOC691658
Rdx			RGD1565744
Tef			Clcn6
Panx1			Cers5
Tbccd1			Mxi1
Setd3			Pwwp2b
Dpf1			Kcnk2
Ppip5k1			Cic
Sypl1			Ppm1k
Vapa			Pla2g15
Arhgef2			Tnpo2
Wibg			Grin1
Nupl2			Ccdc106
L1cam			Wdr35l
LOC100361269			Mrap2
Celsr2			Fat3
Vegfb			Kat8
Nfe2l1			LOC100912582
Ilf3			Dnm3
Dock7			Sppl2b
Kank1			Xylt1
Kdm6b			Abca8a
Pdzd4			Cdk17
Map2k4			Fhl1
Il1rap			Pafah1b1
Bet1l			LOC100911690
Unc79			Prrc2a
Clk1			Mcam
Them4			Rnf14
Armc8			Tnip1
Tmem56			Pam
Kif1c			Ankrd11
Rere			LOC690728
Kpnb1			Myo9b
Dixdc1			Ranbp3
Ccdc64			Puf60
Sumo3			Kcna2
Ahsa2			Cnot1
Syngr1			Rapgef6
Fbxl20			LOC100910712
Bzrap1			Wasf1
Tmub1			Ppa2
Dpf3			LOC100363253
Cadps2			Cep19
Arhgap32			Nme6
Tnks2			Pex16
Myh10			Eno1
Lrch2			Guk1
Nuak1			Rnr2
Xbp1			Fbxo34
Lss			Lrrc49
Mpnd			Stx7
Hif1a			R3hdm2
RGD1563438			Mbnl1
LOC688786			Cd82
Sorbs2			Src
Kcnc4			Enoph1
N4bp2l2			LOC100361503
Hspa9			Cab39l
Slc26a6			LOC684293
Hnrnpk			Brd1
Eif2b2			RGD1307947
Rps16			Mapre3
Lrrfip2			Cdc34
Atg16l1			Tpm3
Ubn1			Mtor
Ppfia2			Agfg1
Pomt1			Supt4h1
RGD1560248			Ep300
LOC691687			Cort
LOC682469			Ubac1
RGD1311648			LOC100362470
Ckap5			Zfp295
Mib1			Dmrtc1b
Wipf3			Nfrkb
Rnf181			Stk16
Fermt2			Ptprs
Atp5g1			RGD1565728
Ipo9			Amot
RGD1306861			LOC304396
Ubtf			LOC689074
Tnr			Rnasek
Fez2			Snx24
Yif1b			Selo
LOC498045			Slc38a3
LOC100910332			Bin1
Sybu			Sqstm1
Fam158a			LOC680438
LOC684800			Rabl2a
Usp34			Acot9
Stx2			Wdr61
Slc9a1			Klc1
Ankfy1			Nsun5
Mrpl17			RGD1311344
Sipa1l2			Sez6l2
Ddr1			Prkab2
Ccdc50			Lrrc8a
Rerg			LOC301126
Epb4.1l2			Dtnb
Setd4			Rdx
Kcng1			Tef
Srsf11			Panx1
Creld2			Tbccd1
Caskin2			Setd3
Runx1t1			Dpf1
Hexdc			Ppip5k1
Flad1			Sypl1
Zfp496			Vapa
Tac1			Arhgef2
RGD1559958			Wibg
Mboat2			Nupl2
Pank4			L1cam
Hmbox1			LOC100361269
Asph			Celsr2
Arid4a			Vegfb
Usp14			Nfe2l1
Rps6kb2			Ilf3
Anp32e			Dock7
E4f1			Kank1
Ptpre			Kdm6b
Snx29			Pdzd4
Wbp1			Map2k4
Bbs5			Il1rap
RGD1308023			Bet1l
Mcts1			Unc79
Ccnyl1			Clk1
Myrip			Them4
Myt1			Armc8
LOC652955			Tmem56
Arhgef4			Kif1c
Cntn1			Rere
Hnrnpa2b1			Kpnb1
RGD1565043			Dixdc1
Wdr7			Ccdc64
Tfpt			Sumo3
Pias2			Ahsa2
Klhl17			Syngr1
LOC100360427			Fbxl20
Zw10			Bzrap1
LOC100910655			Tmub1
Srr			Dpf3
Farsa			Cadps2
Dpp8			Arhgap32
Mus81			Tnks2
Zdhhc20			Myh10
Sin3b			Lrch2
Ostm1			Nuak1
LOC100359879			Xbp1
Dlgap2			Lss
Dync1i2			Mpnd
Osbpl9			Hif1a
Mrpl38			RGD1563438
Luc7l3			LOC688786
Glrx3			Sorbs2
Pds5b			Kcnc4
Pot1b			N4bp2l2
Ppil6			Hspa9
Pcbp2			Slc26a6
Hyal3			Hnrnpk
Ttc23			Eif2b2
Synj1			Rps16
Cuta			Lrrfip2
Chaf1a			Atg16l1
C1d			Ubn1
Alkbh3			Ppfia2
LOC100911911			Pomt1
Sun2			RGD1560248
Xrcc5			LOC691687
Rpf2			LOC682469
Acss2			RGD1311648
Ubp1			Ckap5
Calcrl			Mib1
Nt5c3			Wipf3
RGD1308706			Rnf181
LOC691631			Fermt2
Rbks			Atp5g1
LOC100911235			Ipo9
Nos1ap			RGD1306861
Ica1l			Ubtf
Plekhh2			Tnr
RGD1305793			Fez2
LOC366669			Yif1b
Chd6			LOC498045
LOC686295			LOC100910332
Mrps33			Sybu
Atp9b			Fam158a
Zfp639			LOC684800
Prr3			Usp34
RGD1306215			Stx2
Slc24a2			Slc9a1
Ece1			Ankfy1
Rasal2			Mrpl17
Snapc3			Sipa1l2
LOC684112			Ddr1
Zfp692			Ccdc50
Chuk			Rerg
Map3k4			Epb4.1l2
Grm1			Setd4
Slc35a4			Kcng1
Nfia			Srsf11
Adi1			Creld2
Ephb2			Caskin2
Mark4			Runx1t1
Rpl4			Hexdc
RGD1306487			Flad1
Prex1			Zfp496
Rnf112			Tac1
Robo1			RGD1559958
Capza2			Mboat2
Samd12			Pank4
Nol4			Hmbox1
Cbs			Asph
Dlg3			Arid4a
Bcl11a			Usp14
Cep350			Rps6kb2
Add1			Anp32e
Furin			E4f1
Ythdc1			Ptpre
Bmp2k			Snx29
Kbtbd3			Wbp1
Adcy6			Bbs5
Atp1a3			RGD1308023
Zfp280d			Mcts1
Synrg			Ccnyl1
P4htm			Myrip
Caly			Myt1
Myef2			LOC652955
Trim9			Arhgef4
Stoml2			Cntn1
Sh2b1			Hnrnpa2b1
Mtmr10			RGD1565043
Il33			Wdr7
Rfx1			Tfpt
Mknk1			Pias2
RGD1309829			Klhl17
Inpp5j			LOC100360427
Toe1			Zw10
Tmco6			LOC100910655
Nfu1			Srr
Ormdl2			Farsa
Agap3			Dpp8
Zcchc12			Mus81
Bin3			Zdhhc20
Zmym2			Sin3b
LOC100361389			Ostm1
Ptprf			LOC100359879
Slc25a27			Dlgap2
Gstm5			Dync1i2
Msl1			Osbpl9
Gpaa1			Mrpl38
Ovca2			Luc7l3
Zdhhc14			Glrx3
LOC366300			Pds5b
Mettl2			Pot1b
Myl6			Ppil6
Camk2g			Pcbp2
Glul			Hyal3
Hnrnpl			Ttc23
Sbno1			Synj1
Atp5sl			Cuta
Dlst			Chaf1a
Pmm2			C1d
Tmem39a			Alkbh3
Matr3			LOC100911911
Kctd17			Sun2
Akap2			Xrcc5
Ncstn			Rpf2
Itpk1			Acss2
Ssr4			Ubp1
Pfkfb3			Calcrl
Fam69a			Nt5c3
Fam193b			RGD1308706
LOC100359832			LOC691631
Dennd4b			Rbks
Zfp668			LOC100911235
Usp7			Nos1ap
Sgms1			Ica1l
Dip2c			Plekhh2
Slit2			RGD1305793
Shank3			LOC366669
Srgap2			Chd6
Nkain4			LOC686295
Clcn3			Mrps33
Tbc1d16			Atp9b
Cnot10			Zfp639
Ndufs5			Prr3
Bud13			RGD1306215
Dlgap4			Slc24a2
LOC100910762			Ece1
Afap1			Rasal2
Wnk1			Snapc3
Fnbp1			LOC684112
Ikbip			Zfp692
Phactr3			Chuk
Hsf1			Map3k4
RGD1309313			Grm1
Trappc8			Slc35a4
Ppp2r2a			Nfia
Grk6			Adi1
Luc7l2			Ephb2
Gpr85			Mark4
Tmem237			Rpl4
Gfral			RGD1306487
Mfsd6			Prex1
Metap1d			Rnf112
Ap3s1			Robo1
Egfem1			Capza2
Gyg1			Samd12
Lin37			Nol4
St7l			Cbs
Epha4			Dlg3
Fcho1			Bcl11a
LOC682914			Cep350
Nav3			Add1
Acin1			Furin
Trit1			Ythdc1
Fam155a			Bmp2k
RGD1562342			Kbtbd3
Nicn1			Adcy6
Mtpap			Atp1a3
Fbxo38			Zfp280d
Cdc26			Synrg
LOC361016			P4htm
Ip6k2			Caly
LOC100362814			Myef2
Phf1			Trim9
LOC100912481			Stoml2
RGD1562987			Sh2b1
Commd10			Mtmr10
RGD1306063			Il33
Vldlr			Rfx1
Brox			Mknk1
Gxylt1			RGD1309829
Slc13a3			Inpp5j
Gtf3c2			Toe1
Tmpo			Tmco6
LOC100912622			Nfu1
Ddx54			Ormdl2
Rg9mtd2			Agap3
Ctsl1			Zcchc12
Slc37a3			Bin3
Ptpra			Zmym2
Erbb4			LOC100361389
Nadk			Ptprf
Adprhl2			Slc25a27
LOC690751			Gstm5
Phf12			Msl1
Tmem134			Gpaa1
Gopc			Ovca2
Tada3			Zdhhc14
Eci2			LOC366300
Dph1			Mettl2
Chst2			Myl6
Slc9a5			Camk2g
LOC100360936			Glul
Elavl2			Hnrnpl
Ufsp2			Sbno1
Ppp2r5c			Atp5sl
Mbnl2			Dlst
Vegfa			Pmm2
Eif4e3			Tmem39a
Tjp2			Matr3
Evl			Kctd17
Edc4			Akap2
Zfp385b			Ncstn
mrpl11			Itpk1
Trappc4			Ssr4
Arhgef11			Pfkfb3
LOC500956			Fam69a
Trmu			Fam193b
Tm9sf4			LOC100359832
Crmp1			Dennd4b
Golga1			Zfp668
Nr3c2			Usp7
Ppargc1a			Sgms1
LOC691024			Dip2c
Ssb			Slit2
RGD1306001			Shank3
Golim4			Srgap2
Zfp638			Nkain4
Igsf21			Clcn3
Eif4h			Tbc1d16
Mon1a			Cnot10
Enpp6			Ndufs5
RGD1566029			Bud13
Lypla1			Dlgap4
Kcnn1			LOC100910762
Exoc2			Afap1
Arhgef25			Wnk1
Spire1			Fnbp1
Ctc1			Ikbip
Trappc2			Phactr3
Fam3a			Hsf1
LOC685431			RGD1309313
LOC100174909			Trappc8
Seli			Ppp2r2a
Sox6			Grk6
Tecpr1			Luc7l2
Nck2			Gpr85
Smox			Tmem237
Herc6			Gfral
Lix1			Mfsd6
Prpf39			Metap1d
Col6a2			Ap3s1
Ift122			Egfem1
Slc12a6			Gyg1
Gatad2a			Lin37
Parp6			St7l
Gramd1a			Epha4
Ube2j1			Fcho1
Rbbp9			LOC682914
Itih3			Nav3
LOC100912251			Acin1
Dlg2			Trit1
Celf5			Fam155a
Adipor1			RGD1562342
Med17			Nicn1
RGD1311575			Mtpap
LOC360919			Fbxo38
RGD1308106			Cdc26
RGD1304592			LOC361016
Tnk2			Ip6k2
Arap1			LOC100362814
LOC100911769			Phf1
Qsox2			LOC100912481
Tial1			RGD1562987
RGD1310351			Commd10
Vamp4			RGD1306063
Spata7			Vldlr
Gsta4			Brox
RT1-CE12			Gxylt1
Zmiz1			Slc13a3
Cbx6			Gtf3c2
Pecam1			Tmpo
Zfand5			LOC100912622
Hsp90aa1			Ddx54
			Rg9mtd2
			Ctsl1
			Slc37a3
AP1B1			Ptpra
C17orf67			Erbb4
ATP6			Nadk
AKR1D1			Adprhl2
COQ4			LOC690751
TAB1			Phf12
PROM1			Tmem134
RPEL1			Gopc
FAT1			Tada3
PDE8B			Eci2
CSGALNACT2			Dph1
PHF19			Chst2
VIT			Slc9a5
L3MBTL1			LOC100360936
CLASP2			Elavl2
ARFGAP3			Ufsp2
SYTL2			Ppp2r5c
MCU			Mbnl2
STX3			Vegfa
ABR			Eif4e3
TMEM14B			Tjp2
KIAA0226			Evl
ZBTB46			Edc4
UBXN2B			Zfp385b
MGRN1			mrpl11
MYRF			Trappc4
TPRA1			Arhgef11
CNOT2			LOC500956
FAM134C			Trmu
VPS13C			Tm9sf4
ADAM15			Crmp1
WWC2			Golga1
YEATS2			Nr3c2
TATDN3			Ppargc1a
ZNF331			LOC691024
TFR2			Ssb
SYNE1			RGD1306001
ZC3H14			Golim4
PDZD2			Zfp638
CPNE9			Igsf21
EIF3M			Eif4h
BAI2			Mon1a
RPH3A			Enpp6
MACROD1			RGD1566029
NQO2			Lypla1
RPSA			Kcnn1
THAP3			Exoc2
RBM23			Arhgef25
GPRASP1			Spire1
C19orf25			Ctc1
KLHDC10			Trappc2
LHFPL3			Fam3a
RFWD2			LOC685431
ND1			LOC100174909
KLF6			Seli
CMC2			Sox6
TARS			Tecpr1
C1orf216			Nck2
LTBP1			Smox
TM2D1			Herc6
AP1S2			Lix1
RIIAD1			Prpf39
DYDC1			Col6a2
SEMA4F			Ift122
SPG7			Slc12a6
STAG2			Gatad2a
SOX8			Parp6
NCAM2			Gramd1a
C15orf27			Ube2j1
NPTN			Rbbp9
LARP7			Itih3
MAP1S			LOC100912251
ALDH9A1			Dlg2
NUPL1			Celf5
POLA2			Adipor1
RAP1A			Med17
PPP1R17			RGD1311575
SLC25A28			LOC360919
PSENEN			RGD1308106
OPCML			RGD1304592
GRK5			Tnk2
CHD2			Arap1
B3GALNT1			LOC100911769
CLSTN1			Qsox2
PSMD14			Tial1
TXNDC11			RGD1310351
CCDC85A			Vamp4
CAMKK2			Spata7
JAKMIP2			Gsta4
FMR1			RT1-CE12
TNIK			Zmiz1
RPL35			Cbx6
PPHLN1			Pecam1
MIIP			Zfand5
RND2			Hsp90aa1
NMRK1			Psmg2
UBA3			Fubp1
TRMT61A			LOC361646
LOC101927707			Map4k4
FHOD3			Srek1
PLEKHA1			Vezf1
SHISA6			Churc1
OGDHL			LOC100910454
RABGEF1			Phf10
ZNF350			Snx5
FGFR1			LOC474147
PELP1			LOC100362548
TSPAN2			LOC288913
TRIM26			Cdc5l
DAPK3			Nampt
SEZ6L			Nsmce2
KLHL18			RGD1311095
PVRL1			Grik5
C11orf80			Fam178a
LRRC45			Cacnb2
TNFRSF21			Wdr45l
SLC38A2			Ist1
NTRK2			LOC684811
UBL7			Fbxo8
ZNF263			RGD1565685
BLVRA			Gfra1
MAGI1			Spsb3
BTF3			Unc45a
ACADVL			Gmppa
ATE1			Ralgds
RIMBP2			LOC689991
HYI			Arsb
GDPD1			Dexi
NPAS2			Akap13
PPP2R2C			Ralgapa1
BPHL			Ccnc
PATZ1			Cald1
GPATCH4			Magi2
NIM1			Pnpt1
CNIH3			Fkbp3
EPB41L2			Adck4
LAMTOR5			RGD1306072
EML3			Clcn2
FGF13			Ccdc41
AMZ2			Ddx46
INF2			Slc30a3
DCUN1D4			Napg
CRHR2			Cdh11
NDUFAF5			Eif4e2
ST3GAL1			Ube3a
SMG9			Slc4a2
SPAG4			Pbx3
KLHL32			Vps45
MGLL			Syn2
GRB14			LOC100910758
SLC4A10			Piga
NT5M			Rgl1
RBM6			Tcf4
NSMF			Ube2q1
SELRC1			Ncaph2
DYNC1I1			Sh3rf1
UBE2M			Ctnna1
CROCC			Dnaja1
FAM21A			Strn
PHKA2			Mrps24
C4orf27			Acad9
ASIC2			Adcy3
TMEM98			Paqr4
PRDM8			Papola
CSNK1G1			Cdadc1
RNF2			Tmem222
PIGV			Cep120
UPRT			Gpr108
CLDND1			Pc
LRP12			Nrd1
VSTM2A			Prepl
YAE1D1			Hddc3
JDP2			MGC93975
SNX17			Mas1
CHD8			LOC685152
RPL30			Irf2
MICB			Sorbs3
SAMD14			Elmod3
EMID1			Appl2
GPR173			Sptbn4
PDCD5			Zcchc6
ME2			Vps39
PAX6			Rapgef4
CXorf23			Tmem229b
SGCG			LOC289378
LRRC4C			Ccar1
SNCAIP			Atf2
PRICKLE4			Tspan33
DNAJC15			Dym
SAAL1			LOC687022
C7orf55-LUC7L2			Ppox
KHDRBS2			rnf141
VPS33B			Nprl3
MTMR2			Ptbp2
INPP5E			Relt
TCFL5			RGD1562018
LRRC42			Srsf6
TSPYL4			Cyp7b1
P2RX5			Clk4
MAP7			Cdk11b
PITPNM2			Akap8l
SYN3			Adam22
MBD5			Shd
ZNF606			Klhl2
HDAC4			Eri3
UBE4A			Cdh13
CNNM3			Tcerg1
ZZEF1			Smarcb1
SCN2A			Cdkal1
ELMO2			Nup37
PPCDC			LOC685834
ZNF611			Orc3
EGFL6			Pi4kb
NFKBIL1			Tpp2
MINK1			Rnf114
PPRC1			Txn2
C2CD5			Flot1
TOR1AIP1			Nras
GNPDA2			Atp6v1g2
RHOBTB2			Ggnbp2
ZNF510			RGD1312005
RNF44			Bdp1
ITPR1			Zfp61
CALCOCO1			Cst6
U2AF1			Tjap1
SCN8A			RGD1308127
ABCC8			Tars2
MAP4K5			Csnk2a1
CRCP			Fbxo23
NDRG2			Anapc4
AHNAK			Ano4
PARL			Tanc2
GPD2			RGD1305560
PCCA			Mtrr
ARMC2			Hdlbp
MIEF1			Ube2g1
C2orf15			Usp16
KIFAP3			RGD1308124
MAPK4			Tbce
MTSS1L			Nckap1
SNAP25			Srebf1
CHD9			Ntpcr
SMARCA2			Ppap2a
SEC11A			Stoml1
WIZ			RGD1310819
TRPM3			LOC684934
FAM189A1			Enpp4
UBE2Q2			Cenpc1
DNAJC1			Dip2a
UBN2			Cspp1
TRAPPC9			Bcl2l1
LRRC8D			Tbc1d23
DPP3			Alg3
PQLC1			Schip1
LRWD1			Map2
PALMD			Dhrsx
RGS22			Arntl
BSDC1			Sbf1
ARHGAP20			Qpctl
RFC4			Parvb
PLA2G4B			Elf1
IGSF11			LOC100364350
AGL			Psd3
RBM3			Ttll1
RBM10			Anks1a
ZNF346			Mapkap1
SENP7			Atxn2
DTNA			Wdr27
ASTN2			Pbrm1
HCFC2			Kirrel3
PCGF5			Ndst1
GRB10			Foxp1
DCAF11			Atp2b2
C19orf26			LOC100360066
SLC6A1			Prpsap2
STK38			Slc44a2
C21orf33			Krba1
RNLS			Armcx3
SAMD10			Ubap2
VAMP2			Nfam1
CAPN14			Tmem80
HTR1D			Mtmr1
JAKMIP3			Atp11a
ZSWIM8			Srcin1
FAM53B			Atp5f1
PPP4R1			Adcy5
ST3GAL5			LOC100912167
ERCC8			Kars
RIOK1			Ube2i
EXTL1			Mllt6
ST6GALNAC3			Gpx4
GSG1L			Riok3
GPR113			Kank3
POLR2H			Slc9a9
RUNDC1			Plxna3
CAPN10			Rfc3
UBA52			Dhx30
KDM4A			Cacna1h
WDR19			Syt3
ZNF527			Dnajc5
ARAP3			Cog1
GRIA1			Pdgfrb
AGPAT4			Bai1
OCIAD1			Solh
ZNF333			Fam184a-ps1
GGCT			Phlpp2
PPWD1			Smarca4
GSK3B			Mast2
FRMD4A			Fam65b
EBP			Dnm2
SUV420H1			Lrrc16a
SPTBN2			Mef2bnb
AGRN			Ogfrl1
SLC41A3			Ubxn11
MROH7			LOC100359967
ENTPD4			Lrrc14
PDE7A			Spata24
C1orf173			Nr1h2
SUGP2			Ubr7
EPRS			Cdc37l1
DGCR2			Erp29
APPL1			Pxdn
AP1G2			Ddx11
ZDHHC22			Trub2
ZNF862			Cox7a2l
AHCYL2			RGD1305422
POLR1A			Armc5
ATRX			RGD1559864
CARS2			Kidins220
LRRC37A3			Zfp277
HERC2			Ltk
SCAF1			Kdm2a
COPS7B			Scarb1
TMEM205			Hps4
KDM2B			RGD1309779
IFT80			Rspo2
GPCPD1			Mafg
RPL26			Bad
ETNK1			Oxnad1
SFT2D2			Celf4
KATNB1			Lsr
RECQL			Fnbp4
SFT2D1			Ttc18
APEH			Dnase1l1
PRKCE			Wscd1
SPECC1L			Atg2a
SH3D19			Mef2a
PTPMT1			Mbd3
SLC29A4			Adck2
NCOA1			Cdc42ep4
GALNT11			Nucb2
DMTN			Nell2
ANAPC15			Baz2a
KIAA1191			Numa1
IFFO2			Cers2
ORC4			Mapk1
LDLRAD4			Mul1
C22orf39			RGD1306772
RNF34			Oprl1
BNIP2			LOC100360606
ABHD2			Slc35e2b
AGR3			LOC100360582
LIMCH1			Mapk8ip1
HCFC1R1			Ifrd1
RPUSD3			Dus2l
YAP1			Prpf38b
TBC1D25			Tsc1
DNAJC13			Mctp1-ps1
BDH2			Cpeb4
CASK			Cables2
PPIH			Hecw1
BCL9L			Kctd3
UQCRQ			Trim37
NMD3			Pan3
NAB1			LOC688018
CANX			Ehmt2
CSMD2			Rbm25
NRIP3			Eif3a
MUTYH			LOC100912305
TMEM191C			Rin1
RRBP1			Gspt1
NEDD8-MDP1			Psme1
ATP5C1			Hsf2
YAF2			Fam160a2
LRRC28			Ing4
BANP			Chst8
DERL1			Chd5
C11orf30			Casp2
HPS1			Chac2
SLC25A30			Dnajc6
D2HGDH			Eif4g2
ERCC2			Dicer1
SCN9A			Mef2c
SDC3			Htt
AK2			Snap23
GPR56			Slain2
SLMAP			LOC312502
SUPT7L			Heatr5b
CD163			Tfg
PARD6A			Psmf1
RNPC3			Smarcad1
AHI1			2014-09-08
TPM2			Irf3
ADCYAP1R1			Opalin
SATB2			Csnk1a1
RAB6A			Eya1
PATL1			Add3
PON3			LOC100911831
ZNF92			LOC692028
DARS2			Mettl19
BACH2			Fam5c
LPPR5			Zfp509
SNTG1			Wdr31
DCTN3			Lin52
SLC7A8			Brat1-ps1
ERO1L			Usp28
ANO8			Nrxn3
DUS2			Car4
PROC			Ppie
LRRC20			Rtn3
SEMA6C			LOC100151767
TBP			A2ld1
CCDC113			Zfp652
SLC38A6			Clip4
DCLK1			Slc35f1
ITFG3			Atg16l2
PLEKHM2			Pvrl3
DTX2			Mbd1
PPM1M			Aptx
VPS41			Axin1
AP1M1			Scamp1
MFSD4			LOC100911626
RABGAP1			Epha5
MYO9A			Aaas
ZNF335			Lmo7
OSBPL11			Drosha
CD164			Pla2g6
RNF146			LOC679861
SDSL			Mrps30
FAM126B			Zfp444
HDAC10			Wwc1
FBN3			Nap1l1
UACA			Whsc1l1
OSBPL8			Naa10
GTF2I			Pex26
PAXBP1			Kat5
RPL26L1			Slc37a4
ZNF569			Ccdc164
TBC1D5			Ripk2
PDZRN3			Acaca
MYO7A			Ric8b
CD81			Extl3
ATG4A			RGD1560601
GNAL			Ssbp3
ABI3BP			Hnrnpul1
AGBL4			Srsf9
C19orf47			Taf9
LMBR1			LOC100360180
MYEOV2			Hnrph1
NRP1			Ndufaf4
ZNF595			Tnrc6b
KRBOX4			Mars
EFNA4			Plec
TTR			Lcor
DPH2			2014-03-08
SEMA7A			Ccnt2
AHCY			Lrsam1
PBX4			Chka
GRIK1			Syn1
ZBTB43			Hap1
UNC50			Bcl9
MAP4			Elfn1
MTG1			RGD1306962
SOGA2			Nap1l4
PM20D2			Dhx38
ZNF576			Alcam
FAM49A			Ifih1
ZNF592			Tlk1
CPEB3			Zfp131
OCIAD2			Per3
MAP3K13			RGD1565775
NUCKS1			U2af1l4
REV1			Gpr176
P2RX1			Irak1
LPIN1			Lphn2
IGSF1			Tmem150c
LPHN3			Grp
ITGAE			Foxj2
SNRPB			RGD1307554
ATG7			Ing3
TPM1			Lamtor2
C11orf84			Wdr74
C19orf60			LOC100912109
NMT2			RGD1306151
RELL2			Uqcrh
MYO5B			Tram1
PLEKHA6			Aga
RNF130			Ccdc134
ZNF444			Ssna1
PLA2G4C			Vav2
APRT			Cldn11
MRPL4			Adrbk2
PIAS4			Snx32
CHRM1			Myl9
SORCS1			Kif26a
ZNF804A			Gsn
CPNE5			Pacsin3
PACRGL			Arhgef40
REPIN1			Dido1
TESC			Nup93
NCKAP5L			Odz4
METTL21A			Cbfb
XRN1			Ddx50
HPS3			Thada
MAPK8			Zic1
PDE9A			Tardbp
ASUN			Mrpl27
MIER1			Dnajb12
ARMC10			Pdcd10
RPS6KA2			Slc7a6
KPNA1			Arvcf
ZNF488			Pdcd11
BAI3			Fam20a
MSRA			Cstf1
THOC5			Ubxn4
			Srpk2
			Eed
			Ankrd33b
			Cmtm5
			Mrps18c
			Sort1
			LOC498972
			Ppp1r12a
			Lsmd1
			Reps1
			Terf1
			LOC681647
			Ap2a1
			Zfp278
			Pot1
			Kazn
			Farp1
			Rbm7
			Neto2
			Rims4
			Ptpru
			Gtf3c4
			Cap1
			Tmem107
			Mark2
			Mon2
			Prrg1
			Falz
			RGD1305939
			Tia1
			Tpd52
			Cttnbp2
			Vps26b
			Rabepk
			Pcsk5
			Vta1
			LOC100911275
			Dnajb13
			Nudt13
			LOC100911522
			Pak1
			Htr3a
			Pcdh19
			Map7d2
			Kifc3
			Gpr161
			Aplp2
			Uhrf2
			Gpr116
			Sox5
			LOC682937
			Mrpl13
			Larp4b
			Acd
			LOC100912430
			LOC100911431
			Mpzl1
			Ppan
			Ankra2
			Mettl17
			Dagla
			Bag6
			Nf1
			Tpd52l1
			Oscp1
			Smurf1
			Tnfsf13
			Kat2a
			RGD1310712
			Mrpl42
			Serinc1
			Gstt2
			Med13l
			Tjp1
			Taok2
			Kdm4c
			Limk2
			Lcn12
			Sec23ip
			Sacs
			Phyhd1
			Slc23a2
			Phkb
			Ptchd2
			Slc27a4
			Fxyd1
			Sorcs2
			Eif4g1
			Rsph10b
			Slc6a9
			Il16
			Kiaa0415
			Rpap3
			Thra
			Pgpep1
			Plcb1
			Numbl
			Mettl22
			Zdhhc15
			RGD1562502
			Mll1
			Ephb6
			Ndufab1
			Vps13d
			Gcn1l1
			RGD1564809
			Dctn1
			Abcf3
			Ehmt1
			Cdk19
			Map4k3
			P2ry14
			Wars
			Pus7
			Nat14
			Rasgrf2
			Ppp5c
			Mthfd1l
			RGD1560470
			Tecpr2
			Plxnb3
			Cnot4
			Ptk2
			Rps15a
			Taf1d
			Rhot1
			Kit
			Ubqln1
			Kcnip4
			Dfnb31
			Tle4
			Eml4
			Cep85
			Akap8
			Dpcd
			RGD1565411
			Klhl22
			Arpc2
			Gle1
			Ndufc2
			RGD1311429
			LOC100360457
			Ralgps2
			Nars
			Rnf138
			Reps2-ps1
			Dennd1a
			Asmtl
			Ccdc91
			Slk
			Parm1
			Tnc
			LOC100363376
			Unc13b
			Recql5
			Brd8
			Cyth2
			Otud5
			Slc25a15
			LOC690155
			LOC100362819
			Slc15a4
[truncated: 586 more rows]
